# Supplementary material for: Identification of CFHR4 associated with poor prognosis of hepatocellular carcinoma
Source: Front Oncol. 2022 Oct 20;12:812663. doi: 10.3389/fonc.2022.812663 (PMC9632743; doi:10.3389/fonc.2022.812663)
Supplement: Supplementary file 1 [file DataSheet_1.zip › Table 1.xlsx]

## Sheet: TCGA_LIHC_Clinical_data
PATIENT_ID	CFHR4_ROC	CFHR4_ROC_1	CFHR4_ROC_2	SEX	SEX_1	BMI	RACE	VITAL_STATUS	FAMILY_HISTORY_OF_CANCER	HISTORY_HEPATO_CARCINOMA_RISK_FACTORS	RADIATION_TREATMENT_ADJUVANT	PHARMACEUTICAL_TX_ADJUVANT	ABLATION_EMBOLIZATION_TX_ADJUVANT	GRADE	GRADE_1	AJCC_PATHOLOGIC_TUMOR_STAGE	VASCULAR_INVASION	CHILD_PUGH_CLASSIFICATION	AFP_AT_PROCUREMENT	PLATELET_COUNT_PRERESECTION	ISHAK_FIBROSIS_SCORE	HEPATIC_INFLAMMATION_ADJ_TISSUE	NEW_TUMOR_EVENT_AFTER_INITIAL_TREATMENT	AGE	OS_STATUS	OS_MONTHS
TCGA-CC-A9FV	0	0	low	Male	0Male	21.6713	ASIAN	Alive	NO	Alcohol consumption	[Not Available]	[Not Available]	[Not Available]	G2	G1-G2	Stage IIIA	[Not Available]	[Not Available]	[Not Available]	[Not Available]	[Not Available]	[Not Available]	NO	57	0	0
TCGA-XR-A8TF	11.2444	1	high	Male	0Male	20.6852	WHITE	Dead	NO	Hepatitis B	NO	NO	NO	G1	G1-G2	Stage I	None	A	39	194000	3,4 - Fibrous Speta	None	YES	74	1	22.77
TCGA-NI-A4U2	13.2879	1	high	Male	0Male	28.0428	WHITE	Dead	YES	Alcohol consumption	NO	NO	NO	G1	G1-G2	Stage IIIA	None	[Not Available]	5	299	1,2 - Portal Fibrosis	None	YES	71	1	58.84
TCGA-DD-A11C	11.0947	1	high	Male	0Male	35.5532	WHITE	Alive	YES	[Not Available]	[Not Available]	[Not Available]	[Not Available]	G3	G3-G4	Stage I	None	A	11	391	0 - No Fibrosis	None	[Not Available]	69	0	21.75
TCGA-DD-A1EB	11.6707	1	high	Female	1Female	21.1927	[Not Available]	Alive	YES	Other	[Not Available]	[Not Available]	[Not Available]	G2	G1-G2	Stage I	None	B	7	204	0 - No Fibrosis	None	[Not Available]	72	0	66.26
TCGA-G3-A7M5	9.95855	0	low	Male	0Male	25.2826	ASIAN	Alive	NO	Alcohol consumption	NO	NO	NO	G2	G1-G2	Stage I	None	A	6	181	0 - No Fibrosis	None	NO	76	0	14.68
TCGA-XR-A8TE	7.62936	0	low	Male	0Male	17.4449	WHITE	Alive	NO	No History of Primary Risk Factors	NO	YES	NO	G1	G1-G2	Stage IIIA	None	[Not Available]	809	206000	0 - No Fibrosis	None	YES	16	0	30.39
TCGA-BC-A3KF	7.79442	0	low	Female	1Female	19.3792	WHITE	Alive	YES	No History of Primary Risk Factors	[Not Available]	[Not Available]	[Not Available]	G2	G1-G2	Stage I	None	[Not Available]	[Not Available]	171000	[Not Available]	[Not Available]	[Not Available]	66	0	0.26
TCGA-DD-A73C	14.0033	1	high	Female	1Female	19.3821	WHITE	Alive	YES	No History of Primary Risk Factors	NO	NO	NO	G1	G1-G2	Stage IIIA	None	A	3	247	0 - No Fibrosis	None	NO	65	0	23.03
TCGA-QA-A7B7	11.4336	1	high	Male	0Male	33.3333	BLACK OR AFRICAN AMERICAN	Alive	NO	Hepatitis B	NO	NO	NO	G2	G1-G2	Stage II	Micro	A	1751	218	0 - No Fibrosis	Mild	NO	48	0	3.09
TCGA-5C-A9VG	11.1	1	high	Male	0Male	25.2595	WHITE	Alive	NO	Other	NO	NO	NO	G2	G1-G2	Stage II	Micro	A	[Not Available]	[Not Available]	[Not Available]	None	NO	58	0	10.78
TCGA-G3-AAV4	8.33985	0	low	Female	1Female	23.0112	WHITE	Dead	YES	Hepatitis B	NO	NO	NO	G1	G1-G2	Stage I	None	A	4	79	3,4 - Fibrous Speta	[Not Available]	NO	83	1	0.89
TCGA-LG-A9QC	9.2384	0	low	Male	0Male	29.1421	WHITE	Alive	YES	No History of Primary Risk Factors	[Not Available]	[Not Available]	[Not Available]	G2	G1-G2	Stage I	Micro	[Not Available]	[Not Available]	275	[Not Available]	Mild	NO	48	0	13.96
TCGA-BC-A10Y	12.013	1	high	Male	0Male	25.1429	WHITE	Dead	NO	Alcohol consumption	[Not Available]	[Not Available]	[Not Available]	G3	G3-G4	[Not Available]	Micro	[Not Available]	10575	239	[Not Available]	None	[Not Available]	76	1	23.36
TCGA-DD-A3A2	12.2776	1	high	Female	1Female	26.8274	WHITE	Dead	NO	No History of Primary Risk Factors	[Not Available]	[Not Available]	[Not Available]	G1	G1-G2	Stage I	None	A	[Not Available]	326	0 - No Fibrosis	None	[Not Available]	76	1	70.01
TCGA-DD-A39W	12.0161	1	high	Female	1Female	23.6203	WHITE	Dead	[Not Available]	No History of Primary Risk Factors	[Not Available]	[Not Available]	[Not Available]	G2	G1-G2	Stage III	None	[Not Available]	[Not Available]	[Not Available]	[Not Available]	[Not Available]	[Not Available]	29	1	27.17
TCGA-G3-AAV6	6.98868	0	low	Female	1Female	28.6501	WHITE	Dead	[Not Available]	No History of Primary Risk Factors	NO	NO	NO	G3	G3-G4	Stage IIIA	Micro	A	57875	303	0 - No Fibrosis	Severe	YES	53	1	2.14
TCGA-CC-A7II	1	0	low	Male	0Male	18.424	ASIAN	Alive	NO	Alcohol consumption	[Not Available]	[Not Available]	[Not Available]	G3	G3-G4	Stage IIIA	[Not Available]	[Not Available]	[Not Available]	[Not Available]	[Not Available]	[Not Available]	NO	54	0	13.11
TCGA-DD-AADS	7.8009	0	low	Male	0Male	19.7055	ASIAN	Alive	YES	Alcohol consumption|Hepatitis C	NO	NO	NO	G2	G1-G2	Stage I	None	A	11	120	[Not Available]	[Not Available]	NO	63	0	15.57
TCGA-DD-A3A6	10.7065	1	high	Female	1Female	16.9796	WHITE	Dead	NO	No History of Primary Risk Factors	[Not Available]	[Not Available]	[Not Available]	G2	G1-G2	Stage II	Micro	A	[Not Available]	4	0 - No Fibrosis	None	[Not Available]	72	1	107.03
TCGA-DD-A1EF	6.72792	0	low	Female	1Female	30.116	WHITE	Dead	YES	No History of Primary Risk Factors	[Not Available]	[Not Available]	[Not Available]	G3	G3-G4	Stage I	None	B	16211	337	3,4 - Fibrous Speta	Mild	[Not Available]	57	1	12.94
TCGA-DD-A4NA	0	0	low	Female	1Female	33.7495	WHITE	Alive	YES	No History of Primary Risk Factors	[Not Available]	[Not Available]	[Not Available]	G3	G3-G4	Stage IIIC	[Not Available]	[Not Available]	3	332	5 - Nodular Formation and Incomplete Cirrhosis	None	NO	67	0	33.11
TCGA-CC-A3M9	0	0	low	Male	0Male	20.148	ASIAN	Dead	NO	Alcohol consumption	[Not Available]	[Not Available]	[Not Available]	G3	G3-G4	Stage IIIA	[Not Available]	[Not Available]	[Not Available]	[Not Available]	[Not Available]	[Not Available]	[Not Available]	45	1	9.86
TCGA-G3-A6UC	12.1706	1	high	Male	0Male	27.4725	WHITE	Alive	[Not Available]	Alcohol consumption	NO	NO	NO	G2	G1-G2	Stage IIIB	Micro	A	4	257	6 - Established Cirrhosis	Mild	NO	65	0	22.04
TCGA-FV-A23B	10.9901	1	high	Female	1Female	#VALUE!	WHITE	Dead	[Not Available]	Hepatitis C	[Not Available]	[Not Available]	[Not Available]	[Not Available]		Stage II	[Not Available]	[Not Available]	[Not Available]	[Not Available]	[Not Available]	[Not Available]	[Not Available]	70	1	60.84
TCGA-DD-A4NK	12.3432	1	high	Female	1Female	#VALUE!	WHITE	Dead	YES	No History of Primary Risk Factors	NO	NO	YES	G2	G1-G2	Stage IIIA	None	A	3	372	0 - No Fibrosis	None	YES	80	1	39.75
TCGA-DD-A73F	9.59991	0	low	Female	1Female	25.6544	WHITE	Alive	YES	No History of Primary Risk Factors	NO	NO	NO	G1	G1-G2	Stage I	None	A	283	243	0 - No Fibrosis	None	NO	77	0	35.64
TCGA-CC-A9FW	9.34873	0	low	Male	0Male	21.8776	ASIAN	Alive	NO	Alcohol consumption	[Not Available]	[Not Available]	[Not Available]	G2	G1-G2	Stage IIIA	[Not Available]	[Not Available]	[Not Available]	[Not Available]	[Not Available]	[Not Available]	NO	68	0	8.15
TCGA-DD-AACD	10.7499	1	high	Male	0Male	19.9251	ASIAN	Dead	YES	Hepatitis B	NO	NO	NO	G4	G3-G4	Stage I	Micro	A	2	268	1,2 - Portal Fibrosis	Mild	YES	48	1	12.52
TCGA-DD-AADD	7.81378	0	low	Male	0Male	24.093	ASIAN	Alive	NO	Hepatitis B	NO	NO	NO	G4	G3-G4	Stage I	None	A	9804	299	[Not Available]	[Not Available]	NO	51	0	40.44
TCGA-HP-A5N0	13.1066	1	high	Female	1Female	26.7094	[Not Available]	Dead	YES	No History of Primary Risk Factors	NO	NO	NO	[Not Available]		[Not Available]	[Not Available]	[Not Available]	[Not Available]	[Not Available]	0 - No Fibrosis	None	YES	90	1	37.68
TCGA-DD-AAVX	10.817	1	high	Male	0Male	20.5151	ASIAN	Alive	YES	Hepatitis B	NO	NO	NO	G2	G1-G2	Stage II	Micro	A	1	186	6 - Established Cirrhosis	Severe	YES	38	0	56.44
TCGA-2Y-A9H8	9.04712	0	low	Female	1Female	17.7778	WHITE	Dead	YES	Alcohol consumption	NO	NO	NO	G2	G1-G2	[Discrepancy]	[Not Available]	[Not Available]	234000	255	[Not Available]	[Not Available]	YES	85	1	20.8
TCGA-DD-A4NP	12.0745	1	high	Male	0Male	25.2163	WHITE	Alive	NO	No History of Primary Risk Factors	NO	NO	NO	G3	G3-G4	Stage I	None	B	2	348	0 - No Fibrosis	None	YES	32	0	108.67
TCGA-2Y-A9H7	9.41363	0	low	Female	1Female	42.1924	WHITE	Alive	NO	No History of Primary Risk Factors	NO	NO	NO	G2	G1-G2	Stage I	None	A	6	165	3,4 - Fibrous Speta	None	YES	81	0	38.37
TCGA-WX-AA46	11.1774	1	high	Male	0Male	30.8185	WHITE	Alive	YES	No History of Primary Risk Factors	NO	NO	NO	G1	G1-G2	Stage II	Macro	A	1	205	0 - No Fibrosis	None	NO	61	0	24.84
TCGA-2Y-A9H6	11.6653	1	high	Female	1Female	40.6805	WHITE	Alive	YES	Alcohol consumption	NO	NO	NO	G2	G1-G2	Stage I	Macro	[Not Available]	114	224	[Not Available]	None	NO	68	0	11.73
TCGA-DD-AADG	11.8114	1	high	Male	0Male	23.8281	ASIAN	Alive	NO	Alcohol consumption|Hepatitis B	NO	NO	NO	G3	G3-G4	Stage IIIA	None	A	2256	170	3,4 - Fibrous Speta	Mild	YES	70	0	37.61
TCGA-DD-AAE0	2	0	low	Female	1Female	22.151	ASIAN	Alive	NO	Hepatitis B	NO	NO	NO	G4	G3-G4	Stage IIIA	None	A	8751	226	3,4 - Fibrous Speta	Mild	NO	45	0	18.23
TCGA-DD-A1ED	12.3556	1	high	Male	0Male	30.1162	WHITE	Alive	NO	Alcohol consumption	[Not Available]	[Not Available]	[Not Available]	G1	G1-G2	Stage I	None	A	3	219	0 - No Fibrosis	None	[Not Available]	68	0	75.59
TCGA-ED-A82E	1	0	low	Female	1Female	19.5556	ASIAN	Alive	NO	No History of Primary Risk Factors	NO	[Not Available]	NO	G2	G1-G2	Stage IIIA	Micro	[Not Available]	4	261	[Not Available]	Mild	NO	60	0	13.4
TCGA-ED-A7XO	8.48784	0	low	Male	0Male	20.898	ASIAN	Alive	NO	No History of Primary Risk Factors	NO	NO	NO	G2	G1-G2	Stage IIIA	Micro	[Not Available]	4	[Not Available]	[Not Available]	Mild	NO	29	0	14.03
TCGA-UB-AA0V	9.67596	0	low	Female	1Female	18.6122	WHITE	Alive	YES	Hemochromatosis	NO	NO	NO	G1	G1-G2	Stage I	None	A	3	273	0 - No Fibrosis	Mild	NO	69	0	10.32
TCGA-2Y-A9H3	10.5622	1	high	Male	0Male	32.7705	WHITE	Alive	YES	Alcohol consumption|Non-Alcoholic Fatty Liver Disease	NO	NO	YES	G1	G1-G2	Stage II	Micro	[Not Available]	5640	245	1,2 - Portal Fibrosis	None	YES	45	0	49.8
TCGA-DD-A1EC	11.8029	1	high	Female	1Female	20.2848	WHITE	Alive	NO	[Not Available]	[Not Available]	[Not Available]	[Not Available]	G3	G3-G4	Stage I	None	A	2	556	0 - No Fibrosis	None	[Not Available]	20	0	19.78
TCGA-ED-A8O5	8.08746	0	low	Female	1Female	23.1405	ASIAN	Alive	NO	No History of Primary Risk Factors	NO	[Not Available]	NO	G3	G3-G4	Stage IIIA	Micro	[Not Available]	498	171	[Not Available]	Mild	NO	59	0	13.34
TCGA-DD-A118	12.0251	1	high	Female	1Female	26.2596	WHITE	Alive	NO	[Not Available]	[Not Available]	[Not Available]	[Not Available]	G2	G1-G2	Stage II	None	A	85150	381	0 - No Fibrosis	None	[Not Available]	77	0	112.91
TCGA-G3-A25U	6.70044	0	low	Female	1Female	20.0777	ASIAN	Alive	NO	Hepatitis B	[Not Available]	[Not Available]	[Not Available]	G3	G3-G4	Stage I	None	A	10	113	0 - No Fibrosis	Mild	[Not Available]	63	0	53.75
TCGA-DD-A3A5	12.1402	1	high	Female	1Female	20.0692	WHITE	Dead	NO	No History of Primary Risk Factors	[Not Available]	[Not Available]	[Not Available]	G2	G1-G2	Stage III	None	A	55	312	0 - No Fibrosis	None	[Not Available]	66	1	102.66
TCGA-2Y-A9GT	11.7347	1	high	Male	0Male	36.8313	WHITE	Dead	YES	Alcohol consumption|Hepatitis B|Hepatitis C	NO	NO	[Not Available]	G2	G1-G2	Stage I	None	C	17	187	[Not Available]	None	YES	51	1	53.35
TCGA-DD-A73G	10.1799	1	high	Female	1Female	18.3143	WHITE	Alive	YES	No History of Primary Risk Factors	NO	NO	NO	G3	G3-G4	Stage I	None	A	2035400	460	0 - No Fibrosis	None	NO	73	0	114.26
TCGA-CC-A9FS	9.42417	0	low	Male	0Male	23.7812	ASIAN	Alive	NO	Alcohol consumption	[Not Available]	[Not Available]	[Not Available]	G2	G1-G2	Stage II	[Not Available]	[Not Available]	[Not Available]	[Not Available]	[Not Available]	[Not Available]	NO	55	0	6.93
TCGA-CC-A9FU	9.49985	0	low	Female	1Female	20.5049	ASIAN	Alive	NO	Hepatitis B	[Not Available]	[Not Available]	[Not Available]	G2	G1-G2	Stage IIIA	[Not Available]	[Not Available]	[Not Available]	[Not Available]	[Not Available]	[Not Available]	NO	52	0	0
TCGA-XR-A8TD	4.75489	0	low	Female	1Female	28.3531	WHITE	Alive	[Not Available]	No History of Primary Risk Factors	NO	NO	NO	G3	G3-G4	Stage IIIB	None	A	188	334000	0 - No Fibrosis	None	NO	49	0	33.84
TCGA-FV-A4ZQ	6.83289	0	low	Male	0Male	#VALUE!	WHITE	Alive	[Not Available]	Hepatitis C	[Not Available]	[Not Available]	[Not Available]	G2	G1-G2	Stage I	None	[Not Available]	[Not Available]	[Not Available]	[Not Available]	[Not Available]	NO	52	0	0.39
TCGA-DD-AAEB	10.6511	1	high	Male	0Male	28.9341	ASIAN	Alive	NO	Alcohol consumption|Hepatitis B	NO	NO	NO	G2	G1-G2	Stage I	None	A	1	270	[Not Available]	[Not Available]	NO	60	0	15.7
TCGA-CC-A8HS	5.55459	0	low	Male	0Male	20.9573	ASIAN	Dead	NO	No History of Primary Risk Factors	[Not Available]	[Not Available]	[Not Available]	G1	G1-G2	Stage IIIC	[Not Available]	[Not Available]	[Not Available]	[Not Available]	[Not Available]	[Not Available]	NO	18	1	9.86
TCGA-WQ-A9G7	6.71425	0	low	Female	1Female	27.993	WHITE	Alive	NO	No History of Primary Risk Factors	NO	NO	NO	G3	G3-G4	[Not Available]	None	[Not Available]	[Not Available]	266	[Not Available]	[Not Available]	NO	71	0	0.99
TCGA-RC-A6M3	5.90689	0	low	Male	0Male	#VALUE!	AMERICAN INDIAN OR ALASKA NATIVE	Alive	NO	[Not Available]	[Not Available]	[Not Available]	NO	G3	G3-G4	Stage II	Micro	[Not Available]	[Not Available]	[Not Available]	[Not Available]	[Not Available]	[Not Available]	24	0	0
TCGA-BC-A216	11.5755	1	high	Female	1Female	56.1422	WHITE	Alive	YES	No History of Primary Risk Factors	[Not Available]	[Not Available]	[Not Available]	G2	G1-G2	Stage IIIA	None	[Not Available]	831	211000	0 - No Fibrosis	Mild	[Not Available]	62	0	44.38
TCGA-UB-A7MB	8.7039	0	low	Male	0Male	19.1358	WHITE	Alive	NO	No History of Primary Risk Factors	NO	NO	NO	G3	G3-G4	Stage II	Micro	A	1865	583	0 - No Fibrosis	None	YES	24	0	19.74
TCGA-ZP-A9D0	14.3794	1	high	Female	1Female	28.6501	BLACK OR AFRICAN AMERICAN	Alive	NO	Non-Alcoholic Fatty Liver Disease	NO	NO	NO	G1	G1-G2	[Not Available]	None	A	[Not Available]	185000	0 - No Fibrosis	Mild	NO	67	0	35.84
TCGA-CC-A8HU	4.58496	0	low	Female	1Female	15.8079	ASIAN	Dead	NO	No History of Primary Risk Factors	[Not Available]	[Not Available]	[Not Available]	G3	G3-G4	Stage IIIA	[Not Available]	[Not Available]	[Not Available]	[Not Available]	[Not Available]	[Not Available]	NO	39	1	11.3
TCGA-ED-A7PZ	3.90689	0	low	Male	0Male	19.7777	ASIAN	Alive	NO	No History of Primary Risk Factors	NO	NO	NO	G2	G1-G2	Stage II	Micro	[Not Available]	2	289	[Not Available]	Mild	NO	61	0	0.2
TCGA-MR-A520	12.8823	1	high	Male	0Male	32.4584	WHITE	Alive	[Not Available]	Other	[Not Available]	[Not Available]	[Not Available]	G1	G1-G2	Stage I	[Not Available]	[Not Available]	[Not Available]	[Not Available]	[Not Available]	[Not Available]	[Not Available]	58	0	7.52
TCGA-BC-A3KG	10.5897	1	high	Female	1Female	25.3155	WHITE	Alive	NO	Alcohol consumption	[Not Available]	[Not Available]	[Not Available]	G3	G3-G4	Stage II	Micro	[Not Available]	618	499000	[Not Available]	[Not Available]	[Not Available]	68	0	22.34
TCGA-BC-A10T	11.9392	1	high	Male	0Male	#VALUE!	WHITE	Dead	NO	No History of Primary Risk Factors	[Not Available]	[Not Available]	[Not Available]	G1	G1-G2	[Not Available]	None	[Not Available]	[Not Available]	450000	1,2 - Portal Fibrosis	[Not Available]	[Not Available]	76	1	27.5
TCGA-DD-AAD0	8.08215	0	low	Female	1Female	24	ASIAN	Alive	NO	Hepatitis B	NO	NO	NO	G2	G1-G2	Stage I	None	A	4	86	[Not Available]	Mild	YES	73	0	4.5
TCGA-DD-AACW	10.1984	1	high	Male	0Male	23.5883	ASIAN	Alive	NO	Alcohol consumption|Hepatitis B	NO	NO	NO	G3	G3-G4	Stage I	None	A	1726	137	[Not Available]	[Not Available]	NO	43	0	46.78
TCGA-BC-A69I	11.0934	1	high	Male	0Male	29.321	WHITE	Alive	YES	No History of Primary Risk Factors	NO	NO	NO	G1	G1-G2	Stage I	None	[Not Available]	2	171000	[Not Available]	None	NO	69	0	12.71
TCGA-2Y-A9GZ	12.0536	1	high	Female	1Female	21.7865	WHITE	Dead	YES	No History of Primary Risk Factors	NO	YES	NO	G2	G1-G2	Stage II	[Not Available]	A	7	318	[Not Available]	None	YES	82	1	27.86
TCGA-2Y-A9GU	13.5321	1	high	Female	1Female	32.8892	WHITE	Alive	YES	No History of Primary Risk Factors	NO	NO	NO	G2	G1-G2	Stage I	[Not Available]	[Not Available]	304	281	[Not Available]	None	NO	55	0	63.7
TCGA-2Y-A9H4	6.20945	0	low	Male	0Male	21.8724	BLACK OR AFRICAN AMERICAN	Alive	YES	Alcohol consumption|Hepatitis B	NO	NO	NO	G2	G1-G2	Stage I	None	A	11	223	[Not Available]	[Not Available]	NO	68	0	47.7
TCGA-G3-A7M9	5.16993	0	low	Male	0Male	25.2595	WHITE	Dead	[Not Available]	Hemochromatosis	NO	NO	NO	G2	G1-G2	Stage IIIB	Macro	A	22868	187	6 - Established Cirrhosis	None	NO	70	1	1.84
TCGA-G3-A3CI	12.9093	1	high	Male	0Male	35.1393	WHITE	Alive	NO	Non-Alcoholic Fatty Liver Disease	[Not Available]	[Not Available]	[Not Available]	G2	G1-G2	Stage I	None	A	2	186	0 - No Fibrosis	Mild	[Not Available]	71	0	5.91
TCGA-G3-AAV2	14.4142	1	high	Male	0Male	#VALUE!	WHITE	Alive	[Not Available]	Alcohol consumption|Hepatitis C	NO	NO	NO	G1	G1-G2	Stage I	None	A	4	110	6 - Established Cirrhosis	[Not Available]	NO	50	0	12.22
TCGA-DD-A1EH	10.8361	1	high	Male	0Male	21.847	WHITE	Alive	YES	Hepatitis B	[Not Available]	[Not Available]	[Not Available]	G3	G3-G4	Stage III	Macro	B	94340	212	3,4 - Fibrous Speta	None	[Not Available]	23	0	49.11
TCGA-CC-A123	6.30378	0	low	Female	1Female	#VALUE!	ASIAN	Alive	[Not Available]	[Not Available]	[Not Available]	[Not Available]	[Not Available]	G1	G1-G2	Stage IIIA	None	[Not Available]	[Not Available]	[Not Available]	[Not Available]	[Not Available]	[Not Available]	24	0	7.19
TCGA-2Y-A9H2	8.89482	0	low	Female	1Female	17.7557	WHITE	Alive	NO	Alcohol consumption	NO	NO	NO	G3	G3-G4	Stage I	None	[Not Available]	2	386	[Not Available]	None	NO	64	0	56.87
TCGA-NI-A8LF	7.30378	0	low	Male	0Male	35.5665	WHITE	Alive	YES	Alcohol consumption	NO	NO	NO	G3	G3-G4	Stage I	None	[Not Available]	[Not Available]	132	[Not Available]	None	NO	74	0	26.25
TCGA-DD-AACA	4.16993	0	low	Male	0Male	25.7117	ASIAN	Alive	NO	Hepatitis B	NO	NO	NO	G3	G3-G4	Stage I	None	A	7	136	6 - Established Cirrhosis	Mild	YES	65	0	75.59
TCGA-EP-A2KB	8.52356	0	low	Female	1Female	29.7521	WHITE	Dead	NO	Hepatitis C	[Not Available]	[Not Available]	[Not Available]	G2	G1-G2	Stage I	None	A	2128	133	[Not Available]	[Not Available]	[Not Available]	46	1	19.58
TCGA-DD-A73B	9.70044	0	low	Female	1Female	31.2026	WHITE	Dead	YES	Alpha-1 Antitrypsin Deficiency|Other	NO	NO	NO	G2	G1-G2	Stage I	None	B	30	88	6 - Established Cirrhosis	[Not Available]	YES	72	1	9.3
TCGA-G3-A5SI	7.79442	0	low	Male	0Male	23.6203	ASIAN	Dead	[Not Available]	Hepatitis C	NO	NO	NO	G2	G1-G2	Stage II	None	A	9	145	6 - Established Cirrhosis	Mild	YES	44	1	25.23
TCGA-ED-A7PX	1.58496	0	low	Female	1Female	16.5889	ASIAN	Alive	NO	No History of Primary Risk Factors	NO	[Not Available]	NO	G3	G3-G4	Stage II	Micro	[Not Available]	24	239	[Not Available]	None	NO	48	0	0.2
TCGA-2Y-A9H0	7.62936	0	low	Male	0Male	27.4691	WHITE	Alive	[Not Available]	Alcohol consumption|Hepatitis B|Hepatitis C	NO	NO	NO	G1	G1-G2	Stage IIIA	[Not Available]	[Not Available]	7598	207	[Not Available]	None	NO	49	0	120.73
TCGA-ED-A627	9.19476	0	low	Male	0Male	23.8895	WHITE	Alive	[Not Available]	Alcohol consumption	[Not Available]	[Not Available]	[Not Available]	G2	G1-G2	Stage I	[Not Available]	[Not Available]	[Not Available]	[Not Available]	[Not Available]	[Not Available]	NO	74	0	13.9
TCGA-DD-AAVP	8.83605	0	low	Male	0Male	22.231	ASIAN	Alive	YES	Hepatitis B	NO	NO	NO	G1	G1-G2	Stage I	None	A	2	189	6 - Established Cirrhosis	Severe	YES	48	0	90.41
TCGA-ED-A5KG	7.76818	0	low	Female	1Female	23.8281	ASIAN	Alive	NO	No History of Primary Risk Factors	NO	[Not Available]	NO	G2	G1-G2	Stage II	Micro	[Not Available]	3177	147	[Not Available]	Severe	NO	60	0	28.06
TCGA-DD-AADW	8.25739	0	low	Male	0Male	18.4425	ASIAN	Alive	NO	Hepatitis B	NO	NO	NO	G3	G3-G4	Stage I	None	A	250	102	6 - Established Cirrhosis	None	NO	48	0	19.28
TCGA-G3-A7M8	11.8118	1	high	Male	0Male	#VALUE!	ASIAN	Alive	[Not Available]	Alcohol consumption	NO	NO	NO	G1	G1-G2	Stage I	None	A	5	136	6 - Established Cirrhosis	[Not Available]	NO	31	0	14.13
TCGA-DD-AADY	10.0279	0	low	Female	1Female	21.2183	ASIAN	Alive	NO	Hepatitis B	NO	NO	NO	G2	G1-G2	Stage I	None	A	9	159	6 - Established Cirrhosis	None	NO	55	0	18.23
TCGA-PD-A5DF	10.4019	1	high	Female	1Female	25.8166	WHITE	Dead	YES	No History of Primary Risk Factors	NO	YES	NO	G2	G1-G2	Stage IIIB	[Not Available]	[Not Available]	[Not Available]	[Not Available]	[Not Available]	[Not Available]	NO	58	1	20.99
TCGA-BC-A10X	11.683	1	high	Female	1Female	#VALUE!	WHITE	Dead	YES	No History of Primary Risk Factors	[Not Available]	[Not Available]	[Not Available]	G2	G1-G2	Stage IIIA	Micro	[Not Available]	264	602	[Not Available]	None	[Not Available]	52	1	25.3
TCGA-RC-A7SB	10.716	1	high	Male	0Male	22.1367	ASIAN	Alive	[Not Available]	Hepatitis B	NO	NO	NO	G2	G1-G2	Stage II	None	B	3	196000	0 - No Fibrosis	None	NO	53	0	19.32
TCGA-DD-AACV	9.10852	0	low	Male	0Male	24.5089	ASIAN	Alive	NO	Alcohol consumption	NO	NO	YES	G3	G3-G4	Stage I	Micro	A	9	164	[Not Available]	[Not Available]	YES	53	0	50.3
TCGA-WX-AA47	9.62388	0	low	Female	1Female	22.3214	WHITE	Dead	NO	No History of Primary Risk Factors	YES	YES	NO	G2	G1-G2	Stage IIIA	Macro	A	1	423	0 - No Fibrosis	Mild	YES	33	1	18.27
TCGA-K7-A5RF	10.7339	1	high	Male	0Male	23.9395	WHITE	Alive	NO	Hepatitis C	NO	NO	YES	G1	G1-G2	Stage I	[Not Available]	[Not Available]	5	[Not Available]	[Not Available]	[Not Available]	YES	64	0	20.73
TCGA-EP-A12J	9.31061	0	low	Male	0Male	#VALUE!	BLACK OR AFRICAN AMERICAN	Alive	YES	Hepatitis C	[Not Available]	[Not Available]	[Not Available]	G1	G1-G2	Stage I	None	B	[Not Available]	187	[Not Available]	[Not Available]	[Not Available]	62	0	18.73
TCGA-DD-AAEE	6.98868	0	low	Male	0Male	22.6562	ASIAN	Alive	NO	Hepatitis B	NO	NO	NO	G4	G3-G4	Stage I	None	A	3	221	6 - Established Cirrhosis	None	YES	55	0	26.61
TCGA-DD-A3A8	9.11114	0	low	Male	0Male	31.6001	WHITE	Dead	YES	No History of Primary Risk Factors	[Not Available]	[Not Available]	[Not Available]	G2	G1-G2	Stage II	None	A	4	251	0 - No Fibrosis	None	[Not Available]	75	1	0.36
TCGA-BC-A217	8.88264	0	low	Female	1Female	30.4867	WHITE	Dead	NO	Alcohol consumption	[Not Available]	[Not Available]	[Not Available]	G3	G3-G4	Stage II	Micro	[Not Available]	28	243000	0 - No Fibrosis	None	[Not Available]	75	1	45.89
TCGA-CC-5264	10.1472	1	high	Male	0Male	20.3125	ASIAN	Dead	[Not Available]	[Not Available]	[Not Available]	[Not Available]	[Not Available]	G2	G1-G2	Stage IIIA	None	[Not Available]	[Not Available]	[Not Available]	[Not Available]	[Not Available]	[Not Available]	71	1	3.35
TCGA-DD-A4ND	9.97154	0	low	Female	1Female	33.9125	WHITE	Alive	YES	No History of Primary Risk Factors	NO	NO	NO	G3	G3-G4	Stage I	None	A	[Not Available]	[Not Available]	0 - No Fibrosis	None	YES	56	0	90.21
TCGA-XR-A8TC	9.40514	0	low	Female	1Female	21.6441	WHITE	Alive	NO	Hepatitis B	NO	NO	YES	G2	G1-G2	Stage I	None	A	47	318000	6 - Established Cirrhosis	Mild	NO	43	0	43.99
TCGA-ZS-A9CG	11.2009	1	high	Male	0Male	29.3374	WHITE	Alive	[Not Available]	[Not Available]	NO	NO	NO	G2	G1-G2	Stage II	Micro	A	[Not Available]	382	0 - No Fibrosis	Mild	NO	55	0	11.2
TCGA-2Y-A9H9	11.0921	1	high	Male	0Male	27.7743	WHITE	Alive	YES	Alcohol consumption|Hepatitis C	NO	NO	NO	G2	G1-G2	Stage I	[Not Available]	A	12	203	[Not Available]	None	YES	70	0	22.9
TCGA-DD-A4NL	12.1602	1	high	Male	0Male	37.756	WHITE	Alive	NO	Alcohol consumption|Other	NO	NO	NO	G1	G1-G2	Stage I	None	[Not Available]	2	266	0 - No Fibrosis	None	NO	46	0	56.21
TCGA-BW-A5NP	8.65464	0	low	Female	1Female	#VALUE!	WHITE	Alive	[Not Available]	Hepatitis B	NO	YES	NO	G3	G3-G4	Stage IV	Micro	[Not Available]	143684	[Not Available]	3,4 - Fibrous Speta	Mild	YES	26	0	0
TCGA-2Y-A9GV	11.9961	1	high	Female	1Female	30.478	WHITE	Dead	NO	Alcohol consumption	NO	YES	NO	G1	G1-G2	Stage I	[Not Available]	[Not Available]	6	370	[Not Available]	[Not Available]	YES	54	1	83.18
TCGA-DD-AAE3	11.0647	1	high	Male	0Male	26.8136	ASIAN	Alive	NO	Alcohol consumption|Hepatitis B	NO	NO	NO	G2	G1-G2	Stage I	None	A	2	180	1,2 - Portal Fibrosis	None	NO	50	0	18.59
TCGA-DD-AADQ	11.9322	1	high	Male	0Male	23.5078	ASIAN	Alive	NO	Alcohol consumption|Hepatitis B	NO	NO	NO	G3	G3-G4	Stage II	None	A	7	163	[Not Available]	[Not Available]	NO	59	0	14.32
TCGA-DD-AAW1	11.4486	1	high	Male	0Male	21.5139	ASIAN	Alive	NO	No History of Primary Risk Factors	NO	NO	NO	G2	G1-G2	Stage IIIA	Micro	A	4	126	6 - Established Cirrhosis	Severe	NO	55	0	65.34
TCGA-G3-A7M6	8.05528	0	low	Female	1Female	30.8444	WHITE	Alive	[Not Available]	Hepatitis C	NO	NO	NO	G3	G3-G4	Stage I	None	A	24	273	1,2 - Portal Fibrosis	Mild	YES	60	0	20.76
TCGA-DD-AACN	10.8642	1	high	Male	0Male	23.939	ASIAN	Alive	NO	Hepatitis B	NO	NO	YES	G3	G3-G4	Stage I	None	A	699	185	[Not Available]	[Not Available]	YES	32	0	42.77
TCGA-EP-A26S	10.8455	1	high	Male	0Male	14.5266	WHITE	Alive	NO	Alcohol consumption	[Not Available]	[Not Available]	[Not Available]	G2	G1-G2	Stage I	None	[Not Available]	[Not Available]	234	0 - No Fibrosis	Mild	[Not Available]	70	0	19.97
TCGA-UB-A7MF	8.0607	0	low	Male	0Male	24.9836	WHITE	Dead	YES	Hepatitis B|Hepatitis C	NO	NO	NO	G2	G1-G2	Stage IIIA	Micro	A	2505	130	6 - Established Cirrhosis	[Not Available]	YES	56	1	7.03
TCGA-BC-A110	11.4481	1	high	Female	1Female	37.8772	BLACK OR AFRICAN AMERICAN	Dead	YES	Alcohol consumption	[Not Available]	[Not Available]	[Not Available]	G1	G1-G2	[Not Available]	None	[Not Available]	[Not Available]	288	[Not Available]	[Not Available]	[Not Available]	51	1	69.51
TCGA-DD-AADO	8.7039	0	low	Male	0Male	20.5499	ASIAN	Alive	NO	Alcohol consumption|Hepatitis B	NO	NO	NO	G3	G3-G4	Stage I	Micro	A	176037	180	[Not Available]	[Not Available]	NO	55	0	14.88
TCGA-DD-AADC	8.09803	0	low	Male	0Male	26.1493	ASIAN	Dead	NO	Hepatitis B	NO	NO	NO	G3	G3-G4	Stage I	Macro	A	36	212	[Not Available]	[Not Available]	YES	53	1	13.96
TCGA-DD-AAW2	10.4594	1	high	Male	0Male	20.5457	ASIAN	Alive	YES	Non-Alcoholic Fatty Liver Disease	NO	NO	NO	G2	G1-G2	Stage I	None	A	3	164	6 - Established Cirrhosis	None	YES	69	0	60.94
TCGA-DD-AAW3	11.188	1	high	Male	0Male	24.3865	ASIAN	Alive	YES	No History of Primary Risk Factors	NO	NO	NO	G2	G1-G2	Stage I	None	[Not Available]	3	241	0 - No Fibrosis	None	NO	69	0	53.65
TCGA-BC-4072	8.80413	0	low	Female	1Female	#VALUE!	WHITE	Dead	YES	No History of Primary Risk Factors	[Not Available]	[Not Available]	[Not Available]	G3	G3-G4	Stage IIIA	Macro	[Not Available]	[Not Available]	268	[Not Available]	[Not Available]	[Not Available]	74	1	48.95
TCGA-ED-A66X	8.03342	0	low	Male	0Male	21.1073	ASIAN	Alive	NO	Alcohol consumption	NO	NO	NO	G3	G3-G4	Stage IIIA	Micro	[Not Available]	5840	268	[Not Available]	Mild	YES	35	0	13.34
TCGA-DD-AAVQ	10.543	1	high	Male	0Male	24.623	ASIAN	Alive	NO	Hepatitis B	NO	NO	NO	G2	G1-G2	Stage I	None	A	1456	128	6 - Established Cirrhosis	Severe	YES	38	0	89.62
TCGA-DD-AADF	7.53138	0	low	Female	1Female	26.1593	ASIAN	Dead	NO	Hepatitis B	NO	NO	NO	G4	G3-G4	Stage I	None	A	725	174	[Not Available]	[Not Available]	NO	64	1	3.78
TCGA-RC-A7S9	9.33762	0	low	Female	1Female	22.3757	ASIAN	Alive	[Not Available]	Hepatitis B	NO	NO	NO	G3	G3-G4	Stage I	None	A	10	178000	6 - Established Cirrhosis	Mild	NO	47	0	21.02
TCGA-DD-AAE4	10.8688	1	high	Female	1Female	25.1532	ASIAN	Alive	NO	Hepatitis B	NO	NO	NO	G1	G1-G2	Stage I	None	A	7	113	6 - Established Cirrhosis	None	YES	49	0	19.97
TCGA-WJ-A86L	8.90388	0	low	Female	1Female	22.151	WHITE	Alive	NO	No History of Primary Risk Factors	NO	NO	NO	G2	G1-G2	Stage I	None	A	16	257000	0 - No Fibrosis	None	NO	68	0	11.33
TCGA-DD-AACC	8.60733	0	low	Male	0Male	22.4059	ASIAN	Dead	NO	Hepatitis B	NO	NO	NO	G2	G1-G2	Stage I	None	A	24	208	6 - Established Cirrhosis	Mild	YES	61	1	55.35
TCGA-CC-5263	7.49185	0	low	Male	0Male	22.2063	ASIAN	Dead	NO	No History of Primary Risk Factors	[Not Available]	[Not Available]	[Not Available]	G1	G1-G2	Stage IIIA	None	[Not Available]	[Not Available]	[Not Available]	[Not Available]	[Not Available]	[Not Available]	35	1	4.24
TCGA-CC-A7IF	7.36632	0	low	Male	0Male	20.3074	ASIAN	Dead	NO	Alcohol consumption	[Not Available]	[Not Available]	[Not Available]	G1	G1-G2	Stage IIIA	[Not Available]	[Not Available]	[Not Available]	[Not Available]	[Not Available]	[Not Available]	NO	59	1	21.32
TCGA-DD-A4NE	10.4481	1	high	Female	1Female	27.3356	WHITE	Dead	YES	No History of Primary Risk Factors	NO	NO	NO	G3	G3-G4	Stage IIIA	None	A	28	348	0 - No Fibrosis	None	YES	75	1	21.68
TCGA-FV-A3R3	10.6952	1	high	Female	1Female	37.4214	WHITE	Dead	NO	No History of Primary Risk Factors	[Not Available]	[Not Available]	[Not Available]	G2	G1-G2	Stage I	None	[Not Available]	[Not Available]	323	[Not Available]	[Not Available]	NO	38	1	12.02
TCGA-DD-AAE2	9.9629	0	low	Male	0Male	27.0842	ASIAN	Alive	NO	Hepatitis B	NO	NO	NO	G3	G3-G4	Stage I	None	A	41	238	6 - Established Cirrhosis	None	NO	51	0	20.96
TCGA-DD-AACF	9.35094	0	low	Male	0Male	21.2585	ASIAN	Dead	NO	Hepatitis C	NO	NO	NO	G3	G3-G4	Stage I	None	A	16	99	6 - Established Cirrhosis	Mild	YES	68	1	11.99
TCGA-ED-A66Y	4.64386	0	low	Female	1Female	23.0469	ASIAN	Dead	NO	No History of Primary Risk Factors	NO	NO	NO	G3	G3-G4	Stage IIIA	Micro	[Not Available]	12100	289	[Not Available]	Mild	NO	51	1	9.72
TCGA-G3-AAV0	9.46761	0	low	Male	0Male	23.2335	ASIAN	Alive	[Not Available]	Hepatitis B	NO	NO	NO	G2	G1-G2	Stage I	None	A	4	193	0 - No Fibrosis	None	NO	58	0	15.64
TCGA-DD-A1EA	11.3117	1	high	Male	0Male	33.305	ASIAN	Alive	YES	Hepatitis B	[Not Available]	[Not Available]	[Not Available]	G2	G1-G2	Stage II	Micro	A	3	209	1,2 - Portal Fibrosis	Mild	[Not Available]	68	0	79.34
TCGA-RG-A7D4	5.85798	0	low	Male	0Male	29.4078	BLACK OR AFRICAN AMERICAN	Alive	YES	Hepatitis C	NO	NO	NO	G2	G1-G2	Stage II	[Not Available]	A	5650	175	[Not Available]	[Not Available]	NO	69	0	36.07
TCGA-DD-A73E	10.4336	1	high	Male	0Male	36.5062	WHITE	Alive	YES	Alcohol consumption|Non-Alcoholic Fatty Liver Disease	NO	NO	NO	G1	G1-G2	Stage I	None	A	1	190	0 - No Fibrosis	Mild	NO	66	0	1.45
TCGA-G3-A25X	3.80735	0	low	Male	0Male	23.8751	ASIAN	Alive	NO	Hepatitis B	[Not Available]	[Not Available]	[Not Available]	G3	G3-G4	Stage II	None	A	11	102	1,2 - Portal Fibrosis	Mild	[Not Available]	73	0	58.44
TCGA-ED-A7PY	8.34873	0	low	Female	1Female	16.4366	ASIAN	Alive	NO	No History of Primary Risk Factors	NO	NO	NO	G3	G3-G4	Stage II	Micro	[Not Available]	2	282	[Not Available]	Mild	NO	20	0	12.81
TCGA-CC-A7IE	2.58496	0	low	Male	0Male	20.9573	ASIAN	Dead	NO	Alcohol consumption	[Not Available]	[Not Available]	[Not Available]	G2	G1-G2	Stage IIIA	[Not Available]	[Not Available]	[Not Available]	[Not Available]	[Not Available]	[Not Available]	NO	57	1	7.13
TCGA-DD-A116	11.1144	1	high	Male	0Male	23.8367	ASIAN	Dead	NO	Hepatitis B	[Not Available]	[Not Available]	[Not Available]	G3	G3-G4	Stage IIIA	[Not Available]	A	24	157	3,4 - Fibrous Speta	[Not Available]	[Not Available]	68	1	53.29
TCGA-DD-A11B	10.102	1	high	Male	0Male	40.9023	WHITE	Dead	NO	Non-Alcoholic Fatty Liver Disease	[Not Available]	[Not Available]	[Not Available]	G2	G1-G2	Stage I	None	A	15	90	6 - Established Cirrhosis	Mild	[Not Available]	73	1	0.46
TCGA-G3-A3CJ	12.1215	1	high	Male	0Male	23.7812	AMERICAN INDIAN OR ALASKA NATIVE	Alive	NO	Hepatitis C	[Not Available]	[Not Available]	[Not Available]	G2	G1-G2	Stage II	Micro	A	3	185	5 - Nodular Formation and Incomplete Cirrhosis	Severe	[Not Available]	52	0	19.51
TCGA-DD-AAE6	5	0	low	Female	1Female	18.1955	ASIAN	Alive	NO	[Not Available]	NO	NO	NO	G2	G1-G2	Stage I	Micro	A	113	209	6 - Established Cirrhosis	None	YES	59	0	4.63
TCGA-DD-A4NV	10.4848	1	high	Male	0Male	40.2609	WHITE	Alive	YES	Non-Alcoholic Fatty Liver Disease|Other	NO	NO	NO	G1	G1-G2	Stage IIIA	None	A	3	240	0 - No Fibrosis	None	NO	61	0	78.78
TCGA-DD-AADI	9.98299	0	low	Female	1Female	23.5078	ASIAN	Alive	NO	Hepatitis B	NO	NO	NO	G3	G3-G4	Stage I	None	A	27	141	[Not Available]	[Not Available]	NO	43	0	35.64
TCGA-DD-A4NH	5.70044	0	low	Female	1Female	32.8614	WHITE	Alive	YES	Alcohol consumption	NO	NO	NO	G3	G3-G4	Stage IIIB	Macro	A	92889	226	1,2 - Portal Fibrosis	None	YES	65	0	30.12
TCGA-BC-A10R	10.9403	1	high	Female	1Female	#VALUE!	WHITE	Dead	YES	No History of Primary Risk Factors	[Not Available]	[Not Available]	[Not Available]	G2	G1-G2	[Not Available]	Micro	[Not Available]	27	209000	[Not Available]	Mild	[Not Available]	66	1	10.12
TCGA-G3-A25T	6.74147	0	low	Female	1Female	22.9481	WHITE	Alive	NO	Hepatitis C	[Not Available]	[Not Available]	[Not Available]	G2	G1-G2	Stage IIIA	None	A	7	306	0 - No Fibrosis	None	[Not Available]	45	0	51.02
TCGA-CC-A7IH	13.0783	1	high	Male	0Male	18.2857	ASIAN	Alive	NO	Alcohol consumption	[Not Available]	[Not Available]	[Not Available]	G1	G1-G2	Stage IIIA	[Not Available]	[Not Available]	[Not Available]	[Not Available]	[Not Available]	[Not Available]	NO	58	0	11.99
TCGA-DD-AAEA	6.65821	0	low	Male	0Male	24.841	ASIAN	Alive	NO	Alcohol consumption|Hepatitis B	NO	NO	NO	G3	G3-G4	Stage I	None	A	2	255	1,2 - Portal Fibrosis	[Not Available]	NO	65	0	18.89
TCGA-DD-A4NF	10.8742	1	high	Male	0Male	28.7347	WHITE	Alive	NO	Hepatitis C	NO	NO	NO	G2	G1-G2	Stage I	None	A	6	97	6 - Established Cirrhosis	Mild	NO	72	0	30.95
TCGA-DD-AAE1	8.64386	0	low	Male	0Male	21.7079	ASIAN	Alive	NO	Hepatitis B	NO	NO	NO	G3	G3-G4	Stage I	None	A	2693	102	6 - Established Cirrhosis	Mild	NO	52	0	18.13
TCGA-ZS-A9CF	13.4619	1	high	Male	0Male	#VALUE!	WHITE	Alive	[Not Available]	Hemochromatosis	NO	NO	NO	G2	G1-G2	Stage II	Micro	[Not Available]	[Not Available]	259	0 - No Fibrosis	None	YES	64	0	79.24
TCGA-CC-A7IJ	0	0	low	Male	0Male	19.8347	ASIAN	Alive	NO	Alcohol consumption	[Not Available]	[Not Available]	[Not Available]	G3	G3-G4	Stage II	[Not Available]	[Not Available]	[Not Available]	[Not Available]	[Not Available]	[Not Available]	NO	56	0	12.55
TCGA-ED-A8O6	6.42626	0	low	Female	1Female	16.5289	ASIAN	Dead	NO	No History of Primary Risk Factors	NO	NO	NO	G3	G3-G4	Stage IIIA	Micro	[Not Available]	3000	[Not Available]	[Not Available]	Mild	NO	50	1	1.84
TCGA-RC-A7SH	4.85798	0	low	Male	0Male	22.46	ASIAN	Alive	[Not Available]	Hepatitis B	NO	NO	NO	G3	G3-G4	Stage II	Micro	A	2466	225	3,4 - Fibrous Speta	None	YES	42	0	15.37
TCGA-LG-A9QD	12.3168	1	high	Male	0Male	26.2188	WHITE	Alive	YES	No History of Primary Risk Factors	NO	YES	NO	G2	G1-G2	Stage IIIA	None	[Not Available]	[Not Available]	320	[Not Available]	Mild	NO	68	0	12.02
TCGA-DD-A73D	12.2709	1	high	Female	1Female	35.2941	WHITE	Alive	YES	Hepatitis C	NO	NO	NO	G1	G1-G2	Stage II	Micro	A	4	214	6 - Established Cirrhosis	Mild	NO	68	0	22.77
TCGA-5R-AA1D	9.87958	0	low	Female	1Female	22.7615	WHITE	Alive	NO	No History of Primary Risk Factors	YES	NO	NO	G3	G3-G4	Stage IIIA	Micro	B	5	333000	0 - No Fibrosis	None	NO	17	0	14.75
TCGA-DD-A39Z	12.0597	1	high	Female	1Female	22.4059	[Not Available]	Dead	YES	Alcohol consumption	[Not Available]	[Not Available]	[Not Available]	G2	G1-G2	Stage II	None	B	[Not Available]	437	[Not Available]	[Not Available]	[Not Available]	43	1	19.74
TCGA-DD-A11A	12.9538	1	high	Male	0Male	27.5312	BLACK OR AFRICAN AMERICAN	Alive	NO	Other	[Not Available]	[Not Available]	[Not Available]	G3	G3-G4	Stage I	None	[Not Available]	223	513	0 - No Fibrosis	None	[Not Available]	67	0	2.6
TCGA-DD-AADP	11.3348	1	high	Male	0Male	24.0238	ASIAN	Alive	NO	Hepatitis B	NO	NO	NO	G3	G3-G4	Stage I	Micro	A	9	102	[Not Available]	[Not Available]	NO	45	0	15.05
TCGA-CC-5260	1	0	low	Female	1Female	19.6506	ASIAN	Dead	NO	[Not Available]	[Not Available]	[Not Available]	[Not Available]	G1	G1-G2	Stage IIIC	None	[Not Available]	[Not Available]	[Not Available]	[Not Available]	[Not Available]	[Not Available]	61	1	2.86
TCGA-BD-A2L6	10.6978	1	high	Male	0Male	38.9739	WHITE	Alive	[Not Available]	Alcohol consumption	[Not Available]	[Not Available]	[Not Available]	G2	G1-G2	[Not Available]	Micro	A	53	222	3,4 - Fibrous Speta	None	[Not Available]	69	0	44.78
TCGA-G3-AAV7	6.72792	0	low	Male	0Male	21.3039	ASIAN	Alive	[Not Available]	Hepatitis B	NO	NO	NO	G2	G1-G2	Stage II	Micro	A	3	179	5 - Nodular Formation and Incomplete Cirrhosis	Mild	NO	38	0	11.86
TCGA-DD-AACP	7.3837	0	low	Male	0Male	25.8065	ASIAN	Alive	NO	Alcohol consumption	NO	NO	NO	G3	G3-G4	Stage I	None	A	227	151	[Not Available]	None	NO	64	0	13.63
TCGA-DD-AAD6	7.97728	0	low	Male	0Male	33.3465	ASIAN	Alive	NO	Hepatitis B	NO	NO	NO	G3	G3-G4	Stage IIIA	None	A	[Not Available]	185	[Not Available]	[Not Available]	YES	66	0	22.08
TCGA-BC-A10Z	9.28771	0	low	Female	1Female	#VALUE!	WHITE	Dead	YES	No History of Primary Risk Factors	[Not Available]	[Not Available]	[Not Available]	G2	G1-G2	Stage I	None	[Not Available]	779	260	[Not Available]	None	[Not Available]	62	1	1.12
TCGA-DD-AAEK	10.7599	1	high	Male	0Male	22.4082	ASIAN	Alive	NO	Hepatitis B	NO	NO	NO	G3	G3-G4	Stage II	None	A	5166	202	6 - Established Cirrhosis	None	NO	51	0	35.05
TCGA-DD-AADB	6.52356	0	low	Male	0Male	24.977	ASIAN	Alive	NO	Hepatitis B	NO	NO	NO	G4	G3-G4	Stage I	None	A	419	180	[Not Available]	[Not Available]	NO	51	0	40.8
TCGA-G3-A5SK	12.8908	1	high	Male	0Male	23.4586	WHITE	Alive	[Not Available]	Hepatitis C	NO	NO	NO	G1	G1-G2	Stage I	[Not Available]	A	[Not Available]	106	6 - Established Cirrhosis	Mild	NO	58	0	24.44
TCGA-BC-A5W4	7.62205	0	low	Male	0Male	31.6522	WHITE	Dead	NO	Alcohol consumption	NO	NO	NO	G3	G3-G4	Stage IIIA	Micro	A	[Not Available]	102000	[Not Available]	None	NO	69	1	17.97
TCGA-DD-AACL	5.16993	0	low	Female	1Female	30.6667	ASIAN	Dead	NO	Hepatitis C	NO	NO	NO	G3	G3-G4	Stage I	None	A	1368	99	[Not Available]	[Not Available]	[Not Available]	66	1	3.52
TCGA-4R-AA8I	8.84862	0	low	Male	0Male	35.2245	WHITE	Dead	NO	Non-Alcoholic Fatty Liver Disease	NO	NO	NO	G2	G1-G2	Stage II	Micro	A	5	96	6 - Established Cirrhosis	None	YES	66	1	8.61
TCGA-FV-A3R2	10.7091	1	high	Male	0Male	#VALUE!	WHITE	Dead	YES	No History of Primary Risk Factors	NO	YES	NO	[Not Available]		Stage I	[Not Available]	[Not Available]	[Not Available]	[Not Available]	[Not Available]	[Not Available]	NO	75	1	6.37
TCGA-CC-5259	7.05528	0	low	Female	1Female	20.9321	ASIAN	Alive	NO	No History of Primary Risk Factors	[Not Available]	[Not Available]	[Not Available]	G2	G1-G2	Stage IIIC	[Not Available]	[Not Available]	[Not Available]	[Not Available]	[Not Available]	[Not Available]	[Not Available]	60	0	8.21
TCGA-DD-A3A9	8.08215	0	low	Female	1Female	21.9671	WHITE	Dead	NO	Other	[Not Available]	[Not Available]	[Not Available]	G2	G1-G2	Stage IVB	None	A	19930	317	0 - No Fibrosis	None	[Not Available]	64	1	30.58
TCGA-2Y-A9H5	10.1396	1	high	Female	1Female	27.993	WHITE	Dead	YES	Alcohol consumption|Hepatitis C	NO	NO	NO	G3	G3-G4	Stage I	None	[Not Available]	11700	204	1,2 - Portal Fibrosis	[Not Available]	YES	59	1	18.23
TCGA-DD-A4NS	10.2923	1	high	Female	1Female	20.7967	WHITE	Dead	YES	Alcohol consumption	NO	NO	NO	G2	G1-G2	Stage I	None	[Not Available]	2	270	0 - No Fibrosis	None	YES	61	1	80.68
TCGA-ED-A459	11.183	1	high	Male	0Male	18.2868	ASIAN	Alive	NO	[Not Available]	NO	NO	[Not Available]	G2	G1-G2	Stage II	Micro	[Not Available]	267	200	[Not Available]	[Not Available]	NO	47	0	29.89
TCGA-CC-A5UC	7.21917	0	low	Male	0Male	20.9366	ASIAN	Dead	NO	Alcohol consumption	[Not Available]	[Not Available]	[Not Available]	G3	G3-G4	Stage IIIA	[Not Available]	[Not Available]	[Not Available]	[Not Available]	[Not Available]	[Not Available]	NO	63	1	11.4
TCGA-BC-A10Q	10.1874	1	high	Female	1Female	#VALUE!	WHITE	Dead	YES	No History of Primary Risk Factors	[Not Available]	[Not Available]	[Not Available]	[Not Available]		[Not Available]	None	[Not Available]	[Not Available]	287000	[Not Available]	[Not Available]	[Not Available]	72	1	37.29
TCGA-ZP-A9D2	6.93074	0	low	Male	0Male	25.0135	WHITE	Dead	YES	Hepatitis C	NO	NO	NO	G2	G1-G2	[Not Available]	Micro	A	[Not Available]	[Not Available]	1,2 - Portal Fibrosis	Mild	YES	51	1	25.13
TCGA-BW-A5NO	8.17493	0	low	Male	0Male	#VALUE!	BLACK OR AFRICAN AMERICAN	Alive	[Not Available]	Hepatitis C	NO	NO	NO	G2	G1-G2	Stage IIIA	None	[Not Available]	[Not Available]	[Not Available]	3,4 - Fibrous Speta	[Not Available]	NO	50	0	0.66
TCGA-DD-A114	10.2095	1	high	Male	0Male	24.7252	BLACK OR AFRICAN AMERICAN	Dead	NO	Hepatitis C	[Not Available]	[Not Available]	[Not Available]	G3	G3-G4	Stage II	Micro	A	21	185	5 - Nodular Formation and Incomplete Cirrhosis	Mild	[Not Available]	42	1	37.75
TCGA-CC-A3MA	6.20945	0	low	Male	0Male	23.3844	ASIAN	Dead	NO	Alcohol consumption	[Not Available]	[Not Available]	[Not Available]	G2	G1-G2	Stage IIIA	[Not Available]	[Not Available]	[Not Available]	[Not Available]	[Not Available]	[Not Available]	[Not Available]	61	1	9.95
TCGA-DD-A115	11.4558	1	high	Male	0Male	27.9904	WHITE	Dead	NO	Alcohol consumption	[Not Available]	[Not Available]	[Not Available]	G2	G1-G2	Stage IIIA	None	A	10	337	0 - No Fibrosis	None	[Not Available]	53	1	83.51
TCGA-DD-AADA	13.1572	1	high	Female	1Female	27.3034	ASIAN	Alive	NO	Hepatitis B	NO	NO	NO	G3	G3-G4	Stage I	Macro	A	8698	173	[Not Available]	[Not Available]	NO	66	0	40.51
TCGA-2Y-A9HB	13.1036	1	high	Male	0Male	26.5338	[Not Available]	Alive	NO	Alcohol consumption	NO	NO	NO	G2	G1-G2	Stage I	None	[Not Available]	21	124	[Not Available]	None	NO	66	0	8.54
TCGA-DD-AAE7	10.1749	1	high	Male	0Male	25.0135	ASIAN	Alive	NO	Alcohol consumption|Hepatitis B	NO	NO	NO	G2	G1-G2	Stage I	None	A	1	188	3,4 - Fibrous Speta	Severe	NO	72	0	21.16
TCGA-G3-A5SL	13.1165	1	high	Male	0Male	27.1605	WHITE	Alive	NO	Alcohol consumption	NO	NO	NO	G2	G1-G2	Stage II	Micro	[Not Available]	4	295	0 - No Fibrosis	None	NO	70	0	20.4
TCGA-G3-A25Y	8.97154	0	low	Female	1Female	22.8329	ASIAN	Dead	NO	Hepatitis B	[Not Available]	[Not Available]	[Not Available]	G3	G3-G4	Stage I	None	A	35	166	3,4 - Fibrous Speta	Mild	[Not Available]	52	1	14.85
TCGA-G3-A3CH	11.2082	1	high	Male	0Male	23.3556	ASIAN	Alive	NO	Hepatitis B	[Not Available]	[Not Available]	[Not Available]	G2	G1-G2	Stage IIIA	None	A	41	142	6 - Established Cirrhosis	Severe	[Not Available]	53	0	25.62
TCGA-DD-AADK	12.4605	1	high	Female	1Female	22.6667	ASIAN	Alive	NO	Hepatitis B	NO	NO	NO	G3	G3-G4	Stage II	Micro	A	236	197	6 - Established Cirrhosis	None	NO	68	0	34.46
TCGA-DD-A3A3	10.2432	1	high	Male	0Male	25.4581	ASIAN	Dead	NO	No History of Primary Risk Factors	[Not Available]	[Not Available]	[Not Available]	G2	G1-G2	Stage I	Macro	B	6	276	0 - No Fibrosis	None	[Not Available]	45	1	17.58
TCGA-DD-AACG	6.2854	0	low	Male	0Male	23.03	ASIAN	Dead	NO	Hepatitis B	NO	NO	NO	G4	G3-G4	Stage II	Micro	A	11718	196	6 - Established Cirrhosis	Mild	YES	52	1	15.41
TCGA-DD-AACB	8.52356	0	low	Female	1Female	29.5858	ASIAN	Alive	NO	Hepatitis B	NO	NO	NO	G3	G3-G4	Stage I	Micro	A	1902	179	6 - Established Cirrhosis	Mild	NO	74	0	76.35
TCGA-G3-A3CG	11.8029	1	high	Male	0Male	32.9507	WHITE	Alive	NO	Hepatitis C	[Not Available]	[Not Available]	[Not Available]	G2	G1-G2	Stage I	Micro	A	67	131	6 - Established Cirrhosis	Severe	[Not Available]	80	0	22.11
TCGA-ZP-A9CZ	9.28771	0	low	Male	0Male	26.1752	ASIAN	Alive	YES	Hepatitis B	NO	NO	NO	G1	G1-G2	[Not Available]	None	A	8	[Not Available]	3,4 - Fibrous Speta	[Not Available]	NO	72	0	23.19
TCGA-CC-5261	9.17991	0	low	Male	0Male	18.9388	ASIAN	Dead	[Not Available]	[Not Available]	[Not Available]	[Not Available]	[Not Available]	G2	G1-G2	Stage II	None	[Not Available]	[Not Available]	[Not Available]	[Not Available]	[Not Available]	[Not Available]	44	1	3.19
TCGA-DD-A1EK	9.54303	0	low	Female	1Female	38.3687	WHITE	Dead	YES	Other	NO	NO	YES	G2	G1-G2	Stage IVB	None	A	19	387	0 - No Fibrosis	Mild	YES	64	1	18.33
TCGA-DD-A4NJ	7.93664	0	low	Female	1Female	32.7186	WHITE	Alive	YES	Non-Alcoholic Fatty Liver Disease	NO	NO	NO	G2	G1-G2	Stage II	None	A	5	303	1,2 - Portal Fibrosis	Mild	NO	54	0	30.49
TCGA-DD-AAD1	6.72792	0	low	Female	1Female	16.9747	ASIAN	Alive	NO	Hepatitis B|Hepatitis C	NO	NO	NO	G4	G3-G4	Stage I	None	A	451	157	[Not Available]	[Not Available]	YES	51	0	18.53
TCGA-G3-AAUZ	8.43463	0	low	Male	0Male	30.0781	[Not Available]	Alive	[Not Available]	Hepatitis B|Non-Alcoholic Fatty Liver Disease	NO	NO	NO	G2	G1-G2	Stage I	None	A	3	214	1,2 - Portal Fibrosis	Severe	NO	48	0	15.77
TCGA-G3-A5SJ	8.7211	0	low	Male	0Male	29.7527	WHITE	Alive	NO	Alcohol consumption|Hepatitis C	NO	NO	NO	G2	G1-G2	Stage I	None	B	3	136	6 - Established Cirrhosis	Mild	YES	59	0	22.93
TCGA-UB-A7ME	10.5167	1	high	Male	0Male	27.5482	ASIAN	Alive	NO	Hepatitis B	NO	NO	NO	G2	G1-G2	Stage I	None	B	1388	181	1,2 - Portal Fibrosis	Mild	NO	51	0	15.97
TCGA-DD-AACY	11.7347	1	high	Male	0Male	23.6244	ASIAN	Alive	NO	Hepatitis B	NO	NO	YES	G3	G3-G4	Stage I	None	A	290	114	3,4 - Fibrous Speta	Mild	YES	61	0	47.63
TCGA-XR-A8TG	11.4914	1	high	Male	0Male	20.9712	WHITE	Alive	YES	Hepatitis C	NO	NO	YES	G2	G1-G2	Stage I	None	[Not Available]	1	80000	6 - Established Cirrhosis	Mild	YES	58	0	29.5
TCGA-DD-AADL	8.45533	0	low	Male	0Male	20.9644	ASIAN	Alive	YES	Alcohol consumption|Hepatitis B	NO	NO	NO	G4	G3-G4	Stage I	Micro	A	14	204	[Not Available]	[Not Available]	NO	58	0	20.89
TCGA-RC-A6M4	10.7194	1	high	Female	1Female	#VALUE!	WHITE	Alive	YES	No History of Primary Risk Factors	[Not Available]	[Not Available]	NO	G2	G1-G2	Stage IIIA	None	A	5	[Not Available]	[Not Available]	[Not Available]	[Not Available]	74	0	0.72
TCGA-G3-A25Z	12.7885	1	high	Male	0Male	23.0546	ASIAN	Alive	YES	Hepatitis B	[Not Available]	[Not Available]	[Not Available]	G2	G1-G2	Stage I	None	A	44	115	5 - Nodular Formation and Incomplete Cirrhosis	Mild	[Not Available]	58	0	21.52
TCGA-2Y-A9HA	7.32193	0	low	Male	0Male	24.1588	WHITE	Dead	NO	Alcohol consumption|Hepatitis C	NO	NO	YES	G2	G1-G2	Stage II	[Not Available]	A	114	153	3,4 - Fibrous Speta	None	NO	70	1	1.18
TCGA-ES-A2HS	9.43045	0	low	Male	0Male	29.9383	WHITE	Dead	NO	No History of Primary Risk Factors	[Not Available]	[Not Available]	[Not Available]	G2	G1-G2	Stage I	None	A	1	119	0 - No Fibrosis	Mild	[Not Available]	80	1	22.6
TCGA-DD-A1EJ	12.0898	1	high	Female	1Female	26.986	WHITE	Dead	YES	No History of Primary Risk Factors	[Not Available]	[Not Available]	[Not Available]	G2	G1-G2	Stage IIIC	None	B	18840	608	0 - No Fibrosis	Mild	[Not Available]	71	1	33.02
TCGA-BC-A10S	12.4625	1	high	Male	0Male	#VALUE!	WHITE	Dead	NO	Alcohol consumption	[Not Available]	[Not Available]	[Not Available]	G1	G1-G2	[Not Available]	Micro	[Not Available]	[Not Available]	217000	[Not Available]	None	[Not Available]	81	1	46.75
TCGA-GJ-A9DB	9.48382	0	low	Male	0Male	27.4529	WHITE	Dead	YES	No History of Primary Risk Factors	NO	NO	NO	G2	G1-G2	Stage I	None	[Not Available]	[Not Available]	144	[Not Available]	[Not Available]	NO	68	1	2.2
TCGA-DD-AAC8	10.8688	1	high	Male	0Male	23.4221	ASIAN	Dead	NO	Hepatitis B	NO	NO	NO	G3	G3-G4	Stage I	Micro	A	1	177	1,2 - Portal Fibrosis	Mild	NO	72	1	0.53
TCGA-RC-A6M6	6.78136	0	low	Male	0Male	#VALUE!	WHITE	Alive	[Not Available]	Alcohol consumption	[Not Available]	[Not Available]	NO	G3	G3-G4	Stage II	None	B	12986	235000	[Not Available]	[Not Available]	[Not Available]	75	0	0.3
TCGA-EP-A2KC	12.2906	1	high	Male	0Male	#VALUE!	BLACK OR AFRICAN AMERICAN	Dead	NO	Hepatitis C	[Not Available]	[Not Available]	[Not Available]	G3	G3-G4	Stage I	None	A	43	193	[Not Available]	[Not Available]	[Not Available]	62	1	0.62
TCGA-FV-A495	10.0835	1	high	Female	1Female	23.6614	WHITE	Alive	YES	Hepatitis C	[Not Available]	[Not Available]	[Not Available]	G2	G1-G2	Stage II	None	[Not Available]	39	258	3,4 - Fibrous Speta	Mild	NO	51	0	0.03
TCGA-DD-A4NN	9.55459	0	low	Female	1Female	22.2063	WHITE	Dead	YES	No History of Primary Risk Factors	NO	NO	NO	G3	G3-G4	Stage I	None	A	4223	307	0 - No Fibrosis	[Not Available]	YES	56	1	29.53
TCGA-K7-A5RG	10.098	1	high	Male	0Male	41.0973	BLACK OR AFRICAN AMERICAN	Alive	YES	Alcohol consumption|Hepatitis C	NO	NO	NO	G1	G1-G2	Stage I	None	[Not Available]	19	[Not Available]	[Not Available]	[Not Available]	NO	66	0	17.05
TCGA-EP-A2KA	11.8997	1	high	Female	1Female	#VALUE!	WHITE	Dead	YES	No History of Primary Risk Factors	[Not Available]	[Not Available]	[Not Available]	G3	G3-G4	Stage IIIA	[Not Available]	[Not Available]	13	435	1,2 - Portal Fibrosis	[Not Available]	[Not Available]	52	1	20.6
TCGA-UB-A7MC	10.0634	1	high	Male	0Male	25.1808	WHITE	Alive	NO	Alcohol consumption|Hepatitis B	NO	NO	NO	G3	G3-G4	Stage IIIA	Micro	A	126	200	1,2 - Portal Fibrosis	Mild	[Not Available]	59	0	16.43
TCGA-MI-A75G	9.60733	0	low	Male	0Male	21.7776	WHITE	Alive	YES	Alcohol consumption|Hepatitis C	NO	NO	NO	G2	G1-G2	Stage II	None	B	6	160	6 - Established Cirrhosis	[Not Available]	NO	63	0	22.93
TCGA-DD-AAVZ	9.68475	0	low	Male	0Male	21.2031	ASIAN	Alive	YES	Hepatitis B	NO	NO	NO	G2	G1-G2	Stage I	None	A	945	98	6 - Established Cirrhosis	None	NO	38	0	62.42
TCGA-FV-A496	12.4307	1	high	Female	1Female	20.5761	WHITE	Alive	YES	No History of Primary Risk Factors	[Not Available]	[Not Available]	[Not Available]	G2	G1-G2	Stage I	None	[Not Available]	67	167	0 - No Fibrosis	None	NO	84	0	0.33
TCGA-G3-AAV3	12.2819	1	high	Female	1Female	30.1162	WHITE	Alive	YES	Alcohol consumption|Hepatitis C|Non-Alcoholic Fatty Liver Disease	NO	NO	NO	G2	G1-G2	Stage II	None	A	5	113	6 - Established Cirrhosis	Severe	NO	58	0	13.53
TCGA-BC-A10U	11.7211	1	high	Male	0Male	#VALUE!	WHITE	Dead	YES	Alcohol consumption	[Not Available]	[Not Available]	[Not Available]	G2	G1-G2	[Not Available]	[Not Available]	[Not Available]	38	204000	[Not Available]	[Not Available]	[Not Available]	69	1	27.5
TCGA-EP-A3RK	11.1706	1	high	Male	0Male	31.8773	WHITE	Alive	NO	Alcohol consumption	[Not Available]	[Not Available]	[Not Available]	G2	G1-G2	Stage IIIA	[Not Available]	A	7	234	1,2 - Portal Fibrosis	[Not Available]	[Not Available]	73	0	11.93
TCGA-CC-A1HT	4.45943	0	low	Male	0Male	20.3244	ASIAN	Dead	NO	No History of Primary Risk Factors	[Not Available]	[Not Available]	[Not Available]	G3	G3-G4	Stage IIIA	[Not Available]	[Not Available]	[Not Available]	[Not Available]	[Not Available]	[Not Available]	[Not Available]	50	1	3.32
TCGA-YA-A8S7	6.72792	0	low	Male	0Male	27.1416	WHITE	Dead	NO	Hepatitis C	NO	YES	NO	G3	G3-G4	Stage IIIA	None	[Not Available]	56	[Not Available]	[Not Available]	Mild	YES	68	1	13.53
TCGA-DD-AACE	10.6303	1	high	Male	0Male	23.6244	ASIAN	Alive	NO	Hepatitis B	NO	NO	NO	G3	G3-G4	Stage I	None	A	2	175	6 - Established Cirrhosis	Mild	YES	62	0	71.75
TCGA-CC-A7IG	6.53916	0	low	Male	0Male	20.4783	ASIAN	Dead	NO	Alcohol consumption	[Not Available]	[Not Available]	[Not Available]	G2	G1-G2	Stage II	[Not Available]	[Not Available]	[Not Available]	[Not Available]	[Not Available]	[Not Available]	NO	47	1	9.82
TCGA-ZP-A9D4	11.4914	1	high	Female	1Female	22.8928	WHITE	Alive	NO	No History of Primary Risk Factors	NO	NO	NO	G1	G1-G2	[Not Available]	None	A	2	292000	0 - No Fibrosis	Mild	NO	64	0	12.98
TCGA-BC-4073	8.59619	0	low	Male	0Male	#VALUE!	WHITE	Alive	YES	Hemochromatosis	[Not Available]	[Not Available]	[Not Available]	G3	G3-G4	Stage IIIA	Macro	[Not Available]	[Not Available]	253	[Not Available]	[Not Available]	[Not Available]	73	0	27.89
TCGA-ZS-A9CE	10.8711	1	high	Female	1Female	#VALUE!	WHITE	Alive	[Not Available]	[Not Available]	NO	NO	NO	G1	G1-G2	Stage II	Micro	A	[Not Available]	310	0 - No Fibrosis	None	YES	79	0	40.77
TCGA-5R-AAAM	12.1283	1	high	Female	1Female	30.1103	WHITE	Dead	NO	No History of Primary Risk Factors	NO	NO	NO	G2	G1-G2	Stage II	Micro	A	32	68000	6 - Established Cirrhosis	Severe	NO	65	1	1.51
TCGA-KR-A7K7	8.92481	0	low	Female	1Female	44.2885	WHITE	Alive	[Not Available]	No History of Primary Risk Factors	NO	NO	NO	G1	G1-G2	Stage II	Micro	[Not Available]	308836	130	[Not Available]	[Not Available]	YES	61	0	31.24
TCGA-DD-AADV	11.4767	1	high	Male	0Male	20.6612	ASIAN	Alive	NO	Alcohol consumption|Hepatitis B	NO	NO	NO	G3	G3-G4	Stage I	None	A	11	187	6 - Established Cirrhosis	None	NO	50	0	18.86
TCGA-DD-AAE9	11.633	1	high	Male	0Male	23.1405	ASIAN	Alive	NO	Alcohol consumption|Hepatitis B	NO	NO	NO	G3	G3-G4	Stage I	None	A	3	138	1,2 - Portal Fibrosis	Mild	NO	69	0	23.72
TCGA-KR-A7K8	10.7903	1	high	Male	0Male	37.7163	[Not Available]	Alive	YES	No History of Primary Risk Factors	NO	NO	NO	G1	G1-G2	Stage I	None	[Not Available]	154	103	[Not Available]	None	NO	57	0	29.76
TCGA-3K-AAZ8	11.6046	1	high	Male	0Male	28.3937	BLACK OR AFRICAN AMERICAN	Alive	NO	Hepatitis C	NO	YES	NO	G1	G1-G2	Stage IIIB	[Not Available]	[Not Available]	[Not Available]	[Not Available]	5 - Nodular Formation and Incomplete Cirrhosis	[Not Available]	YES	65	0	13.01
TCGA-GJ-A3OU	10.2336	1	high	Male	0Male	61.6731	WHITE	Alive	YES	Alcohol consumption|Non-Alcoholic Fatty Liver Disease|Other	NO	NO	NO	G2	G1-G2	Stage I	None	[Not Available]	8	178	[Not Available]	[Not Available]	NO	59	0	28.88
TCGA-CC-A5UD	2.32193	0	low	Male	0Male	21.4533	ASIAN	Dead	NO	Alcohol consumption	[Not Available]	[Not Available]	[Not Available]	G2	G1-G2	Stage IIIA	[Not Available]	[Not Available]	[Not Available]	[Not Available]	[Not Available]	[Not Available]	NO	45	1	9.99
TCGA-DD-A39V	10.6275	1	high	Male	0Male	26.0933	WHITE	Dead	YES	No History of Primary Risk Factors	[Not Available]	[Not Available]	[Not Available]	G3	G3-G4	Stage II	None	A	[Not Available]	193	0 - No Fibrosis	None	[Not Available]	77	1	21.12
TCGA-ZP-A9CV	12.0694	1	high	Male	0Male	19.7133	WHITE	Dead	NO	Alcohol consumption|Hepatitis C	NO	NO	NO	G1	G1-G2	[Not Available]	None	A	48	114000	[Not Available]	Severe	NO	59	1	35.74
TCGA-GJ-A6C0	9.3443	0	low	Female	1Female	35.1562	WHITE	Dead	YES	No History of Primary Risk Factors	NO	NO	NO	G2	G1-G2	Stage II	Micro	[Not Available]	[Not Available]	[Not Available]	[Not Available]	[Not Available]	NO	75	1	1.02
TCGA-DD-AACS	9.99577	0	low	Male	0Male	27.0416	ASIAN	Alive	NO	Hepatitis B	NO	NO	NO	G3	G3-G4	Stage I	None	A	1	223	[Not Available]	[Not Available]	NO	39	0	59.26
TCGA-CC-A7IL	8.35755	0	low	Male	0Male	20.8086	ASIAN	Dead	NO	Alcohol consumption	[Not Available]	[Not Available]	[Not Available]	G1	G1-G2	Stage IIIA	[Not Available]	[Not Available]	[Not Available]	[Not Available]	[Not Available]	[Not Available]	NO	61	1	9.13
TCGA-DD-AACZ	6.04439	0	low	Female	1Female	23.4224	ASIAN	Dead	NO	[Not Available]	NO	NO	NO	G4	G3-G4	Stage I	Macro	A	25	412	[Not Available]	[Not Available]	YES	63	1	5.62
TCGA-DD-AAW0	11.9809	1	high	Male	0Male	25.3515	ASIAN	Alive	YES	Hepatitis B	NO	NO	NO	G2	G1-G2	Stage I	None	A	3	183	3,4 - Fibrous Speta	Mild	NO	54	0	66.2
TCGA-DD-AADU	9.71939	0	low	Male	0Male	26.4915	ASIAN	Alive	YES	Alcohol consumption	NO	NO	NO	G3	G3-G4	Stage II	Micro	A	52	223	3,4 - Fibrous Speta	None	NO	60	0	18.2
TCGA-LG-A6GG	10.5324	1	high	Female	1Female	26.0375	WHITE	Alive	[Not Available]	Other	NO	NO	NO	G2	G1-G2	Stage II	Micro	A	[Not Available]	93	[Not Available]	None	NO	79	0	12.71
TCGA-DD-A4NI	12.5442	1	high	Male	0Male	33.464	WHITE	Alive	YES	Alcohol consumption|Non-Alcoholic Fatty Liver Disease	NO	NO	NO	G2	G1-G2	Stage II	None	A	6	187	0 - No Fibrosis	[Not Available]	NO	67	0	26.81
TCGA-DD-AADN	6.12928	0	low	Male	0Male	24.2188	ASIAN	Alive	NO	Alcohol consumption|Hepatitis B	NO	NO	NO	G4	G3-G4	Stage I	Micro	A	151367	176	[Not Available]	[Not Available]	NO	59	0	29.5
TCGA-BW-A5NQ	4.45943	0	low	Male	0Male	#VALUE!	WHITE	Alive	[Not Available]	Alcohol consumption|Other	[Not Available]	[Not Available]	[Not Available]	G3	G3-G4	Stage I	None	[Not Available]	[Not Available]	[Not Available]	6 - Established Cirrhosis	[Not Available]	[Not Available]	63	0	0
TCGA-DD-AACJ	8.77149	0	low	Male	0Male	28.8754	ASIAN	Alive	NO	[Not Available]	NO	NO	NO	G2	G1-G2	Stage II	Micro	A	25	213	[Not Available]	[Not Available]	YES	75	0	69.05
TCGA-BC-A69H	6.45943	0	low	Male	0Male	23.3887	WHITE	Alive	NO	Alcohol consumption	NO	NO	NO	G3	G3-G4	Stage II	Micro	A	103900	194000	[Not Available]	None	NO	64	0	14.59
TCGA-DD-AAEG	11.1215	1	high	Female	1Female	18.0172	ASIAN	Alive	NO	No History of Primary Risk Factors	NO	NO	NO	G3	G3-G4	Stage I	None	A	1	69	6 - Established Cirrhosis	None	NO	59	0	23.62
TCGA-DD-AAED	6.83289	0	low	Male	0Male	25.0399	ASIAN	Alive	NO	Alcohol consumption|Hepatitis B	NO	NO	NO	G3	G3-G4	Stage I	None	A	2405	211	1,2 - Portal Fibrosis	Mild	YES	51	0	25.07
TCGA-CC-A7IK	7.74819	0	low	Male	0Male	20.1956	ASIAN	Dead	NO	Alcohol consumption	[Not Available]	[Not Available]	[Not Available]	G3	G3-G4	Stage IIIA	[Not Available]	[Not Available]	[Not Available]	[Not Available]	[Not Available]	[Not Available]	NO	59	1	8.61
TCGA-CC-A3MB	8.93074	0	low	Male	0Male	18.7242	ASIAN	Dead	NO	No History of Primary Risk Factors	[Not Available]	[Not Available]	[Not Available]	G1	G1-G2	Stage IIIA	[Not Available]	[Not Available]	[Not Available]	[Not Available]	[Not Available]	[Not Available]	[Not Available]	36	1	10.35
TCGA-ZP-A9CY	11.4773	1	high	Female	1Female	35.9245	WHITE	Alive	YES	Non-Alcoholic Fatty Liver Disease	NO	NO	NO	G1	G1-G2	[Not Available]	None	A	[Not Available]	93000	6 - Established Cirrhosis	Mild	NO	66	0	25.69
TCGA-DD-AAVS	8.07682	0	low	Male	0Male	25.2092	ASIAN	Alive	NO	Hepatitis B	NO	NO	NO	G2	G1-G2	Stage I	None	A	50149	281	3,4 - Fibrous Speta	Mild	NO	56	0	59.89
TCGA-DD-AAVR	11.3772	1	high	Male	0Male	25.3444	ASIAN	Alive	YES	Hepatitis B	NO	NO	NO	G2	G1-G2	Stage I	None	A	36	174	6 - Established Cirrhosis	None	NO	44	0	82.56
TCGA-UB-AA0U	9.44915	0	low	Male	0Male	29.3524	WHITE	Alive	YES	Non-Alcoholic Fatty Liver Disease	NO	NO	NO	G2	G1-G2	Stage II	None	A	26	227	0 - No Fibrosis	Mild	YES	60	0	10.74
TCGA-CC-A8HV	4.80735	0	low	Female	1Female	20.1733	ASIAN	Dead	NO	No History of Primary Risk Factors	[Not Available]	[Not Available]	[Not Available]	G2	G1-G2	Stage II	[Not Available]	[Not Available]	[Not Available]	[Not Available]	[Not Available]	[Not Available]	NO	51	1	9.17
TCGA-DD-AAVW	9.94251	0	low	Male	0Male	23.6244	ASIAN	Alive	NO	Hepatitis B	NO	NO	NO	G2	G1-G2	Stage I	None	A	927	212	6 - Established Cirrhosis	None	NO	35	0	76.12
TCGA-WQ-AB4B	11.4808	1	high	Male	0Male	39.8367	WHITE	Alive	NO	Alcohol consumption|Non-Alcoholic Fatty Liver Disease|Other	NO	NO	NO	G2	G1-G2	Stage II	Micro	A	5	[Not Available]	[Not Available]	[Not Available]	NO	62	0	12.98
TCGA-MI-A75H	10.4429	1	high	Male	0Male	28.0664	WHITE	Alive	[Not Available]	Hepatitis C	NO	NO	NO	[Not Available]		[Not Available]	Micro	B	11	138	6 - Established Cirrhosis	[Not Available]	YES	77	0	24.54
TCGA-ED-A4XI	11.9936	1	high	Male	0Male	19.0311	ASIAN	Alive	NO	No History of Primary Risk Factors	NO	[Not Available]	NO	G3	G3-G4	Stage II	Micro	[Not Available]	573	276	[Not Available]	None	NO	58	0	26.91
TCGA-DD-AAVU	9.43254	0	low	Male	0Male	34.375	ASIAN	Alive	NO	Hepatitis B	NO	NO	NO	G2	G1-G2	Stage II	Micro	A	2	166	3,4 - Fibrous Speta	Mild	YES	46	0	72.34
TCGA-DD-AAEH	10.9344	1	high	Male	0Male	23.3355	ASIAN	Alive	NO	[Not Available]	NO	NO	NO	G2	G1-G2	Stage I	Micro	A	[Not Available]	223	1,2 - Portal Fibrosis	None	NO	73	0	25.76
TCGA-G3-A3CK	13.1558	1	high	Male	0Male	23.1834	ASIAN	Alive	YES	Hepatitis B	[Not Available]	[Not Available]	[Not Available]	G2	G1-G2	Stage I	None	A	3	143	6 - Established Cirrhosis	Mild	[Not Available]	61	0	19.22
TCGA-DD-A1EI	11.6448	1	high	Male	0Male	22.5306	ASIAN	Alive	NO	Hepatitis B	[Not Available]	[Not Available]	[Not Available]	G2	G1-G2	Stage I	None	B	24	148	6 - Established Cirrhosis	Mild	[Not Available]	46	0	6.01
TCGA-CC-5258	9.19229	0	low	Male	0Male	#VALUE!	ASIAN	Dead	NO	[Not Available]	[Not Available]	[Not Available]	[Not Available]	G2	G1-G2	Stage II	None	[Not Available]	[Not Available]	[Not Available]	[Not Available]	[Not Available]	[Not Available]	48	1	4.24
TCGA-DD-A119	11.6452	1	high	Male	0Male	22.6562	ASIAN	Dead	YES	Hepatitis B	[Not Available]	[Not Available]	[Not Available]	G3	G3-G4	Stage IV	Micro	A	1836	572	0 - No Fibrosis	None	[Not Available]	40	1	7.33
TCGA-DD-AAD5	5.67243	0	low	Male	0Male	24.2215	ASIAN	Alive	NO	Alcohol consumption|Hepatitis B	NO	NO	NO	G3	G3-G4	Stage I	None	A	73	349	3,4 - Fibrous Speta	Mild	YES	54	0	44.19
TCGA-DD-A11D	10.6448	1	high	Female	1Female	27.4756	WHITE	Dead	YES	Non-Alcoholic Fatty Liver Disease	[Not Available]	[Not Available]	[Not Available]	G2	G1-G2	Stage I	None	A	8	249	6 - Established Cirrhosis	None	[Not Available]	57	1	51.25
TCGA-5R-AA1C	11.3365	1	high	Male	0Male	29.7265	WHITE	Alive	NO	No History of Primary Risk Factors	NO	NO	NO	G2	G1-G2	Stage II	Micro	B	2	223000	1,2 - Portal Fibrosis	None	NO	57	0	17.08
TCGA-DD-AAD3	9.68825	0	low	Male	0Male	24.3025	ASIAN	Alive	NO	Alcohol consumption|Hepatitis B	NO	NO	NO	G2	G1-G2	Stage I	None	A	[Not Available]	181	1,2 - Portal Fibrosis	Mild	NO	43	0	42.54
TCGA-5C-A9VH	12.3487	1	high	Male	0Male	25.3444	WHITE	Alive	NO	No History of Primary Risk Factors	NO	NO	NO	G2	G1-G2	Stage I	None	A	[Not Available]	[Not Available]	[Not Available]	None	NO	70	0	10.58
TCGA-K7-A6G5	12.7518	1	high	Male	0Male	23.6295	WHITE	Alive	[Not Available]	Alcohol consumption|Hepatitis B|Hepatitis C|Hemochromatosis	NO	NO	NO	G2	G1-G2	Stage I	None	[Not Available]	[Not Available]	[Not Available]	[Not Available]	[Not Available]	NO	66	0	16.82
TCGA-ES-A2HT	10.1072	1	high	Male	0Male	26.4236	BLACK OR AFRICAN AMERICAN	Dead	NO	Hepatitis C	[Not Available]	[Not Available]	[Not Available]	G2	G1-G2	Stage I	None	A	4	135	0 - No Fibrosis	Mild	[Not Available]	54	1	14.39
TCGA-WX-AA44	10.8431	1	high	Female	1Female	26.4024	WHITE	Alive	NO	Non-Alcoholic Fatty Liver Disease	YES	YES	NO	G3	G3-G4	Stage I	None	A	48	215	6 - Established Cirrhosis	None	YES	64	0	20.2
TCGA-DD-AAD2	9.42626	0	low	Male	0Male	21.3675	ASIAN	Alive	NO	Hepatitis B	NO	NO	NO	G2	G1-G2	Stage I	Micro	A	25	172	1,2 - Portal Fibrosis	Mild	NO	66	0	21.62
TCGA-2Y-A9H1	9.32867	0	low	Male	0Male	30.4367	WHITE	Dead	NO	Alcohol consumption|Hepatitis C	NO	NO	YES	G2	G1-G2	Stage I	[Not Available]	[Not Available]	3	213	1,2 - Portal Fibrosis	[Not Available]	YES	58	1	40.37
TCGA-ED-A7XP	11.2609	1	high	Female	1Female	21.9076	ASIAN	Alive	NO	No History of Primary Risk Factors	NO	NO	NO	G3	G3-G4	Stage II	Micro	[Not Available]	18	108	[Not Available]	Mild	NO	53	0	13.14
TCGA-G3-AAV1	8.13955	0	low	Male	0Male	30.2189	ASIAN	Dead	[Not Available]	Hepatitis B	NO	NO	NO	G3	G3-G4	Stage IIIC	Micro	B	8	115	6 - Established Cirrhosis	Severe	YES	51	1	11.79
TCGA-DD-A113	12.6337	1	high	Female	1Female	23.6128	WHITE	Alive	[Not Available]	Other	[Not Available]	[Not Available]	[Not Available]	G3	G3-G4	Stage II	Micro	A	133	365	0 - No Fibrosis	None	[Not Available]	55	0	79.66
TCGA-DD-AADR	8.54689	0	low	Male	0Male	25.9516	ASIAN	Alive	NO	Alcohol consumption|Hepatitis B	NO	NO	NO	G3	G3-G4	Stage I	None	A	3	75	6 - Established Cirrhosis	Mild	YES	58	0	66.62
TCGA-BD-A3EP	11.1855	1	high	Female	1Female	25.1559	BLACK OR AFRICAN AMERICAN	Alive	NO	No History of Primary Risk Factors	[Not Available]	[Not Available]	[Not Available]	G2	G1-G2	Stage I	None	A	17	333	1,2 - Portal Fibrosis	Mild	[Not Available]	75	0	13.44
TCGA-DD-AAD8	10.4346	1	high	Female	1Female	24.6711	ASIAN	Alive	NO	Hepatitis B|Hepatitis C	NO	NO	NO	G2	G1-G2	Stage I	None	A	4	130	1,2 - Portal Fibrosis	Mild	NO	73	0	40.05
TCGA-DD-A4NR	9.60548	0	low	Female	1Female	131.836	WHITE	Dead	YES	Other	NO	NO	NO	G3	G3-G4	Stage I	None	A	40250	239	6 - Established Cirrhosis	[Not Available]	NO	85	1	0.3
TCGA-KR-A7K0	11.7168	1	high	Male	0Male	21.7994	WHITE	Dead	NO	Alcohol consumption|Hepatitis C	NO	NO	NO	G1	G1-G2	Stage I	None	[Not Available]	11	102	[Not Available]	[Not Available]	NO	65	1	2.14
TCGA-G3-A7M7	9.91289	0	low	Male	0Male	23.5036	WHITE	Alive	[Not Available]	Alcohol consumption	NO	NO	NO	G1	G1-G2	Stage I	None	A	4	145	3,4 - Fibrous Speta	Severe	NO	65	0	11.86
TCGA-DD-AAC9	12.451	1	high	Male	0Male	26.7539	ASIAN	Alive	NO	Hepatitis B	NO	NO	NO	G2	G1-G2	Stage I	None	A	5	149	6 - Established Cirrhosis	Mild	NO	51	0	11.4
TCGA-DD-AADJ	9.03617	0	low	Female	1Female	24.8777	ASIAN	Alive	NO	[Not Available]	NO	NO	NO	G3	G3-G4	Stage I	None	A	708	203	[Not Available]	[Not Available]	NO	70	0	35.02
TCGA-DD-A3A4	10.3576	1	high	Male	0Male	18.1966	WHITE	Dead	YES	Other	[Not Available]	[Not Available]	[Not Available]	G3	G3-G4	Stage IIIA	None	B	[Not Available]	283	0 - No Fibrosis	None	[Not Available]	37	1	20.11
TCGA-DD-A1EL	10.7013	1	high	Male	0Male	16.3024	BLACK OR AFRICAN AMERICAN	Dead	NO	Hepatitis B	[Not Available]	[Not Available]	[Not Available]	G3	G3-G4	Stage II	None	A	5	153	0 - No Fibrosis	Mild	[Not Available]	23	1	13.63
TCGA-G3-A5SM	12.8003	1	high	Male	0Male	31.3091	WHITE	Alive	NO	Alcohol consumption|Hepatitis C	NO	NO	NO	G3	G3-G4	Stage II	None	A	12	260	6 - Established Cirrhosis	[Not Available]	NO	58	0	17.08
TCGA-BC-A112	4.90689	0	low	Male	0Male	35.629	WHITE	Dead	NO	Alcohol consumption	[Not Available]	[Not Available]	[Not Available]	G2	G1-G2	[Not Available]	None	[Not Available]	233	218	0 - No Fibrosis	[Not Available]	[Not Available]	80	1	5.03
TCGA-MI-A75I	8.75489	0	low	Male	0Male	28.2933	BLACK OR AFRICAN AMERICAN	Alive	YES	Hepatitis C	[Not Available]	[Not Available]	[Not Available]	G1	G1-G2	[Not Available]	[Not Available]	A	[Not Available]	153	[Not Available]	[Not Available]	YES	61	0	20.7
TCGA-ZS-A9CD	10.2621	1	high	Male	0Male	#VALUE!	WHITE	Dead	[Not Available]	[Not Available]	NO	NO	NO	G2	G1-G2	Stage II	None	A	[Not Available]	198	5 - Nodular Formation and Incomplete Cirrhosis	Mild	YES	73	1	45.53
TCGA-DD-A73A	9.71253	0	low	Male	0Male	33.6901	WHITE	Alive	NO	Alcohol consumption	NO	NO	NO	G2	G1-G2	Stage I	None	A	4	89	3,4 - Fibrous Speta	Mild	NO	71	0	23.92
TCGA-2Y-A9GX	10.021	0	low	Male	0Male	33.9592	WHITE	Alive	NO	Alcohol consumption	NO	NO	NO	G2	G1-G2	Stage I	[Not Available]	[Not Available]	1	155	[Not Available]	None	YES	68	0	80.22
TCGA-DD-AACX	7.98299	0	low	Male	0Male	22.0604	ASIAN	Alive	NO	Alcohol consumption|Hepatitis B	NO	NO	NO	G3	G3-G4	Stage II	None	A	3	179	3,4 - Fibrous Speta	Mild	YES	66	0	5.58
TCGA-DD-AAVY	12.5053	1	high	Male	0Male	24.3046	ASIAN	Alive	YES	No History of Primary Risk Factors	NO	NO	NO	G2	G1-G2	Stage IIIA	Micro	A	11	210	0 - No Fibrosis	None	NO	56	0	64.72
TCGA-DD-A3A1	10.8345	1	high	Male	0Male	22.7904	[Not Available]	Dead	YES	No History of Primary Risk Factors	[Not Available]	[Not Available]	[Not Available]	G2	G1-G2	Stage IIIA	Macro	A	6	178	0 - No Fibrosis	None	[Not Available]	65	1	7.65
TCGA-DD-A4NG	12.2249	1	high	Male	0Male	34.9494	WHITE	Dead	YES	Alcohol consumption	NO	NO	NO	G2	G1-G2	Stage IIIA	Micro	A	3	220	[Not Available]	None	YES	77	1	26.35
TCGA-DD-AACU	8.95128	0	low	Male	0Male	24.3141	ASIAN	Alive	NO	Hepatitis B	NO	NO	NO	G3	G3-G4	Stage I	None	A	22	166	[Not Available]	[Not Available]	NO	59	0	51.48
TCGA-DD-AAVV	12.2574	1	high	Male	0Male	28.441	ASIAN	Alive	NO	Hepatitis B	NO	NO	NO	G3	G3-G4	Stage II	Micro	A	7	244	3,4 - Fibrous Speta	Mild	NO	56	0	80.65
TCGA-DD-AACT	11.7125	1	high	Female	1Female	24.8358	ASIAN	Alive	NO	Hepatitis B	NO	NO	NO	G2	G1-G2	Stage I	None	A	4	213	[Not Available]	Mild	NO	69	0	51.31
TCGA-BC-A8YO	10.4051	1	high	Female	1Female	25.6055	WHITE	Alive	YES	Alcohol consumption|Other	NO	YES	NO	G3	G3-G4	Stage IIIC	Macro	[Not Available]	[Not Available]	441000	[Not Available]	None	YES	66	0	18.46
TCGA-HP-A5MZ	12.7507	1	high	Male	0Male	23.9591	[Not Available]	Dead	[Not Available]	No History of Primary Risk Factors	NO	NO	NO	G2	G1-G2	Stage I	None	[Not Available]	[Not Available]	231	[Not Available]	[Not Available]	NO	78	1	2.99
TCGA-MI-A75E	11.4142	1	high	Male	0Male	33.6327	WHITE	Alive	YES	Alcohol consumption|Hepatitis C	NO	NO	NO	G2	G1-G2	Stage IIIC	Micro	A	5	158	1,2 - Portal Fibrosis	[Not Available]	NO	61	0	16.66
TCGA-DD-AACH	7.59991	0	low	Male	0Male	20.7031	ASIAN	Dead	NO	Hepatitis B	NO	NO	NO	G3	G3-G4	Stage II	Micro	A	7	290	6 - Established Cirrhosis	Mild	YES	69	1	6.41
TCGA-RC-A7SF	8.82337	0	low	Male	0Male	26.2976	ASIAN	Alive	[Not Available]	Hepatitis C	NO	NO	NO	G2	G1-G2	Stage I	None	A	87	209000	3,4 - Fibrous Speta	None	YES	66	0	19.02
TCGA-FV-A2QR	10.8963	1	high	Male	0Male	#VALUE!	WHITE	Dead	YES	Other	[Not Available]	[Not Available]	[Not Available]	G1	G1-G2	Stage I	[Not Available]	[Not Available]	[Not Available]	[Not Available]	[Not Available]	[Not Available]	[Not Available]	75	1	19.09
TCGA-CC-5262	6.26679	0	low	Male	0Male	21.4533	ASIAN	Dead	NO	No History of Primary Risk Factors	[Not Available]	[Not Available]	[Not Available]	G1	G1-G2	Stage IIIC	[Not Available]	[Not Available]	[Not Available]	[Not Available]	[Not Available]	[Not Available]	[Not Available]	67	1	3.38
TCGA-UB-A7MD	12.5333	1	high	Male	0Male	18.6122	BLACK OR AFRICAN AMERICAN	Dead	NO	Alcohol consumption|Hepatitis C	NO	NO	NO	G3	G3-G4	Stage I	Micro	A	23	201	6 - Established Cirrhosis	[Not Available]	NO	67	1	1.71
TCGA-CC-A5UE	5.45943	0	low	Male	0Male	21.2245	ASIAN	Dead	NO	Alcohol consumption	[Not Available]	[Not Available]	[Not Available]	G2	G1-G2	Stage IIIB	[Not Available]	[Not Available]	[Not Available]	[Not Available]	[Not Available]	[Not Available]	NO	48	1	8.94
TCGA-BD-A3ER	12.1886	1	high	Male	0Male	31.4056	WHITE	Alive	NO	Hemochromatosis	[Not Available]	[Not Available]	[Not Available]	G2	G1-G2	Stage II	None	A	5	208	6 - Established Cirrhosis	Mild	[Not Available]	62	0	36.63
TCGA-DD-A4NQ	7.61471	0	low	Male	0Male	29.6665	WHITE	Dead	YES	Hepatitis B|Other	NO	NO	NO	G3	G3-G4	Stage II	Macro	A	141	283	[Not Available]	Mild	YES	60	1	12.25
TCGA-DD-AACI	9.16742	0	low	Male	0Male	19.9792	ASIAN	Alive	NO	[Not Available]	NO	NO	NO	G3	G3-G4	Stage II	None	A	1	106	5 - Nodular Formation and Incomplete Cirrhosis	Mild	YES	69	0	53.15
TCGA-EP-A3JL	10.3287	1	high	Male	0Male	25.8645	WHITE	Alive	NO	Alcohol consumption	[Not Available]	[Not Available]	[Not Available]	G2	G1-G2	Stage I	None	A	13	149	[Not Available]	[Not Available]	[Not Available]	76	0	9.95
TCGA-2Y-A9GY	2.32193	0	low	Female	1Female	35.4925	WHITE	Dead	YES	No History of Primary Risk Factors	NO	NO	NO	G3	G3-G4	Stage II	[Not Available]	[Not Available]	27600	207	[Not Available]	None	YES	64	1	24.87
TCGA-DD-A3A7	6.02237	0	low	Male	0Male	22.6347	[Not Available]	Dead	YES	Alcohol consumption|Other	NO	NO	NO	G3	G3-G4	Stage IIIB	Micro	[Not Available]	120	562	0 - No Fibrosis	Mild	YES	67	1	13.76
TCGA-ZP-A9D1	11.9979	1	high	Female	1Female	44.9827	WHITE	Alive	YES	Non-Alcoholic Fatty Liver Disease	NO	NO	NO	G2	G1-G2	[Not Available]	None	A	8	[Not Available]	5 - Nodular Formation and Incomplete Cirrhosis	[Not Available]	NO	56	0	0.69
TCGA-G3-A25V	11.8792	1	high	Male	0Male	25.7371	WHITE	Alive	NO	Alcohol consumption	[Not Available]	[Not Available]	[Not Available]	G2	G1-G2	Stage I	None	A	15	139	6 - Established Cirrhosis	None	[Not Available]	68	0	28.25
TCGA-O8-A75V	11.1485	1	high	Male	0Male	28.3951	[Not Available]	Alive	YES	Alcohol consumption|Hepatitis B|Hepatitis C	NO	NO	NO	G2	G1-G2	Stage I	None	A	7	211	6 - Established Cirrhosis	Mild	NO	54	0	17.67
TCGA-FV-A4ZP	3.80735	0	low	Male	0Male	24.4473	WHITE	Dead	[Not Available]	Alcohol consumption	[Not Available]	[Not Available]	[Not Available]	G2	G1-G2	Stage IIIA	Micro	[Not Available]	20326	[Not Available]	[Not Available]	[Not Available]	NO	78	1	81.67
TCGA-FV-A3I1	11.7899	1	high	Female	1Female	#VALUE!	WHITE	Dead	NO	Alcohol consumption	[Not Available]	[Not Available]	[Not Available]	G2	G1-G2	Stage II	Micro	[Not Available]	[Not Available]	[Not Available]	0 - No Fibrosis	[Not Available]	[Not Available]	81	1	8.11
TCGA-BC-A10W	10.4409	1	high	Male	0Male	#VALUE!	ASIAN	Dead	YES	Hepatitis B	[Not Available]	[Not Available]	[Not Available]	G3	G3-G4	[Not Available]	[Not Available]	[Not Available]	79	401	[Not Available]	[Not Available]	[Not Available]	50	1	2.99
TCGA-G3-A25S	9.11894	0	low	Male	0Male	26.4915	WHITE	Dead	NO	Alcohol consumption	[Not Available]	[Not Available]	[Not Available]	G2	G1-G2	Stage I	Micro	A	281	313	6 - Established Cirrhosis	Mild	[Not Available]	64	1	13.67
TCGA-DD-AACO	6.93074	0	low	Male	0Male	15.9875	ASIAN	Alive	NO	Hepatitis B	NO	NO	NO	G3	G3-G4	Stage I	None	A	5	88	6 - Established Cirrhosis	Mild	YES	40	0	61.63
TCGA-DD-A4NO	11.8784	1	high	Male	0Male	35.1885	WHITE	Alive	NO	Hepatitis C|Other	NO	NO	NO	G1	G1-G2	Stage I	None	A	3	201	0 - No Fibrosis	Mild	YES	65	0	73.75
TCGA-CC-A8HT	4.58496	0	low	Male	0Male	18.9866	ASIAN	Dead	NO	Alcohol consumption	[Not Available]	[Not Available]	[Not Available]	G2	G1-G2	Stage IIIA	[Not Available]	[Not Available]	[Not Available]	[Not Available]	[Not Available]	[Not Available]	NO	74	1	4.6
TCGA-CC-A3MC	10.7632	1	high	Male	0Male	19.5717	ASIAN	Alive	NO	Alcohol consumption	[Not Available]	[Not Available]	[Not Available]	G2	G1-G2	Stage IIIA	[Not Available]	[Not Available]	[Not Available]	[Not Available]	[Not Available]	[Not Available]	[Not Available]	54	0	11.93
TCGA-2Y-A9GW	12.7609	1	high	Male	0Male	41.9635	WHITE	Dead	YES	Alcohol consumption	NO	NO	NO	G2	G1-G2	Stage I	[Not Available]	[Not Available]	2	175	[Not Available]	None	YES	64	1	41.75
TCGA-FV-A2QQ	11.4429	1	high	Male	0Male	#VALUE!	WHITE	Alive	[Not Available]	Alcohol consumption	[Not Available]	[Not Available]	[Not Available]	G2	G1-G2	Stage I	None	[Not Available]	[Not Available]	[Not Available]	[Not Available]	[Not Available]	NO	80	0	23.95
TCGA-RC-A7SK	11.1867	1	high	Male	0Male	21.0077	ASIAN	Alive	[Not Available]	Hepatitis C	NO	NO	NO	G3	G3-G4	Stage I	Micro	A	25	138000	1,2 - Portal Fibrosis	None	YES	59	0	15.51
TCGA-DD-AACQ	9.73302	0	low	Male	0Male	22.4082	ASIAN	Dead	NO	Hepatitis B	NO	NO	NO	G3	G3-G4	Stage II	None	A	7	157	[Not Available]	[Not Available]	YES	50	1	14.19
TCGA-2Y-A9GS	9.94544	0	low	Male	0Male	35.0556	WHITE	Dead	[Not Available]	Alcohol consumption	NO	NO	NO	G2	G1-G2	[Discrepancy]	[Not Available]	[Not Available]	74	168	[Not Available]	None	YES	58	1	23.78
TCGA-DD-A39Y	8.96867	0	low	Male	0Male	27.4406	ASIAN	Dead	YES	No History of Primary Risk Factors	[Not Available]	[Not Available]	[Not Available]	G3	G3-G4	Stage I	None	A	5600	243	0 - No Fibrosis	None	[Not Available]	67	1	5.62
TCGA-DD-A39X	12.2104	1	high	Female	1Female	20.7756	WHITE	Dead	YES	No History of Primary Risk Factors	[Not Available]	[Not Available]	[Not Available]	G2	G1-G2	Stage I	None	A	10	180	0 - No Fibrosis	None	[Not Available]	78	1	55.65
TCGA-MI-A75C	11.0755	1	high	Male	0Male	27.4286	WHITE	Alive	[Not Available]	Hepatitis C	NO	NO	NO	G3	G3-G4	Stage I	None	A	4	243	[Not Available]	[Not Available]	NO	64	0	9.56
TCGA-DD-AACK	9.60548	0	low	Male	0Male	22.9854	ASIAN	Alive	NO	Hepatitis B	NO	NO	NO	G2	G1-G2	Stage I	Micro	A	5	98	6 - Established Cirrhosis	None	NO	70	0	0.3
TCGA-DD-AAEI	8.93074	0	low	Male	0Male	28.6689	ASIAN	Alive	NO	Hepatitis B	NO	NO	YES	G2	G1-G2	Stage I	None	A	24	161	6 - Established Cirrhosis	None	YES	72	0	50.3
TCGA-DD-A1EG	10.643	1	high	Male	0Male	29.0533	WHITE	Dead	YES	Alcohol consumption|Non-Alcoholic Fatty Liver Disease	NO	YES	YES	G3	G3-G4	Stage I	None	A	16	146	1,2 - Portal Fibrosis	Mild	YES	76	1	45.07
TCGA-G3-AAV5	9.07414	0	low	Male	0Male	32.3232	WHITE	Alive	[Not Available]	Alcohol consumption	YES	NO	NO	G2	G1-G2	Stage II	Macro	A	[Not Available]	326	6 - Established Cirrhosis	[Not Available]	YES	67	0	11.63
TCGA-DD-A1EE	11.4455	1	high	Male	0Male	25.1429	WHITE	Dead	NO	Hepatitis C	[Not Available]	[Not Available]	[Not Available]	G3	G3-G4	Stage IIIA	None	B	3	208	6 - Established Cirrhosis	Severe	[Not Available]	73	1	11.47
TCGA-T1-A6J8	11.3934	1	high	Male	0Male	18.3907	WHITE	Alive	[Not Available]	Alcohol consumption	[Not Available]	[Not Available]	[Not Available]	G2	G1-G2	[Not Available]	None	[Not Available]	[Not Available]	[Not Available]	[Not Available]	[Not Available]	[Not Available]	68	0	0.76
TCGA-DD-AADM	9.89482	0	low	Male	0Male	21.7555	ASIAN	Dead	NO	Alcohol consumption|Hepatitis B	NO	NO	NO	G3	G3-G4	Stage II	None	A	112	126	[Not Available]	[Not Available]	NO	58	1	0.39

## Sheet: prognostic value result
Clinical characteristics	Patient number	p value	HR
Univariate analysis
Age
>55(reference)	113
<=55	247	0.953	1(0.7-1.5)	1	0.7	1.5
Gender
male(reference)	243
female	117	0.288	1.2(0.85-1.7)	1.2	0.85	1.7
BMI
<25(reference)	173
>=25	154	0.263	0.81(0.56-1.2)	0.81	0.56	1.2
Stage
Stage I-II(reference)	248
Stage III-IV	88	<0.001***	2.4(1.7-3.5)	2.4	1.7	3.5
Grade
G1-G2(reference)	224
G3-G4	131	0.68	1.1(0.75-1.6)	1.1	0.75	1.6
AFP
<=400(reference)	207
>400	63	0.781	1.1(0.66-1.8)	1.1	0.66	1.8
Race
Asian(reference)	155
non-Asian	195	0.126	1.3(0.92-1.9)	1.3	0.92	1.9
CFHR4
high(reference)	180
low	180	0.007**	1.9(1.4-2.7)	1.9	1.4	2.7
Multivariate analysis
Stage
Stage I-II(reference)	248
Stage III-IV	88	<0.001***	2.3(1.6-3.3)	2.3	1.6	3.3
CFHR4
high(reference)	163
low	173	0.006**	1,7(1.2-2.4)	1.7	1.2	2.4
