# Supplementary material for: Identification of CFHR4 associated with poor prognosis of hepatocellular carcinoma
Source: Front Oncol. 2022 Oct 20;12:812663. doi: 10.3389/fonc.2022.812663 (PMC9632743; doi:10.3389/fonc.2022.812663)
Supplement: Supplementary file 1 [file DataSheet_1.zip › Table 2.xlsx]

## Sheet: Correlation analysis result
	row	column	cor	p
275710	CYP2A6	CFHR4	0.537721	0
275790	TTC36	CFHR4	0.521069	0
275828	CA9	CFHR4	-0.501483	0
275834	HAO2	CFHR4	0.51432	0
275845	SLC22A1	CFHR4	0.522975	0
275908	CYP8B1	CFHR4	0.586611	0
275954	TAT	CFHR4	0.603877	0
275959	CYP7A1	CFHR4	0.500533	0
275994	MOGAT2	CFHR4	0.545589	0
276084	GLYAT	CFHR4	0.550041	0
276109	ADH4	CFHR4	0.597357	0
276158	CFHR3	CFHR4	0.724131	0
276175	SLC10A1	CFHR4	0.646754	0
276196	HPD	CFHR4	0.520454	0
276242	ADH1C	CFHR4	0.532101	0
276269	AKR1D1	CFHR4	0.526981	0
276342	CFHR5	CFHR4	0.712518	0
276352	FETUB	CFHR4	0.57473	0
276370	PCK1	CFHR4	0.565642	0
276395	SPP2	CFHR4	0.505774	0
286890	CFHR4	ABCB11	0.579122	0
303775	CFHR4	GBP7	0.511922	0
306115	CFHR4	MYBL2	-0.534562	0
314772	CFHR4	GYS2	0.642004	0
391914	CFHR4	TYRO3	-0.51471	0
407095	CFHR4	GPLD1	0.536329	0
409804	CFHR4	CYP2C8	0.525667	0
410709	CFHR4	UGT1A1	0.519492	0
486349	CFHR4	ANXA10	0.554068	0
517380	CFHR4	RTP3	0.622389	0
542064	CFHR4	APOF	0.578657	0
544147	CFHR4	ADH1B	0.619766	0
580170	CFHR4	RDH16	0.577983	0
670647	CFHR4	CYP2C9	0.530504	0
690469	CFHR4	AQP9	0.628351	0
707010	CFHR4	SLC22A7	0.508595	0
757809	CFHR4	MBL2	0.601691	0
810372	CFHR4	SLC27A5	0.621239	0
825714	CFHR4	SLC6A13	0.556907	0
877894	CFHR4	DEPDC1B	-0.51174	0
971665	CFHR4	F9	0.653622	0
984247	CFHR4	CDC20	-0.533725	0
991272	CFHR4	UGT2B10	0.631021	0
992680	CFHR4	AOX1	0.51228	0
1025340	CFHR4	HRG	0.559854	0
1084872	CFHR4	ETNPPL	0.602777	0
1162794	CFHR4	ACSM5	0.538064	0
1175022	CFHR4	PLK1	-0.501593	0
1221447	CFHR4	TROAP	-0.503748	0
1238695	CFHR4	KIF2C	-0.550006	0
1294380	CFHR4	IGSF23	0.550323	0
1349647	CFHR4	HP	0.720398	0
1357872	CFHR4	HPR	0.757605	0
1394359	CFHR4	CYP4A22	0.624667	0
1414465	CFHR4	APOA5	0.641013	0
1416147	CFHR4	GLYATL1	0.667637	0
1485970	CFHR4	CENPA	-0.524463	0
1545147	CFHR4	SEC14L2	0.531353	0
1625247	CFHR4	CYP4A11	0.607766	0
1627050	CFHR4	INHBC	0.574014	0
1694464	CFHR4	SLC1A5	-0.503868	0
1705525	CFHR4	SAPCD2	-0.527133	0
1725897	CFHR4	BIRC5	-0.530725	0
1742655	CFHR4	ZNF296	-0.519633	0
1772647	CFHR4	NR1I2	0.517	0
1783960	CFHR4	UBE2C	-0.537161	0
1791522	CFHR4	ABCB4	0.619635	0
1802895	CFHR4	AURKB	-0.520513	0
1932339	CFHR4	CDT1	-0.508047	0
2027835	CFHR4	G6PC	0.585808	0
2052069	CFHR4	PRR11	-0.538252	0
2056122	CFHR4	SERPINA11	0.560595	0
2058150	CFHR4	ALDOB	0.588967	0
2068305	CFHR4	CEP55	-0.545725	0
2210997	CFHR4	INSIG1	0.515919	0
2213100	CFHR4	SAA4	0.550386	0
2236299	CFHR4	ASPDH	0.57013	0
2291614	CFHR4	TTR	0.537382	0
2304475	CFHR4	TRIP13	-0.550435	0
2330305	CFHR4	NR1I3	0.540159	0
2391135	CFHR4	PFKFB1	0.589218	0
2424045	CFHR4	CENPM	-0.542572	0
2426247	CFHR4	TTPA	0.622442	0
2439480	CFHR4	SLC22A25	0.643182	0
2461615	CFHR4	GSTA1	0.521565	0
2539875	CFHR4	CES1	0.563774	0
2656104	CFHR4	SPDYC	0.520059	0
2812750	CFHR4	IL27	0.571963	0
2896365	CFHR4	PROZ	0.558901	0
2905999	CFHR4	UGT2B15	0.540043	0
2910822	CFHR4	G6PD	-0.513819	0
2966574	CFHR4	OTC	0.590079	0
3035160	CFHR4	C6	0.650981	0
3037624	CFHR4	ACOT12	0.577827	0
3054900	CFHR4	CHAF1B	-0.520656	0
3126994	CFHR4	ASF1B	-0.511918	0
3237984	CFHR4	ORC6	-0.525084	0
3389850	CFHR4	ACSM2A	0.744549	0
3523929	CFHR4	RAD51	-0.535579	0
3534555	CFHR4	CDCA5	-0.517129	0
3582570	CFHR4	SULT2A1	0.617123	0
3614760	CFHR4	CYP4F2	0.605031	0
3630909	CFHR4	AFM	0.645975	0
3764140	CFHR4	PTTG1	-0.523248	0
3852444	CFHR4	SLC13A5	0.564983	0
3871897	CFHR4	GPT	0.505704	0
3877464	CFHR4	TMEM132A	-0.506874	0
3913747	CFHR4	DAO	0.642996	0
3930550	CFHR4	APOC4	0.598665	0
3933354	CFHR4	ADH1A	0.5517	0
3938965	CFHR4	CYP2D6	0.51364	0
3972715	CFHR4	WDR62	-0.518865	0
3992469	CFHR4	C4BPA	0.679753	0
4034964	CFHR4	CCNB1	-0.520887	0
4083397	CFHR4	EHHADH	0.61254	0
4303455	CFHR4	PCLAF	-0.502515	0
4383024	CFHR4	SLC6A1	0.557319	0
4436475	CFHR4	ABCA6	0.586392	0
4517259	CFHR4	SLCO1B1	0.547113	0
4607874	CFHR4	ARID3C	0.520595	0
4681014	CFHR4	PKLR	0.548905	0
4736247	CFHR4	PKM	-0.611187	0
4757814	CFHR4	CCL16	0.536521	0
4866384	CFHR4	LPA	0.626405	0
4935255	CFHR4	TMSB10	-0.556382	0
4941540	CFHR4	CDCA3	-0.517013	0
4976179	CFHR4	CENPW	-0.557351	0
5026779	CFHR4	A1BG	0.666653	0
5052175	CFHR4	HAGHL	-0.517098	0
5186554	CFHR4	LEAP2	0.526833	0
5225272	CFHR4	AGXT2	0.616382	0
5303140	CFHR4	SLC27A2	0.552101	0
5437497	CFHR4	DMGDH	0.640432	0
5510284	CFHR4	PAFAH1B3	-0.566198	0
5600275	CFHR4	FANCI	-0.505274	0
5704497	CFHR4	ANG	0.633471	0
5782444	CFHR4	PRAP1	0.573968	0
5802865	CFHR4	DPYS	0.586394	0
5806272	CFHR4	ARG1	0.509851	0
5826735	CFHR4	ACKR2	0.570932	0
5902074	CFHR4	AR	0.572131	0
6040294	CFHR4	HGD	0.571686	0
6089049	CFHR4	ACSM2B	0.737842	0
6123994	CFHR4	ADH6	0.583823	0
6194184	CFHR4	C8A	0.713422	0
6360705	CFHR4	UGT2B4	0.592021	0
6533049	CFHR4	SLC38A4	0.603437	0
6733359	CFHR4	ALDH6A1	0.558144	0
6748045	CFHR4	PON1	0.617792	0
6914365	CFHR4	SORD	0.515953	0
7018875	CFHR4	FMO4	0.519533	0
7048879	CFHR4	ACSL1	0.501839	0
7177110	CFHR4	HSD17B6	0.706903	0
7203654	CFHR4	HJV	0.696324	0
7260699	CFHR4	PCK2	0.597548	0
7344772	CFHR4	SLC2A2	0.634361	0
7348605	CFHR4	ORM1	0.546117	0
7375464	CFHR4	CES2	0.595253	0
7479522	CFHR4	ALDH8A1	0.561329	0
7705519	CFHR4	CHAD	0.515375	0
7733022	CFHR4	PLG	0.731664	0
7835605	CFHR4	CFHR1	0.601115	0
7895095	CFHR4	ABAT	0.657263	0
7946835	CFHR4	FGB	0.583218	0
7990747	CFHR4	TMPRSS6	0.536835	0
8103069	CFHR4	KLKB1	0.574677	0
8208070	CFHR4	SERPINC1	0.779652	0
8228340	CFHR4	AZGP1	0.60573	0
8281159	CFHR4	TM6SF2	0.600018	0
8432415	CFHR4	SOX12	-0.517251	0
8523000	CFHR4	CDHR5	0.508759	0
8618220	CFHR4	TACC3	-0.56656	0
8701450	CFHR4	UPB1	0.596719	0
9055384	CFHR4	EPHX1	0.574121	0
9059640	CFHR4	PHF19	-0.538377	0
9068155	CFHR4	APOC3	0.669018	0
9234997	CFHR4	CENPO	-0.556839	0
9265104	CFHR4	P3H4	-0.530322	0
9377359	CFHR4	AGXT	0.636695	0
9542640	CFHR4	F13B	0.733736	0
9617049	CFHR4	AADAC	0.630517	0
9797695	CFHR4	HPX	0.778827	0
9810979	CFHR4	HMGCS2	0.591542	0
9828705	CFHR4	BAAT	0.580519	0
9966624	CFHR4	NRM	-0.555787	0
10020270	CFHR4	RORC	0.570619	0
10633710	CFHR4	CHEK1	-0.538981	0
11081022	CFHR4	CFHR2	0.771842	0
11241655	CFHR4	PAH	0.633367	0
11370040	CFHR4	LDHD	0.606768	0
11446464	CFHR4	PON3	0.561879	0
11484772	CFHR4	CENPH	-0.532607	0
11580822	CFHR4	CYP4F11	0.572495	0
11774122	CFHR4	AMDHD1	0.580791	0
11817835	CFHR4	SPINDOC	-0.564962	0
11832424	CFHR4	SHMT1	0.525093	0
11876245	CFHR4	FGG	0.634249	0
11973915	CFHR4	CDCA4	-0.515118	0
11993497	CFHR4	ORM2	0.536128	0
12017997	CFHR4	RIDA	0.577033	0
12488247	CFHR4	F11	0.654701	0
12896325	CFHR4	LPCAT4	-0.506619	0
12952249	CFHR4	ALB	0.527995	0
13182289	CFHR4	BHMT2	0.502465	0
13372950	CFHR4	ACOX2	0.580787	0
13544154	CFHR4	CREB3L3	0.50793	0
13705974	CFHR4	C8B	0.68313	0
13768872	CFHR4	FGA	0.662471	0
13932025	CFHR4	ANGPTL3	0.597196	0
13963714	CFHR4	CPN2	0.678142	0
14170570	CFHR4	HAO1	0.727461	0
14277240	CFHR4	H2AX	-0.617137	0
14298622	CFHR4	CKS2	-0.547052	0
14459497	CFHR4	F12	0.658184	0
14578044	CFHR4	ABCG8	0.564634	0
14832925	CFHR4	DEPDC7	0.536559	0
14865622	CFHR4	CCL15-CCL14	0.50171	0
14942055	CFHR4	SLC38A3	0.505316	0
15051585	CFHR4	DHTKD1	0.509387	0
15101004	CFHR4	SERPINH1	-0.527659	0
15183549	CFHR4	ADHFE1	0.535177	0
15354855	CFHR4	TF	0.530766	0
15399219	CFHR4	ABCG5	0.541046	0
15823869	CFHR4	RNASE4	0.561624	0
15970470	CFHR4	FANCG	-0.509224	0
16100719	CFHR4	ITIH3	0.684095	0
16163199	CFHR4	TMEM237	-0.512855	0
16271404	CFHR4	TMEM220	0.59794	0
16305649	CFHR4	CFI	0.511595	0
16420059	CFHR4	BAK1	-0.514116	0
16598185	CFHR4	RGN	0.659487	0
17009772	CFHR4	MASP2	0.656793	0
17097372	CFHR4	MAT1A	0.70766	0
17167614	CFHR4	CDO1	0.616686	0
17202789	CFHR4	WDR54	-0.545715	0
17290884	CFHR4	KHK	0.534378	0
17320299	CFHR4	FMO5	0.528053	0
17491399	CFHR4	SEC16B	0.532346	0
18184209	CFHR4	MFSD10	-0.602703	0
18602694	CFHR4	MASP1	0.536082	0
18651522	CFHR4	NAT14	-0.524819	0
18724884	CFHR4	CPB2	0.675978	0
18743247	CFHR4	KNG1	0.662936	0
18773872	CFHR4	F5	0.616203	0
18884329	CFHR4	UBE2S	-0.609296	0
18902770	CFHR4	ALDH2	0.566905	0
18921220	CFHR4	CYP27A1	0.541454	0
19410309	CFHR4	SPATS2	-0.520393	0
19591414	CFHR4	SLC52A2	-0.517443	0
19767072	CFHR4	WDR34	-0.551418	0
19817404	CFHR4	KLF15	0.528809	0
19962465	CFHR4	CLIC1	-0.590829	0
19987747	CFHR4	NUDT1	-0.590875	0
20006719	CFHR4	AC006254.1	0.578614	0
20216005	CFHR4	H2AZ1	-0.549016	0
20394435	CFHR4	C19orf48	-0.540889	0
20407210	CFHR4	DHODH	0.551192	0
20567235	CFHR4	ITIH2	0.526409	0
20592897	CFHR4	AGMO	0.565315	0
20973270	CFHR4	SELENBP1	0.613471	0
21213585	CFHR4	CYP4F3	0.659995	0
21520824	CFHR4	CFH	0.662295	0
21737865	CFHR4	PIPOX	0.625646	0
22002405	CFHR4	POLD1	-0.506549	0
22055505	CFHR4	HILPDA	-0.522663	0
22102020	CFHR4	ALDOA	-0.558912	0
22907040	CFHR4	ACAT1	0.51859	0
23096950	CFHR4	CRYL1	0.524095	0
23335440	CFHR4	HAGH	0.504453	0
23506540	CFHR4	SERPING1	0.560612	0
23740239	CFHR4	RBP4	0.668554	0
24120729	CFHR4	C4BPB	0.676852	0
24204147	CFHR4	SARDH	0.566077	0
24294679	CFHR4	ALDH5A1	0.536952	0
24497244	CFHR4	TMEM44	-0.552661	0
24518247	CFHR4	F7	0.55213	0
24665520	CFHR4	PC	0.561228	0
24848469	CFHR4	CEP131	-0.506416	0
24954324	CFHR4	ITIH1	0.644421	0
25209294	CFHR4	LMNB2	-0.583486	0
25308799	CFHR4	APOC2	0.513368	0
25644285	CFHR4	BDH1	0.656814	0
25809264	CFHR4	JPT1	-0.586097	0
25924344	CFHR4	APOC1	0.525177	0
26249379	CFHR4	TMEM201	-0.500615	0
26292870	CFHR4	ASGR2	0.534104	0
26459919	CFHR4	SERPINA10	0.721784	0
26467194	CFHR4	MYL6B	-0.639368	0
26824894	CFHR4	SERPINF2	0.612944	0
26854200	CFHR4	TCF3	-0.501277	0

## Sheet: BP enrichment result
Genes	List Total	Pop Hits	Pop Total	Fold Enrichment	Bonferroni	Benjamini	FDR
MT1M, MT1F, GPC3, MT1G, MT1H, MT1X, MT1E	85	19	16792	72.7827	2.00271e-07	2.00271e-07	1.94549e-07
CYP1A2, MT1F, MT1G, MT1H, MT1X, MT1E	85	17	16792	69.7246	9.75184e-06	4.48323e-06	4.35514e-06
CYP2C9, CYP2A7, CYP2A6, CYP2B6, CYP1A2, CYP1A1	85	18	16792	65.851	1.34496e-05	4.48323e-06	4.35514e-06
MT1M, MT1F, MT1G, MT1H, MT1X, MT1E	85	19	16792	62.3851	1.81815e-05	4.54541e-06	4.41554e-06
CYP2C9, CYP2A6, CYP2B6, CYP1A2, CYP1A1, CYP3A4	85	27	16792	43.9007	0.000122321	2.0946e-05	2.03475e-05
RRM2, SRD5A2, AKR1D1, CYP3A4, KMO, CYP39A1, HSD11B1, CYP2A7, CYP2C9, CYP26A1, CYP2A6, CYP2B6, CYP1A2, RDH16, CYP1A1, HPD	85	592	16792	5.33927	0.000125668	2.0946e-05	2.03475e-05
CYP2C9, CYP2A6, CYP2B6, CYP1A2, CYP3A4	85	12	16792	82.3137	0.000166427	2.37772e-05	2.30978e-05
CYP2C9, CYP26A1, CYP2B6, NAT2, CYP1A2, GLYAT, CYP3A4	85	78	16792	17.7291	0.00149753	0.000187332	0.00018198
C6, C7, C9, CFP, C8A	85	30	16792	32.9255	0.00856675	0.000955954	0.000928642
C7, C9, CFP, C8A	85	13	16792	60.7855	0.0196248	0.00198196	0.00192533
CYP2C9, CYP2A6, CYP2B6, CYP1A1, CYP3A4	85	43	16792	22.9713	0.036203	0.00335213	0.00325636
CYP2C9, CYP1A2, GLYAT	85	3	16792	197.553	0.0430425	0.00340496	0.00330767
FCN2, FCN3, C6, C7, CFP, C8A	85	87	16792	13.6243	0.0433006	0.00340496	0.00330767
SRD5A2, CYP1A2, CYP3A4	85	5	16792	118.532	0.135595	0.0104069	0.0101095
CYP2C9, CYP1A2, CYP3A4	85	6	16792	98.7765	0.195773	0.0136146	0.0132256
CYP2C9, CYP1A2, CYP3A4	85	6	16792	98.7765	0.195773	0.0136146	0.0132256
BCHE, CCNB1, SRD5A2, MDK, CYP1A1, FOSB, FOS, OTC	85	304	16792	5.19876	0.385845	0.0286652	0.0278462
CYP2C9, CYP1A2, CYP1A1	85	9	16792	65.851	0.404256	0.0287622	0.0279404
CYP2C9, CYP1A2, CYP3A4	85	12	16792	49.3882	0.609638	0.0494704	0.048057
SRD5A2, AKR1D1, CYP3A4	85	16	16792	37.0412	0.815355	0.0843461	0.0819362
CYP1A2, CYP1A1, FOS	85	21	16792	28.2218	0.94562	0.132029	0.128257
C6, C7, C8A	85	21	16792	28.2218	0.94562	0.132029	0.128257
CETP, CFHR4, APOF, LPA	85	76	16792	10.3975	0.979699	0.168885	0.16406
CCNB1, TTK, NDC80	85	30	16792	19.7553	0.997186	0.243508	0.23655
C6, C7, C9, C8A	85	99	16792	7.98194	0.999677	0.31939	0.310264
CYP39A1, AKR1D1	85	3	16792	131.702	0.999871	0.329081	0.319679
SRD5A2, CYP1A2	85	3	16792	131.702	0.999871	0.329081	0.319679
CYP1A2, CYP1A1	85	4	16792	98.7765	0.999993	0.42206	0.410001
GSTZ1, HPD	85	5	16792	79.0212	1	0.508127	0.493609
CRHBP, FOSB, FOS	85	51	16792	11.6208	1	0.533703	0.518455
CYP1A2, CYP3A4	85	6	16792	65.851	1	0.534523	0.51925
CYP2A6, CYP1A1	85	6	16792	65.851	1	0.534523	0.51925
CYP1A1, CYP3A4	85	6	16792	65.851	1	0.534523	0.51925
FCN2, FCN3	85	7	16792	56.4437	1	0.570235	0.553942
FCN2, FCN3	85	7	16792	56.4437	1	0.570235	0.553942
IGF1, HAMP	85	7	16792	56.4437	1	0.570235	0.553942
MDK, CYP1A1, LYVE1	85	63	16792	9.40728	1	0.637913	0.619687
RDH16, APOF, LPA, CYP3A4	85	157	16792	5.0332	1	0.673438	0.654197
CYP1A2, CYP1A1	85	9	16792	43.9007	1	0.673438	0.654197
CYP1A1, CYP3A4	85	10	16792	39.5106	1	0.706009	0.685837
CYP1A2, CYP1A1, FOS, PCK1	85	164	16792	4.81836	1	0.706009	0.685837
CYP1A1, FOS, PCK1, HAMP	85	165	16792	4.78916	1	0.706009	0.685837
CYP39A1, AKR1D1	85	11	16792	35.9187	1	0.72598	0.705238
GSTZ1, HPD	85	11	16792	35.9187	1	0.72598	0.705238
HSD11B1, CYP1A2, GPC3	85	76	16792	7.79814	1	0.73442	0.713437
ADH1C, ADH1B	85	12	16792	32.9255	1	0.755687	0.734096
C7, C9, CFP, HAMP, CXCL14, C8A	85	421	16792	2.81548	1	0.757683	0.736035
HMMR, LYVE1	85	15	16792	26.3404	1	0.889412	0.864001
CRHBP, FOSB, FOS	85	89	16792	6.65909	1	0.889412	0.864001
ASPM, TTK	85	16	16792	24.6941	1	0.917935	0.891708
CYP1A1, HAMP	85	18	16792	21.9503	1	0.988116	0.959884
FOSB, FOS	85	18	16792	21.9503	1	0.988116	0.959884
CLEC4M, CYP1A2, IGF1	85	100	16792	5.92659	1	1	0.973064

## Sheet: CC enrichment result
Term	Count	%	PValue	Genes	List Total	Pop Hits	Pop Total	Fold Enrichment	Bonferroni	Benjamini	FDR
GO:0031090~organelle membrane	11	12.9412	7.47788e-12	CYP39A1, CYP2C9, CYP26A1, CYP2A7, CYP2A6, CYP2B6, SRD5A2, CYP1A2, RDH16, CYP1A1, CYP3A4	85	87	18224	27.108	8.00136e-10	8.00133e-10	7.70221e-10
GO:0005576~extracellular region	23	27.0588	2.48577e-06	FCN2, BCHE, CETP, FCN3, CLEC4M, CD5L, AFM, IGF1, CFP, CXCL14, C8A, C6, C7, MDK, CFHR4, C9, APOF, SPP2, FETUB, LPA, DNASE1L3, HAMP, HGFAC	85	1610	18224	3.06286	0.000265942	0.00011637	0.00011202
GO:0005579~membrane attack complex	4	4.70588	3.26272e-06	C6, C7, C9, C8A	85	7	18224	122.514	0.000349051	0.00011637	0.00011202
GO:0072562~blood microparticle	7	8.23529	7.25496e-05	FCN2, BCHE, FCN3, C9, CD5L, AFM, C8A	85	152	18224	9.87368	0.00773303	0.0019407	0.00186815
GO:0005789~endoplasmic reticulum membrane	13	15.2941	0.000569437	SRD5A2, CYP3A4, CYP39A1, HSD11B1, CYP2A7, CYP2C9, CYP26A1, CYP2A6, CYP2B6, CYP1A2, RDH16, CYP1A1, HPD	85	862	18224	3.23341	0.059127	0.0121859	0.0117304
GO:0005615~extracellular space	14	16.4706	0.00845106	CETP, SPINK1, LECT2, CD5L, AFM, IGF1, CFP, CXCL14, C8A, CRHBP, GPC3, FETUB, HAMP, HGFAC	85	1347	18224	2.22836	0.596713	0.150711	0.145077
GO:0000942~condensed nuclear chromosome outer kinetochore	2	2.35294	0.0183116	CCNB1, NDC80	85	4	18224	107.2	0.861586	0.246434	0.237222
GO:0005819~spindle	4	4.70588	0.018425	CDC20, PRC1, TTK, KIF20A	85	121	18224	7.0876	0.863286	0.246434	0.237222
GO:0048471~perinuclear region of cytoplasm	7	8.23529	0.066841	CDC20, MT1M, MT1F, MT1G, MT1H, MT1X, MT1E	85	621	18224	2.41675	0.99939	0.720506	0.693572
GO:0005581~collagen trimer	3	3.52941	0.067337	FCN2, MARCO, FCN3	85	92	18224	6.9913	0.999424	0.720506	0.693572
GO:0000922~spindle pole	3	3.52941	0.0901265	CDC20, CCNB1, PRC1	85	109	18224	5.90092	0.999959	0.86222	0.829988
GO:0034364~high-density lipoprotein particle	2	2.35294	0.0966976	CETP, APOF	85	22	18224	19.4909	0.999981	0.86222	0.829988

## Sheet: MF enrichment result
PValue	Genes	List Total	Pop Hits	Pop Total	Fold Enrichment	Bonferroni	Benjamini	FDR
6.09295e-09	CYP2A7, CYP2A6, CYP2B6, CYP1A2, CYP1A1, CYP3A4	81	15	16881	83.363	1.25515e-06	1.25515e-06	1.19422e-06
8.61119e-08	CYP2C9, CYP26A1, CYP2A7, CYP2B6, CYP1A2, CYP1A1, CYP3A4	81	47	16881	31.0394	1.77389e-05	8.79837e-06	8.37126e-06
1.28132e-07	CYP2C9, CYP2A7, CYP2A6, CYP2B6, CYP1A1, CYP3A4	81	26	16881	48.094	2.63948e-05	8.79837e-06	8.37126e-06
2.71721e-07	CYP39A1, CYP2C9, CYP26A1, CYP2A7, CYP2A6, CYP2B6, CYP1A2, CYP1A1, CYP3A4	81	137	16881	13.691	5.5973e-05	1.06929e-05	1.01739e-05
2.80278e-07	CYP39A1, CYP2C9, CYP26A1, CYP2A7, CYP2A6, CYP2B6, CYP3A4	81	57	16881	25.5939	5.77357e-05	1.06929e-05	1.01739e-05
3.11445e-07	CYP39A1, CYP2C9, CYP2A7, CYP2B6, CYP1A2, CYP1A1, CYP3A4	81	58	16881	25.1526	6.41556e-05	1.06929e-05	1.01739e-05
6.3254e-07	CYP39A1, CYP2C9, CYP26A1, CYP2A7, CYP2A6, CYP2B6, CYP1A2, CYP1A1, CYP3A4	81	153	16881	12.2593	0.000130295	1.86148e-05	1.77111e-05
7.55322e-06	CYP2A7, CYP2B6, CYP1A2, CYP1A1, CYP3A4	81	27	16881	38.594	0.00155476	0.000194495	0.000185054
4.4757e-05	CYP2C9, CYP2A7, CYP2A6, CYP2B6	81	15	16881	55.5753	0.00917778	0.000929294	0.000884183
4.51114e-05	HSD11B1, CYP2C9, RRM2, ADH1C, ADH1B, CYP1A2, CYP1A1, CYP3A4	81	200	16881	8.3363	0.0092501	0.000929294	0.000884183
0.000132257	CYP2C9, CYP1A2, CYP3A4	81	4	16881	156.306	0.0268789	0.00247681	0.00235658
0.00398704	CETP, CFHR4, APOF	81	20	16881	31.2611	0.560875	0.0684441	0.0651216
0.00497857	TOP2A, CDC20, BCHE, CYP2A6, CYP1A2, CYP1A1, CYP3A4	81	333	16881	4.38094	0.642331	0.0788912	0.0750615
0.00945593	CYP1A1, CYP3A4	81	2	16881	208.407	0.858745	0.139137	0.132383
0.0153974	SPINK1, SPP2, LPA	81	40	16881	15.6306	0.959096	0.211457	0.201192
0.0234745	CYP1A2, CYP1A1	81	5	16881	83.363	0.992504	0.302234	0.287563
0.0281037	ADH1C, ADH1B	81	6	16881	69.4691	0.997184	0.340551	0.324019
0.0661856	FCN3, CLEC4M, ZG16, CLEC1B	81	196	16881	4.25321	0.999999	0.757457	0.720688
0.0819918	ADH1C, RDH16	81	18	16881	23.1564	1	0.888964	0.84581

## Sheet: KEGG enrichment result
Pop Total	Fold Enrichment	Bonferroni	Benjamini	FDR
6879	20.6701	6.73387e-08	6.73387e-08	6.21085e-08
6879	16.0891	5.5189e-06	2.75946e-06	2.54513e-06
6879	14.8825	1.02639e-05	3.42132e-06	3.15559e-06
6879	13.6179	0.000974811	0.00024382	0.000224883
6879	18.0393	0.00164721	0.000329711	0.000304102
6879	13.685	0.00641234	0.00107213	0.00098886
6879	79.3731	0.0532687	0.00781792	0.0072107
6879	2.17044	0.070414	0.00912376	0.00841512
6879	15.5633	0.182463	0.0218986	0.0201978
6879	15.1187	0.196855	0.0218986	0.0201978
6879	7.6689	0.772418	0.122472	0.112959
6879	7.6689	0.772418	0.122472	0.112959
6879	13.685	0.865057	0.152581	0.14073
6879	9.92163	0.97489	0.258525	0.238446
6879	8.62751	0.991598	0.311338	0.287157
6879	3.94891	0.999727	0.493024	0.45473
6879	5.92336	0.999923	0.502891	0.463832
6879	5.92336	0.999923	0.502891	0.463832
