# Supplementary material for: Identification of CFHR4 associated with poor prognosis of hepatocellular carcinoma
Source: Front Oncol. 2022 Oct 20;12:812663. doi: 10.3389/fonc.2022.812663 (PMC9632743; doi:10.3389/fonc.2022.812663)
Supplement: Supplementary file 1 [file DataSheet_1.zip › Table 3.xlsx]

## Sheet: GSE60502 DEGs
Gene	logFC	AveExpr	t	P.Value	adj.P.Val	B
MARCO	-5.17578	7.04012	-12.2174	1.19726e-14	2.50387e-11	23.1353
CFP	-4.52991	5.36801	-12.3241	9.20388e-15	2.30981e-11	23.3854
FCN3	-4.45462	9.63923	-9.96685	4.28923e-12	3.16595e-09	17.4932
CETP	-4.4476	7.23951	-8.68858	1.61972e-10	4.3243e-08	13.9741
CYP39A1	-4.32726	7.49945	-9.01723	6.24328e-11	2.11732e-08	14.8999
CYP1A2	-4.19282	10.0585	-10.7919	4.6036e-13	5.25145e-10	19.6441
C7	-4.15806	9.31566	-6.21111	3.07094e-07	1.28447e-05	6.62079
HAMP	-4.06742	10.8006	-8.7907	1.20275e-10	3.3538e-08	14.2633
MT1M	-4.05391	8.8229	-6.30497	2.28841e-07	1.01109e-05	6.9074
CYP2E1	-4.01781	12.0264	-5.8933	8.32678e-07	2.72095e-05	5.64934
SLCO1B3	-3.95822	9.31045	-6.67097	7.29352e-08	4.29667e-06	8.02209
CLEC4M	-3.8807	7.86451	-15.2936	1.04055e-17	6.52842e-14	29.7561
CXCL14	-3.8194	7.15779	-7.48747	5.87055e-09	7.25656e-07	10.4789
HGFAC	-3.72843	8.84797	-5.28684	5.5812e-06	0.000114617	3.80021
LYVE1	-3.71373	7.4191	-9.44136	1.86109e-11	7.53322e-09	16.0735
APOF	-3.593	9.39971	-7.53435	5.08834e-09	6.58233e-07	10.6183
NAT2	-3.52826	8.85661	-10.8178	4.29828e-13	5.25145e-10	19.7101
ZG16	-3.4361	7.23498	-6.39274	1.73864e-07	8.19129e-06	7.17518
HPD	-3.42016	11.5524	-5.16149	8.25656e-06	0.000154172	3.42046
SLC22A1	-3.36882	10.483	-5.56769	2.31493e-06	5.76344e-05	4.65479
GLYAT	-3.2112	9.28537	-6.86632	3.97345e-08	2.7395e-06	8.61434
ADH1B	-3.20779	11.229	-6.14532	3.77473e-07	1.48947e-05	6.41976
CD5L	-3.18188	8.72975	-10.5499	8.77738e-13	8.4722e-10	19.0233
ADH1C	-3.13263	11.0578	-5.48826	2.96994e-06	7.01823e-05	4.41268
GYS2	-3.12968	9.69466	-6.57113	9.95668e-08	5.43202e-06	7.71861
CRHBP	-3.09353	8.81518	-8.09035	9.49388e-10	1.88809e-07	12.2539
GCGR	-3.07489	7.26742	-6.49492	1.26316e-07	6.35552e-06	7.48662
CCL2	-3.06557	8.44668	-4.83039	2.30993e-05	0.000333622	2.42475
SLC16A4	-3.0434	4.38242	-6.33131	2.10724e-07	9.44346e-06	6.98778
ADH1A	-3.01618	11.5091	-6.78245	5.15569e-08	3.31762e-06	8.36034
ABCA8	-3.01544	9.36764	-5.82596	1.02883e-06	3.1876e-05	5.44347
FOSB	-3.01164	7.81391	-5.80555	1.09694e-06	3.30833e-05	5.38109
GSTZ1	-3.00314	8.55254	-7.47748	6.05222e-09	7.37313e-07	10.4492
CYP2A6	-2.95277	11.1674	-7.67428	3.32492e-09	4.79552e-07	11.033
RDH16	-2.90824	10.1743	-6.39194	1.74297e-07	8.19129e-06	7.17276
GPD1	-2.89495	6.78041	-6.36983	1.86782e-07	8.58514e-06	7.10533
MBL2	-2.87391	10.5473	-4.96247	1.53411e-05	0.000248387	2.82049
GPM6A	-2.86047	6.50202	-7.93265	1.52344e-09	2.54882e-07	11.7934
CYP3A4	-2.85223	10.397	-7.24186	1.24568e-08	1.26054e-06	9.74547
CYP26A1	-2.82797	8.77559	-8.37982	4.01397e-10	9.32727e-08	13.0917
BCHE	-2.82023	10.0691	-5.29233	5.48624e-06	0.00011304	3.81686
DBH	-2.81962	5.48255	-9.44927	1.81991e-11	7.53322e-09	16.0951
DNASE1L3	-2.80679	9.91636	-9.79386	6.92614e-12	4.13854e-09	17.0301
IGJ	-2.79498	8.07413	-5.05067	1.16622e-05	0.000200737	3.08589
CLEC1B	-2.76724	8.98065	-12.992	1.8325e-15	5.74855e-12	24.9158
BHMT	-2.75938	11.292	-5.85365	9.43111e-07	2.97716e-05	5.52813
HSD11B1	-2.72802	11.5479	-5.25577	6.15066e-06	0.000123092	3.70596
DCN	-2.72437	10.1478	-5.94957	6.97809e-07	2.39238e-05	5.82135
AKR1D1	-2.70283	10.814	-5.90651	7.98859e-07	2.63099e-05	5.6897
FETUB	-2.66859	8.64488	-4.45683	7.27027e-05	0.000805896	1.31927
CDH19	-2.66413	6.9788	-9.41277	2.01781e-11	7.67258e-09	15.9951
SLC27A5	-2.66275	10.972	-5.59526	2.12306e-06	5.42568e-05	4.73889
SPP2	-2.65783	10.658	-7.95514	1.42385e-09	2.51641e-07	11.8593
CYP1A1	-2.65373	8.76176	-6.8118	4.70634e-08	3.10817e-06	8.44927
TENM1	-2.65345	6.78014	-4.38874	8.94127e-05	0.000946793	1.12038
C9	-2.6393	11.204	-4.37989	9.18443e-05	0.000970087	1.0946
FMO3	-2.6359	11.1462	-4.65258	3.9958e-05	0.000508512	1.89573
VIPR1	-2.58702	8.44587	-11.9419	2.37582e-14	3.72648e-11	22.4825
MT1F	-2.57559	11.9958	-7.9932	1.27009e-09	2.3437e-07	11.9706
ACSM5	-2.56765	9.97521	-6.96665	2.91158e-08	2.26922e-06	8.91756
DPT	-2.56459	6.78158	-6.1803	3.38249e-07	1.36037e-05	6.52664
LUM	-2.56412	8.31007	-2.78417	0.00835887	0.031784	-3.15883
LECT2	-2.56071	11.2992	-4.96148	1.53881e-05	0.000248827	2.81753
AQP9	-2.52214	10.7911	-4.046	0.000250085	0.00213474	0.134917
CXCL12	-2.51869	10.1553	-7.09822	1.93878e-08	1.71703e-06	9.3141
CYP2B6	-2.51859	9.41499	-8.95064	7.56551e-11	2.43416e-08	14.7135
PCK1	-2.47933	11.9738	-4.20974	0.000153434	0.0014641	0.602253
CCL19	-2.47788	8.24618	-5.24869	6.28816e-06	0.000125244	3.68452
PAMR1	-2.46452	7.57237	-5.82675	1.02628e-06	3.18757e-05	5.44588
CPEB3	-2.46062	8.30376	-9.72434	8.40619e-12	4.58612e-09	16.8428
NKG7	-2.4578	5.77429	-4.09178	0.00021828	0.00191433	0.264891
LPA	-2.44552	8.32389	-6.65298	7.71394e-08	4.50207e-06	7.96745
IL13RA2	-2.43314	7.00514	-5.08967	1.03287e-05	0.000182541	3.2035
CFHR4	-2.41849	11.781	-4.52607	5.88678e-05	0.000688418	1.52239
NPY1R	-2.41516	7.1678	-7.03743	2.33916e-08	1.95679e-06	9.13103
CD14	-2.413	11.4109	-6.99861	2.6374e-08	2.11982e-06	9.014
CFHR5	-2.41106	9.29602	-2.9956	0.0048312	0.0208108	-2.65475
CYP2A7	-2.40498	10.6524	-8.24187	6.04273e-10	1.33025e-07	12.6937
PLIN1	-2.40476	7.32076	-4.81191	2.44569e-05	0.000347961	2.36957
C8A	-2.40423	11.1343	-5.29766	5.39541e-06	0.000111719	3.83306
COLEC10	-2.36519	7.5709	-9.47909	1.67295e-11	7.4972e-09	16.1767
SHBG	-2.35283	6.29721	-4.69845	3.4702e-05	0.000453112	2.03176
IGFALS	-2.35148	8.60936	-9.49668	1.59198e-11	7.39858e-09	16.2247
AFM	-2.34592	11.1406	-6.60281	9.0199e-08	5.05275e-06	7.81495
GLS2	-2.32777	9.24869	-4.70691	3.38108e-05	0.00044425	2.05687
MT1E	-2.31698	12.5693	-6.95191	3.04756e-08	2.31211e-06	8.87304
NGFR	-2.30999	5.30316	-6.67117	7.28897e-08	4.29667e-06	8.0227
TDO2	-2.30734	12.2141	-5.19022	7.54822e-06	0.000142643	3.50741
KCNN2	-2.29438	6.71059	-7.10601	1.89276e-08	1.70866e-06	9.33752
FOS	-2.28132	9.95915	-6.50522	1.22315e-07	6.23907e-06	7.518
GBA3	-2.27596	9.65031	-5.71846	1.44201e-06	4.14059e-05	5.11501
GNMT	-2.27477	9.97284	-5.91943	7.67077e-07	2.55819e-05	5.72922
OTC	-2.27231	9.56723	-4.34279	0.000102762	0.00106215	0.986727
SRD5A2	-2.26992	8.54842	-7.85119	1.94704e-09	3.13225e-07	11.5544
NPC1L1	-2.23998	8.01325	-4.50915	6.19882e-05	0.000714916	1.47267
ABCA6	-2.22641	8.83457	-5.69468	1.55383e-06	4.34318e-05	5.04237
IGF1	-2.22234	9.46695	-5.26112	6.04856e-06	0.000122021	3.7222
SLC10A1	-2.21207	11.6194	-5.52951	2.60955e-06	6.29704e-05	4.53837
RELN	-2.19593	9.96316	-4.85591	2.13457e-05	0.000314004	2.50105
STAB2	-2.19009	8.06831	-8.79632	1.18325e-10	3.3538e-08	14.2792
CYP2B7P	-2.18236	8.89815	-4.7855	2.65359e-05	0.000367925	2.29077
KDM8	-2.17494	7.68626	-4.79402	2.58467e-05	0.000360761	2.31618
DCXR	-2.16637	12.4337	-6.96109	2.96216e-08	2.29439e-06	8.90076
ACADL	-2.16063	7.68105	-5.69463	1.5541e-06	4.34318e-05	5.0422
CYP27A1	-2.15775	10.764	-4.81114	2.45154e-05	0.000347985	2.36727
IFIT1	-2.1559	8.98628	-4.00585	0.000281669	0.00231915	0.0213663
MT1H	-2.15497	12.8517	-7.50404	5.58103e-09	7.07381e-07	10.5282
TNFSF14	-2.15032	7.44587	-3.24048	0.00250243	0.0125251	-2.04341
SLCO1B1	-2.14478	10.6178	-4.36757	9.53356e-05	0.000998557	1.05876
CPS1	-2.14334	11.9231	-3.81375	0.000494976	0.00354427	-0.515567
HBB	-2.13913	11.1238	-7.42343	7.13908e-09	8.29456e-07	10.2882
FBP1	-2.1355	11.8105	-5.83861	9.88755e-07	3.09399e-05	5.48213
C6	-2.1345	12.1503	-5.85325	9.44301e-07	2.97716e-05	5.5269
ZGPAT	-2.13393	8.91223	-6.8999	3.58049e-08	2.5384e-06	8.71589
P2RY13	-2.1321	6.40002	-4.07364	0.00023038	0.00199641	0.213327
ADH6	-2.1308	10.7701	-5.7619	1.25811e-06	3.70942e-05	5.24772
CYP3A7-CYP3AP1	-2.11754	12.2084	-5.2284	6.69981e-06	0.000131446	3.62302
SRPX	-2.11461	8.51167	-7.51027	5.47594e-09	7.01144e-07	10.5468
MAT1A	-2.11261	12.1655	-6.65653	7.62908e-08	4.47335e-06	7.97823
CDA	-2.11101	7.02684	-5.76459	1.24754e-06	3.70393e-05	5.25592
AOX1	-2.10413	11.1518	-4.27479	0.000126176	0.00125755	0.789747
VNN1	-2.09553	10.6813	-4.90817	1.8156e-05	0.000276148	2.65753
KLKB1	-2.09293	10.3617	-7.79843	2.28318e-09	3.45172e-07	11.3993
FCN2	-2.09091	8.07844	-10.7074	5.76182e-13	6.02495e-10	19.4283
SULT2A1	-2.09059	11.258	-4.42476	8.0151e-05	0.000875313	1.22548
PTGS2	-2.06997	6.11534	-5.03935	1.20802e-05	0.000206235	3.05179
MT1G	-2.06767	9.87826	-7.93346	1.51973e-09	2.54882e-07	11.7958
MT1X	-2.06181	12.9604	-7.45901	6.40332e-09	7.72585e-07	10.3943
KMO	-2.05415	9.48463	-7.36323	8.58323e-09	9.61628e-07	10.1086
PLG	-2.05088	12.4767	-3.17757	0.00296973	0.0143324	-2.20311
COLEC11	-2.04899	10.4944	-5.72351	1.41933e-06	4.0848e-05	5.13043
IGK	-2.04495	6.75934	-3.84833	0.000447499	0.00326087	-0.419705
EHD3	-2.04343	8.39428	-6.10516	4.2816e-07	1.64298e-05	6.29702
HRG	-2.03719	12.5004	-3.91615	0.000366897	0.00283138	-0.230679
CYP2C9	-2.00863	11.3327	-7.08215	2.03737e-08	1.75102e-06	9.26573
SDS	-2.00337	11.1995	-3.34714	0.00186597	0.00994234	-1.76878
CTH	-1.99831	9.65569	-6.563	1.02126e-07	5.51568e-06	7.69386
SDC3	-1.99155	8.38482	-4.64533	4.08574e-05	0.00051838	1.87427
HAND2-AS1	-1.98635	4.53194	-4.22329	0.000147316	0.00141867	0.64124
BBOX1	-1.98088	8.61713	-4.04195	0.000253112	0.00215034	0.123423
HAO2	-1.97369	10.8878	-4.49106	6.55045e-05	0.000745195	1.41957
FOLH1B	-1.97275	8.07682	-6.14002	3.83792e-07	1.50966e-05	6.40358
CYP4A11	-1.97209	10.9925	-4.94417	1.62375e-05	0.000255965	2.76555
CYP3A43	-1.95181	9.64435	-5.7947	1.13496e-06	3.40705e-05	5.34794
CHI3L1	-1.95141	8.89132	-3.08553	0.00380463	0.0172973	-2.43349
NR1I3	-1.95001	9.44632	-5.6772	1.64152e-06	4.48752e-05	4.98898
APOL1	-1.94978	9.26443	-4.84019	2.24094e-05	0.000326241	2.45405
LY6E	-1.94388	9.7594	-6.37316	1.84847e-07	8.5526e-06	7.11548
PDE2A	-1.94016	8.25513	-5.91422	7.79725e-07	2.58153e-05	5.7133
MASP2	-1.93548	8.40688	-5.78717	1.16212e-06	3.48026e-05	5.32493
PBLD	-1.93446	11.2946	-5.71329	1.46565e-06	4.16086e-05	5.09919
AZGP1	-1.92529	11.7924	-5.28632	5.59019e-06	0.000114617	3.79865
HSD17B6	-1.91482	11.5907	-3.92445	0.000358066	0.00278377	-0.207469
C8orf4	-1.91309	8.51963	-4.98056	1.45027e-05	0.000239336	2.87487
ALDH8A1	-1.91007	11.0695	-5.6868	1.59275e-06	4.41189e-05	5.01831
LCAT	-1.90973	6.35555	-6.63592	8.13522e-08	4.6826e-06	7.9156
TREH	-1.90973	4.42942	-3.81524	0.000492826	0.0035337	-0.511431
F9	-1.90933	12.4513	-5.00202	1.35672e-05	0.000226685	2.93941
TAT	-1.90891	8.91748	-5.13749	8.89831e-06	0.000162479	3.34792
TCF21	-1.90738	5.85219	-4.72647	3.18341e-05	0.000426313	2.11501
STEAP4	-1.90275	5.20387	-4.09808	0.000214228	0.00188906	0.282809
HAO1	-1.89503	10.8153	-5.0176	1.29256e-05	0.000218291	2.9863
PON3	-1.89452	12.3393	-5.71586	1.45385e-06	4.15117e-05	5.10706
CPN2	-1.89171	9.84495	-5.09157	1.02676e-05	0.000181975	3.20924
PRG4	-1.88487	7.20335	-4.93065	1.69332e-05	0.000261672	2.72497
GHR	-1.87762	10.8812	-5.67833	1.63568e-06	4.48133e-05	4.99245
ADIRF	-1.87512	7.66045	-3.79471	0.000523157	0.00369004	-0.568177
GPT	-1.87447	8.26305	-5.35539	4.50365e-06	9.76023e-05	4.00838
ID1	-1.87003	10.7799	-5.13339	9.0129e-06	0.000163904	3.33552
FXYD1	-1.86918	10.1983	-5.76432	1.24861e-06	3.70393e-05	5.25509
ETNPPL	-1.86411	10.2712	-5.33781	4.75841e-06	0.000101373	3.95497
CD1D	-1.84753	7.84193	-6.8341	4.39132e-08	2.93098e-06	8.51682
SERPINA4	-1.84293	10.9813	-6.79024	5.03231e-08	3.25492e-06	8.38396
SLC46A3	-1.84275	9.48398	-4.72604	3.18759e-05	0.000426417	2.11374
ANXA10	-1.84269	10.1839	-4.2724	0.000127089	0.00126264	0.78283
GZMK	-1.83809	7.81644	-5.33556	4.79208e-06	0.000101573	3.94813
IGFBP3	-1.83141	11.5363	-6.04453	5.17893e-07	1.90015e-05	6.1117
IGHM	-1.83032	7.6607	-3.84128	0.000456806	0.00332029	-0.439281
WFDC1	-1.83026	7.2004	-4.29656	0.000118163	0.00119092	0.852684
LST1	-1.82536	7.64263	-5.43059	3.55853e-06	8.13341e-05	4.23707
SOCS2	-1.82426	9.53266	-5.81306	1.07137e-06	3.27092e-05	5.40405
UPB1	-1.81955	10.7605	-4.01477	0.000274334	0.00227368	0.0465486
PLAC8	-1.80595	9.21511	-9.5163	1.50634e-11	7.26983e-09	16.2783
PRSS53	-1.793	6.52198	-4.65154	4.00859e-05	0.000509623	1.89265
F11	-1.79129	9.86042	-9.7658	7.4887e-12	4.27128e-09	16.9546
OGDHL	-1.78723	10.0131	-5.29813	5.38747e-06	0.000111719	3.83449
CXCR2	-1.78606	5.72097	-4.30711	0.000114461	0.00116485	0.883229
SIGLEC1	-1.77469	7.47086	-6.04264	5.20984e-07	1.90592e-05	6.1059
C1R	-1.7712	12.1823	-5.64274	1.82908e-06	4.86255e-05	4.88378
IL1RAP	-1.765	8.99156	-4.45227	7.37202e-05	0.000815015	1.3059
IGLC1	-1.76406	7.76203	-4.23776	0.000141049	0.00137734	0.682906
EHHADH	-1.7627	10.0065	-5.61651	1.98607e-06	5.13839e-05	4.80372
SERPINC1	-1.76129	12.7758	-3.01457	0.00459502	0.0200411	-2.6084
PROZ	-1.7593	9.21361	-5.09193	1.0256e-05	0.000181975	3.21033
PON1	-1.75288	9.75722	-4.89074	1.91637e-05	0.000286952	2.6053
ACADSB	-1.7437	9.42305	-5.3207	5.02028e-06	0.000105342	3.90298
CCR1	-1.72314	8.2477	-6.92388	3.32396e-08	2.43913e-06	8.78838
TFPI2	-1.71923	6.06552	-3.245	0.00247173	0.012416	-2.03188
GZMH	-1.7151	5.79662	-5.87448	8.83382e-07	2.84222e-05	5.59181
CIDEB	-1.71007	11.2356	-5.66108	1.72675e-06	4.64963e-05	4.93976
MS4A5	-1.70366	6.29321	-6.58066	9.66494e-08	5.31911e-06	7.7476
FTCD	-1.70258	10.5003	-4.10023	0.000212857	0.00188094	0.288946
CYP2J2	-1.70204	9.83621	-4.93234	1.68445e-05	0.000261244	2.73004
MTTP	-1.70015	10.3237	-4.71155	3.33314e-05	0.000441183	2.07065
CYP4F2	-1.68479	10.6336	-4.14995	0.000183512	0.00167885	0.430844
DOCK2	-1.68291	6.44338	-3.27782	0.00225914	0.0115469	-1.94782
CDHR2	-1.68248	8.75045	-8.00071	1.24179e-09	2.33156e-07	11.9925
EPHA2	-1.68088	8.58466	-6.11242	4.18516e-07	1.62085e-05	6.31921
CCL21	-1.68011	8.08408	-4.31148	0.000112959	0.00115236	0.895908
CLCA3P	-1.67779	2.90624	-4.42299	8.05822e-05	0.00087773	1.22032
MT1HL1	-1.67271	12.903	-5.49738	2.88626e-06	6.86088e-05	4.44045
ITIH4	-1.67137	11.0002	-4.9893	1.41145e-05	0.000233961	2.90113
ECM1	-1.66364	9.59788	-8.63473	1.89592e-10	4.95624e-08	13.8211
ABCB4	-1.66278	10.5977	-4.05208	0.000245616	0.00209824	0.152141
CDO1	-1.65732	11.7478	-3.78616	0.000536312	0.00375329	-0.591764
MAN1C1	-1.65434	8.8797	-8.76145	1.30961e-10	3.5724e-08	14.1806
AZGP1P1	-1.65313	8.38647	-6.1969	3.21091e-07	1.3124e-05	6.57736
DNMT3L	-1.63916	5.89002	-4.48438	6.68532e-05	0.000756424	1.39996
SORL1	-1.63004	10.8718	-6.99679	2.65231e-08	2.11982e-06	9.00851
MS4A6A	-1.62807	10.252	-5.69387	1.55781e-06	4.34386e-05	5.03989
IL33	-1.62614	7.37101	-4.12375	0.000198447	0.00178247	0.355983
MRC1	-1.6254	9.94524	-6.05659	4.98657e-07	1.84577e-05	6.14856
ABCG5	-1.62506	10.3092	-2.37555	0.0227367	0.0681154	-4.06197
HPX	-1.62449	13.1039	-5.42396	3.63319e-06	8.255e-05	4.2169
SLC17A2	-1.62343	9.71399	-3.54831	0.00106155	0.00642256	-1.23819
CFD	-1.62329	6.9362	-3.29998	0.00212556	0.0110031	-1.8908
EPHX2	-1.62085	9.96635	-5.61342	2.00545e-06	5.17785e-05	4.79428
ALDH6A1	-1.61373	10.3882	-6.08888	4.50592e-07	1.70873e-05	6.24728
ACSL1	-1.61125	11.9228	-3.98698	0.000297828	0.00241946	-0.0318622
DNAJC12	-1.60926	9.45736	-5.03716	1.21627e-05	0.000207079	3.0452
OAT	-1.60764	10.3491	-4.05904	0.000240595	0.00206922	0.171868
ACSM3	-1.60641	8.82541	-5.66362	1.71299e-06	4.62251e-05	4.94754
CYP2C19	-1.60367	9.1914	-4.51358	6.11553e-05	0.000706609	1.48569
SLC2A2	-1.6004	11.5279	-3.48906	0.00125509	0.00730468	-1.39608
CDC37L1	-1.59862	9.66215	-10.2046	2.2341e-12	1.86209e-09	18.1229
ALAS1	-1.59705	11.5536	-5.99946	5.96612e-07	2.08305e-05	5.9739
ABCB11	-1.59699	8.21746	-3.86775	0.000422809	0.00314071	-0.365715
PVALB	-1.59663	5.87217	-5.5251	2.64584e-06	6.36016e-05	4.52495
GGT5	-1.59232	5.85089	-4.24702	0.000137176	0.00134475	0.709599
CYP2C8	-1.59048	8.98103	-4.91393	1.78344e-05	0.000273242	2.67481
DIRAS3	-1.58106	6.58144	-5.17244	7.97916e-06	0.000149214	3.45359
HPR	-1.57638	10.6942	-4.52886	5.83677e-05	0.000683845	1.5306
SEC14L2	-1.57116	8.56928	-4.76852	2.79632e-05	0.000383743	2.24017
PCOLCE	-1.5699	9.14166	-5.29539	5.43384e-06	0.000112329	3.82617
ABAT	-1.56708	10.6075	-7.19898	1.42127e-08	1.38452e-06	9.61688
RUNDC3B	-1.56703	7.53102	-3.37403	0.00173179	0.00936662	-1.69878
ASPA	-1.56653	7.89195	-5.07133	1.09357e-05	0.000190259	3.14818
UGT2B28	-1.56578	12.4098	-3.85639	0.000437092	0.00320474	-0.397323
ALDH1A3	-1.56215	6.48266	-3.1182	0.00348567	0.0162623	-2.35217
LGSN	-1.55719	6.44849	-3.85607	0.000437498	0.00320474	-0.398206
ALLC	-1.55188	6.86856	-4.98869	1.41411e-05	0.000234093	2.89931
AASS	-1.5513	7.49784	-4.29644	0.000118206	0.00119092	0.852336
MME	-1.55043	6.37065	-3.04104	0.00428367	0.0189733	-2.54345
DPYS	-1.54969	11.2291	-3.5541	0.00104425	0.00633619	-1.22267
ENO3	-1.54652	8.26726	-4.86253	2.09128e-05	0.000308359	2.52086
EDNRB	-1.54427	8.75835	-6.73445	5.9856e-08	3.66377e-06	8.2148
PTPRB	-1.53821	6.87235	-6.20873	3.09392e-07	1.28979e-05	6.61352
SFRP5	-1.53745	5.83632	-2.27948	0.0284142	0.0809033	-4.2593
FCGR2B	-1.52931	8.50243	-5.78061	1.18631e-06	3.53581e-05	5.30489
MMRN1	-1.52821	6.27552	-5.12346	9.29625e-06	0.000168325	3.30552
IL18RAP	-1.52147	6.30283	-3.94256	0.000339495	0.00267924	-0.156721
ARG1	-1.51997	12.1663	-3.82693	0.000476324	0.00343304	-0.47906
GSTA3	-1.51618	8.40079	-3.34916	0.00185551	0.00989081	-1.76351
FNDC4	-1.51483	7.98136	-3.70551	0.00067723	0.00449386	-0.813096
HLF	-1.51099	9.82634	-4.93197	1.68638e-05	0.000261244	2.72894
SLC38A4	-1.51048	10.3142	-3.7499	0.000595756	0.00407387	-0.691545
BCKDHB	-1.50751	7.80081	-5.82173	1.04258e-06	3.22223e-05	5.43055
OR1E1	-1.50384	5.02294	-3.36352	0.00178308	0.00956566	-1.72616
KLRB1	-1.50242	8.40804	-6.55404	1.05023e-07	5.60476e-06	7.6666
TEK	-1.49177	7.21246	-6.43346	1.53067e-07	7.38726e-06	7.29936
FAM134B	-1.48852	6.44674	-6.28597	2.42874e-07	1.04728e-05	6.8494
TSKU	-1.48559	9.84829	-3.6522	0.000789385	0.00510577	-0.95823
MT2A	-1.48343	13.8495	-6.44751	1.46493e-07	7.17944e-06	7.34216
C4BPA	-1.48186	13.0948	-4.03938	0.000255048	0.00216034	0.116149
ANG	-1.47872	12.5305	-4.78311	2.67326e-05	0.000369905	2.28363
DAK	-1.4748	8.62108	-6.39594	1.7213e-07	8.1505e-06	7.18496
PROC	-1.47425	10.1039	-6.7665	5.41773e-08	3.41616e-06	8.312
OLFML3	-1.47049	8.76153	-4.97653	1.46856e-05	0.000241037	2.86274
LAG3	-1.46776	6.09897	-4.30791	0.000114183	0.00116297	0.885561
LEPREL1	-1.46116	6.17533	-4.0799	0.000226133	0.00196544	0.231108
BDH1	-1.45999	10.174	-3.85199	0.000442746	0.00323563	-0.409549
FBLN5	-1.45532	8.70481	-3.68151	0.000725672	0.00477239	-0.878553
HSD17B2	-1.45411	10.9733	-4.03945	0.000254992	0.00216034	0.116359
FYN	-1.45121	8.47259	-7.09455	1.96088e-08	1.71703e-06	9.30305
TRBC1	-1.44982	8.82644	-3.86237	0.000429513	0.00317619	-0.380683
LILRB5	-1.44695	7.43525	-7.54242	4.96479e-09	6.49286e-07	10.6423
APOA4	-1.44487	7.17747	-3.46911	0.00132756	0.00762391	-1.44894
NR1I2	-1.44485	8.52004	-4.64617	4.07517e-05	0.000517563	1.87676
RND3	-1.4408	11.1931	-6.35104	1.98101e-07	9.0064e-06	7.04799
ETFDH	-1.43832	8.99333	-7.04841	2.26111e-08	1.90419e-06	9.16412
STEAP3	-1.4381	10.3473	-6.67981	7.09542e-08	4.26367e-06	8.04894
SERPINF2	-1.43046	11.1678	-4.94437	1.62276e-05	0.000255965	2.76613
CST7	-1.42875	7.5161	-4.19114	0.000162232	0.00153521	0.548844
CYR61	-1.4264	9.97534	-4.40218	8.58404e-05	0.000922957	1.15956
SLC47A1	-1.42366	9.81285	-2.68204	0.0108158	0.0384077	-3.39373
HYAL1	-1.41994	10.1495	-4.04445	0.000251243	0.00213881	0.130501
IFI44L	-1.41779	7.46159	-1.99561	0.0532713	0.129369	-4.80552
CXCL2	-1.41399	11.5589	-3.29209	0.00217227	0.0112079	-1.91114
CD163	-1.41305	9.05994	-4.60225	4.66302e-05	0.000575335	1.74687
PTH1R	-1.40915	8.84613	-9.5473	1.38045e-11	6.92877e-09	16.3628
HAAO	-1.40662	9.41417	-5.95265	6.91088e-07	2.37583e-05	5.83078
DIO1	-1.4044	10.7104	-2.68454	0.0107483	0.0382068	-3.38805
BATF	-1.40178	7.28175	-4.1317	0.000193792	0.00175069	0.378689
PEMT	-1.40058	10.0198	-5.73596	1.36493e-06	3.95546e-05	5.16844
PDK4	-1.39982	8.51837	-2.8108	0.00780947	0.0300641	-3.09663
C19orf80	-1.39883	8.60899	-2.1631	0.036971	0.0988308	-4.49007
ADRA1A	-1.39852	6.07114	-6.64549	7.89603e-08	4.56587e-06	7.9447
ITIH1	-1.39481	12.2394	-3.80822	0.000502994	0.00359633	-0.530837
KLRF1	-1.39231	6.77367	-6.76956	5.36641e-08	3.40089e-06	8.32128
SPTBN2	-1.38723	6.85505	-4.86813	2.05538e-05	0.000304138	2.5376
MEFV	-1.3868	5.85222	-4.43085	7.86822e-05	0.000860021	1.24326
FAM13A	-1.38659	9.96286	-5.69837	1.53595e-06	4.31166e-05	5.05363
TRAV12-2	-1.37716	7.1064	-4.68097	3.66196e-05	0.000474693	1.97987
PCK2	-1.37398	11.0094	-5.63609	1.8677e-06	4.93386e-05	4.86347
LILRB2	-1.3731	7.22805	-5.02371	1.26825e-05	0.000214764	3.00468
C1RL	-1.37085	10.4347	-5.20464	7.21595e-06	0.000138874	3.55106
BDH2	-1.36996	10.281	-6.02618	5.48606e-07	1.98384e-05	6.05559
LDB2	-1.36983	8.72668	-5.03761	1.21457e-05	0.000207071	3.04655
THBD	-1.36933	7.86434	-6.37225	1.85375e-07	8.5526e-06	7.1127
CRISPLD2	-1.3682	9.57737	-3.72364	0.00064273	0.00431646	-0.763531
ECM2	-1.36676	9.03437	-6.00837	5.80153e-07	2.03915e-05	6.00115
AGXT	-1.36624	10.8729	-3.28213	0.00223257	0.0114438	-1.93676
GBP1	-1.36552	9.64648	-3.5886	0.0009467	0.00589538	-1.13007
LCP2	-1.36446	7.80406	-4.2292	0.000144725	0.00140172	0.65825
F13B	-1.36383	9.7902	-3.1439	0.00325264	0.0153841	-2.28783
UGT2B15	-1.36332	11.4083	-3.63085	0.000839145	0.00535192	-1.01607
GCDH	-1.3615	9.43535	-7.21555	1.35066e-08	1.34508e-06	9.66657
SERPINA10	-1.36147	10.5457	-4.97651	1.46864e-05	0.000241037	2.86269
GRAMD1C	-1.35785	7.82924	-6.64961	7.79531e-08	4.5285e-06	7.95721
GADD45G	-1.35783	9.13613	-6.7974	4.92152e-08	3.19975e-06	8.40567
ID3	-1.35627	7.94352	-2.75171	0.00907703	0.033848	-3.23412
CD69	-1.35505	7.89634	-4.19685	0.000159478	0.00151257	0.565243
ABCC2	-1.35268	9.90124	-2.88548	0.0064433	0.0260556	-2.92019
CCL5	-1.34968	8.11008	-3.92138	0.000361304	0.00279803	-0.216047
G0S2	-1.34753	10.6382	-3.53244	0.00111037	0.00665694	-1.2806
APBA1	-1.34472	6.72274	-4.95048	1.59227e-05	0.00025291	2.78448
IGFBP2	-1.34305	11.0317	-2.80216	0.00798391	0.030618	-3.11685
MYRIP	-1.34268	7.90405	-4.84806	2.18706e-05	0.000320973	2.47757
SULT1E1	-1.33627	7.67422	-2.40884	0.0210223	0.0643004	-3.99218
MPPED1	-1.33526	7.88036	-6.20287	3.15131e-07	1.29689e-05	6.59562
STARD5	-1.33183	8.23242	-7.81613	2.16434e-09	3.3706e-07	11.4514
VSIG4	-1.3297	9.24008	-6.00346	5.89172e-07	2.06506e-05	5.98612
SLC27A2	-1.32961	11.0192	-3.73766	0.000617223	0.00418644	-0.725128
SYNE1	-1.32905	6.97662	-5.85473	9.39933e-07	2.97716e-05	5.53141
CRLF2	-1.32566	5.90567	-4.3045	0.000115367	0.00117122	0.875666
AEBP1	-1.3243	8.05128	-2.41406	0.0207645	0.0636739	-3.98118
LIPC	-1.3228	9.95299	-3.60942	0.000892146	0.00562545	-1.07398
GCH1	-1.31696	11.135	-4.7345	3.10567e-05	0.000419031	2.13887
SLC39A2	-1.31234	6.72452	-4.35037	0.000100433	0.00104324	1.00874
AGTR1	-1.30822	10.2405	-5.20777	7.14571e-06	0.000138158	3.56054
CAPN3	-1.30735	7.30569	-3.86094	0.000431313	0.00318104	-0.384662
BHMT2	-1.3068	11.9282	-3.03585	0.0043431	0.0191637	-2.55621
IGLV1-44	-1.305	6.98313	-3.46145	0.00135645	0.00774373	-1.4692
KHK	-1.30302	8.72406	-3.22575	0.00260517	0.0129259	-2.08098
MPC1	-1.29929	11.1795	-6.55285	1.05413e-07	5.60476e-06	7.66298
ANGPTL3	-1.29899	11.3945	-4.05773	0.000241533	0.00207444	0.168154
POU3F2	-1.29895	4.68534	-4.39631	8.7381e-05	0.000929989	1.14247
MFAP4	-1.29642	5.98774	-2.81429	0.00774013	0.0298473	-3.08846
ANK3	-1.29602	7.81235	-4.71101	3.33862e-05	0.000441443	2.06906
F2	-1.29367	12.2731	-4.17779	0.00016885	0.00157878	0.510558
CLIC2	-1.28877	6.42631	-2.06734	0.0456482	0.115909	-4.67288
ACAA1	-1.28591	10.8335	-8.08559	9.63005e-10	1.88809e-07	12.2401
ASS1	-1.28395	13.0216	-5.81698	1.05825e-06	3.24669e-05	5.41603
GREM2	-1.28366	7.48487	-3.32739	0.00197077	0.0103556	-1.81999
SLC6A12	-1.28327	9.31022	-6.17604	3.4279e-07	1.37423e-05	6.51365
AKR7A3	-1.28232	10.5353	-4.94585	1.61534e-05	0.000255796	2.77057
PHLDA1	-1.27966	8.54074	-5.32531	4.94827e-06	0.000104179	3.91701
ASPN	-1.27958	9.61622	-3.08774	0.00378219	0.0172515	-2.428
TMPRSS2	-1.27695	7.80226	-3.67563	0.000738044	0.0048335	-0.894564
C8B	-1.27679	11.9292	-3.86842	0.000421984	0.00313688	-0.363856
ALPL	-1.27608	7.94777	-4.30013	0.000116896	0.00118101	0.863032
TNFRSF11B	-1.27553	6.02312	-2.27452	0.0287393	0.0816437	-4.26933
GCKR	-1.27425	9.74549	-6.27692	2.49862e-07	1.06642e-05	6.82175
CD8A	-1.27201	9.28976	-6.56071	1.02858e-07	5.51568e-06	7.6869
DHTKD1	-1.27047	9.46955	-5.09357	1.02037e-05	0.000181611	3.21529
ALDH2	-1.27024	13.0569	-6.59379	9.27712e-08	5.15085e-06	7.78753
C8G	-1.26994	10.1983	-2.40704	0.0211123	0.0644254	-3.99599
GPR126	-1.2695	10.4691	-5.1773	7.85888e-06	0.000147625	3.46831
PFKFB1	-1.26671	8.54977	-4.16572	0.00017506	0.00161995	0.475978
PLA2G5	-1.26552	6.55432	-6.49414	1.26624e-07	6.35552e-06	7.48424
BMP5	-1.26406	6.2955	-5.08669	1.04248e-05	0.000183465	3.19452
PPL	-1.26175	7.81249	-3.64963	0.00079522	0.00512765	-0.9652
ARHGAP25	-1.26046	7.58817	-4.70952	3.35403e-05	0.000441757	2.06462
NECAB2	-1.25791	6.30164	-3.05334	0.00414586	0.0185067	-2.51315
PPP1R1A	-1.25721	9.5977	-2.01455	0.0511586	0.125624	-4.77088
LIFR	-1.25612	6.66002	-6.5618	1.02508e-07	5.51568e-06	7.69023
CYP2C18	-1.25445	10.1312	-3.58391	0.000959433	0.0059561	-1.14269
CFHR2	-1.25429	12.7703	-3.23109	0.00256748	0.0127726	-2.06737
ANO1	-1.25337	8.63579	-3.46891	0.00132833	0.00762485	-1.44949
GNE	-1.2504	10.3948	-6.50349	1.22978e-07	6.24749e-06	7.51273
CYP4F12	-1.2493	10.2004	-4.20571	0.000155298	0.00147739	0.590689
ADAMTS1	-1.24668	8.86392	-3.34134	0.00189616	0.0100841	-1.78383
SATB1	-1.24295	9.14039	-4.68371	3.63122e-05	0.000471682	1.98801
C1QTNF1	-1.24195	9.05206	-7.54224	4.96744e-09	6.49286e-07	10.6418
CD52	-1.24059	7.33661	-2.41479	0.0207289	0.0636111	-3.97965
ALDOB	-1.23576	10.5563	-5.62892	1.91018e-06	5.00395e-05	4.8416
NCF1	-1.23554	6.32402	-3.31292	0.00205111	0.0106897	-1.85742
ZFPM2	-1.23522	7.33889	-4.25551	0.000133718	0.00131806	0.734073
CNGA1	-1.23112	8.91797	-4.76299	2.84448e-05	0.000388384	2.22368
EGR1	-1.23051	10.0677	-5.22819	6.7043e-06	0.000131446	3.62237
CSAD	-1.22972	9.50653	-6.10691	4.25815e-07	1.64298e-05	6.30237
SPATA6L	-1.22867	7.0406	-4.86975	2.04504e-05	0.000302965	2.54247
CCL4	-1.22741	8.88131	-4.59095	4.82721e-05	0.000590369	1.71352
KCNJ8	-1.22561	9.01313	-3.49352	0.0012394	0.00723595	-1.38423
MSRA	-1.22553	10.0821	-6.0752	4.70373e-07	1.76186e-05	6.20543
FAM149A	-1.2254	7.48827	-3.62827	0.000845364	0.00538185	-1.02305
HAL	-1.22392	10.6422	-2.59434	0.0134418	0.0454629	-3.59072
ECHDC2	-1.2194	11.7489	-5.23816	6.4985e-06	0.000128617	3.65261
CD160	-1.21935	7.05848	-6.4539	1.43593e-07	7.06591e-06	7.36165
TMEM156	-1.21886	5.05901	-2.55247	0.0148921	0.0491881	-3.68317
CCDC144A	-1.21541	4.04863	-3.16674	0.00305806	0.0146684	-2.23042
CUX2	-1.21408	9.63395	-2.5306	0.0157053	0.0513689	-3.73104
SLA	-1.20927	8.71576	-4.42059	8.11734e-05	0.000882637	1.21329
SLC1A2	-1.20912	7.82631	-4.22909	0.000144775	0.00140172	0.657919
MPDZ	-1.20794	10.0921	-4.66375	3.86098e-05	0.000495806	1.92883
TTR	-1.20748	13.6917	-4.04113	0.000253725	0.00215312	0.121115
GMFG	-1.2051	7.89349	-3.83735	0.000462074	0.00334957	-0.450184
DNALI1	-1.20399	6.14463	-2.61993	0.0126207	0.0432572	-3.53371
ACSL5	-1.20393	9.7425	-4.3123	0.000112679	0.00115045	0.898286
NFE2	-1.19922	5.59115	-3.25986	0.00237319	0.0120124	-1.99387
AOAH	-1.19887	6.11539	-3.04538	0.00423452	0.0188288	-2.53276
SLC28A1	-1.19804	8.1108	-4.44493	7.53845e-05	0.000831217	1.28443
KRT16	-1.19545	4.56243	-4.14234	0.000187736	0.0017058	0.409068
HGF	-1.19274	6.28435	-5.27841	5.73031e-06	0.000116917	3.77463
CCL16	-1.19059	9.50366	-3.98783	0.000297074	0.00241744	-0.0294429
SLC23A2	-1.1883	8.98948	-6.02161	5.56533e-07	1.99889e-05	6.04162
SRD5A1	-1.18511	9.5053	-5.05292	1.15809e-05	0.000199611	3.09266
NSUN6	-1.1843	8.36946	-5.58745	2.17574e-06	5.51539e-05	4.71506
ASGR1	-1.18414	11.1724	-4.51528	6.08393e-05	0.000704254	1.49068
HAGH	-1.18137	10.0605	-5.47677	3.07892e-06	7.24846e-05	4.37767
CD244	-1.18127	6.55483	-4.13502	0.000191881	0.00173717	0.388174
PXDC1	-1.18046	10.7155	-6.83454	4.38541e-08	2.93098e-06	8.51814
CPS1-IT1	-1.1799	7.71186	-2.50039	0.0168955	0.0543603	-3.79669
F12	-1.17829	8.04494	-4.81163	2.4478e-05	0.000347961	2.36874
GRHPR	-1.17753	11.4582	-5.62077	1.95971e-06	5.11236e-05	4.81671
TRDN	-1.17636	3.762	-3.1339	0.00334156	0.0157217	-2.31292
C1QB	-1.17354	10.2222	-3.36906	0.00175584	0.00945996	-1.71172
KBTBD11	-1.1721	6.33041	-3.96542	0.000317383	0.00254201	-0.0925135
PTPRC	-1.17125	8.77993	-3.82616	0.000477401	0.00343882	-0.481207
CYP3A5	-1.16965	12.0159	-3.30171	0.00211549	0.01096	-1.88635
RCL1	-1.16954	10.0932	-5.87107	8.92893e-07	2.85817e-05	5.58138
SLC15A3	-1.16183	7.38352	-2.22061	0.0324919	0.089863	-4.37719
RGN	-1.16029	11.0416	-3.83571	0.000464296	0.00336179	-0.454744
GABARAPL1	-1.16019	8.92396	-6.02416	5.52102e-07	1.99074e-05	6.04941
AR	-1.15909	8.75573	-4.33872	0.000104034	0.00107265	0.974915
ACOX2	-1.15704	10.9229	-3.8689	0.000421398	0.00313624	-0.362534
GADD45B	-1.15601	9.48233	-4.71864	3.26107e-05	0.000433934	2.09174
ZNF385D	-1.15553	4.41494	-3.6533	0.000786894	0.00509229	-0.95524
GFI1B	-1.1551	5.58167	-3.80363	0.000509754	0.00362402	-0.543521
IL10RA	-1.15446	8.86724	-5.07902	1.06768e-05	0.000187113	3.17138
APOA1	-1.15437	13.8255	-5.08615	1.04423e-05	0.000183515	3.1929
MOGAT2	-1.15376	7.74202	-4.05252	0.000245298	0.00209824	0.153377
CA2	-1.15308	10.4592	-3.01194	0.00462714	0.0201532	-2.61484
KCND3	-1.15084	6.40036	-3.88535	0.000401587	0.00302222	-0.316705
PRODH2	-1.15028	10.164	-4.4019	8.59112e-05	0.000922957	1.15877
PPAP2B	-1.14983	11.3951	-5.91796	7.70639e-07	2.55819e-05	5.72471
CA5A	-1.14889	8.60013	-3.92124	0.00036146	0.00279803	-0.216459
HMGCS2	-1.14857	12.8184	-3.46067	0.00135943	0.00775725	-1.47127
GIMAP6	-1.1484	7.57213	-3.69209	0.000703924	0.00465131	-0.84973
BANK1	-1.14742	5.43924	-2.79393	0.00815341	0.0311538	-3.13607
AXL	-1.14731	7.63751	-5.25671	6.13259e-06	0.000123037	3.70882
DAO	-1.14694	9.44266	-4.31794	0.000110779	0.00113289	0.91461
EVI2B	-1.14668	8.59022	-4.31079	0.000113194	0.00115383	0.893908
SERPINE1	-1.14658	9.87526	-2.21518	0.0328926	0.0905123	-4.38793
ECHDC3	-1.14516	9.76744	-2.62069	0.012597	0.0432223	-3.53201
AIF1	-1.14417	7.41733	-3.91344	0.000369833	0.00284006	-0.238271
TBXAS1	-1.14317	6.09425	-2.71043	0.0100729	0.0365092	-3.32901
EMILIN1	-1.14231	4.91568	-2.15648	0.03752	0.0999364	-4.50291
ADK	-1.14227	9.45763	-5.81788	1.05525e-06	3.24542e-05	5.41879
CES2	-1.14168	11.4488	-4.16877	0.00017347	0.00160842	0.484714
HTR2B	-1.14055	5.6386	-1.93308	0.0607967	0.142727	-4.91808
EXPH5	-1.13849	7.7936	-7.03135	2.38351e-08	1.98068e-06	9.11271
HRSP12	-1.13729	12.4943	-3.57061	0.000996411	0.00611991	-1.17841
CD55	-1.13634	7.71946	-4.67636	3.7142e-05	0.000479978	1.96621
PTPN13	-1.1362	5.61277	-3.63141	0.000837809	0.00534732	-1.01456
ETS2	-1.13568	10.4806	-4.60833	4.57691e-05	0.000568062	1.76483
MTHFD1	-1.13544	11.4276	-7.07908	2.05679e-08	1.75568e-06	9.25648
SAMSN1	-1.13369	8.06376	-3.90781	0.000375999	0.00288212	-0.254021
IL32	-1.13356	10.3695	-2.04612	0.0477977	0.120049	-4.71252
PLSCR4	-1.13247	10.2236	-5.30072	5.34413e-06	0.000111069	3.84232
IL7R	-1.13219	8.76257	-3.67944	0.000729995	0.0047958	-0.884179
CYP4F3	-1.12989	11.5365	-3.42803	0.00148968	0.00831885	-1.55733
DUSP1	-1.12718	10.5732	-3.73836	0.000615968	0.00418391	-0.723197
SERPING1	-1.12575	12.9035	-4.41038	8.37299e-05	0.000906952	1.18349
ANGPTL4	-1.12386	9.39698	-3.17757	0.00296974	0.0143324	-2.20312
C1S	-1.12249	13.3283	-3.91698	0.000366007	0.00282625	-0.228366
KAZN	-1.12105	6.34719	-5.87657	8.77607e-07	2.8309e-05	5.59819
TRAT1	-1.11973	5.1572	-2.55724	0.0147198	0.0488118	-3.67269
ALDH1L1	-1.11893	9.6698	-3.36655	0.00176816	0.00951002	-1.71828
PAIP2B	-1.11871	8.3297	-4.39635	8.73706e-05	0.000929989	1.14258
ACAT1	-1.11546	12.6617	-5.52711	2.62923e-06	6.33236e-05	4.53107
COX7A1	-1.11379	7.33885	-3.07432	0.00392036	0.0177527	-2.4613
ENPEP	-1.11157	8.76317	-3.56906	0.00100081	0.00613793	-1.18257
GNA14	-1.11053	8.20901	-6.93514	3.20999e-08	2.38337e-06	8.82241
CES1P1	-1.10999	5.1555	-3.14567	0.00323723	0.0153402	-2.28341
MYO1F	-1.10917	8.82863	-4.40769	8.44172e-05	0.000911589	1.17563
KNG1	-1.10566	12.1814	-2.80098	0.00800813	0.0306921	-3.11962
RNF125	-1.10457	8.16678	-5.1875	7.6128e-06	0.000143647	3.49915
EMR1	-1.10296	7.8087	-6.29636	2.35101e-07	1.02789e-05	6.8811
FOLR2	-1.10161	8.97334	-3.88819	0.000398263	0.00300686	-0.308794
MXRA5	-1.10154	8.63864	-3.51848	0.00115511	0.00686743	-1.31785
RIPK4	-1.09989	9.66352	-5.44718	3.37817e-06	7.79215e-05	4.28758
ASL	-1.09841	11.1532	-4.77768	2.71838e-05	0.000375663	2.26747
MYC	-1.09673	9.70172	-2.73306	0.0095152	0.0350651	-3.27712
HP	-1.09485	13.801	-3.82749	0.000475555	0.00343143	-0.477524
GPR6	-1.09419	5.2159	-3.57201	0.000992471	0.00609869	-1.17467
NTF3	-1.09413	6.08259	-4.53891	5.66037e-05	0.000670692	1.56015
ITGBL1	-1.09352	7.02606	-2.1984	0.0341609	0.0931242	-4.42105
APOM	-1.09294	11.4206	-3.08709	0.00378887	0.0172707	-2.42964
ZCWPW1	-1.09129	5.93299	-3.33488	0.00193038	0.0101904	-1.80059
FGL2	-1.0903	8.73733	-3.96358	0.00031911	0.00255044	-0.0976895
GHSR	-1.09004	4.93469	-3.40131	0.00160512	0.00881574	-1.62747
CHRD	-1.08896	7.86377	-4.06569	0.000235891	0.00203574	0.190735
C14orf105	-1.0886	6.7036	-2.08427	0.0439947	0.112639	-4.64103
SULT1A1	-1.08788	11.5924	-4.53475	5.73268e-05	0.00067497	1.54793
MUC6	-1.08704	6.54575	-3.36863	0.00175797	0.00946334	-1.71286
AKAP12	-1.08679	9.62907	-3.45523	0.00138035	0.00785164	-1.48564
SLC25A37	-1.08569	7.38717	-5.34871	4.59881e-06	9.90007e-05	3.98809
CHST4	-1.08535	8.74546	-6.18677	3.3145e-07	1.35034e-05	6.54642
FMO5	-1.08315	10.6418	-2.62875	0.0123484	0.0425832	-3.51396
PCTP	-1.08272	9.75824	-3.67313	0.000743365	0.00485567	-0.901366
ABLIM3	-1.07959	9.44351	-4.77256	2.76174e-05	0.000380399	2.25218
SEMA4D	-1.07575	6.76654	-2.35973	0.0235949	0.0700256	-4.09488
CBR4	-1.0741	9.41979	-6.67627	7.174e-08	4.28664e-06	8.0382
RCAN1	-1.07409	8.82345	-7.35652	8.7617e-09	9.72936e-07	10.0885
ADAMTSL2	-1.07305	3.96463	-2.85908	0.00689849	0.0274539	-2.9829
HCG9	-1.07209	7.32857	-4.95781	1.55644e-05	0.000250384	2.8065
ZFP36	-1.07184	11.2303	-3.78628	0.000536124	0.00375329	-0.591431
F8	-1.07121	9.40663	-5.53502	2.56483e-06	6.21304e-05	4.55516
AOC3	-1.06923	8.36343	-6.2811	2.46606e-07	1.05611e-05	6.83454
HTR1A	-1.06864	5.59365	-3.77211	0.000558624	0.00388991	-0.630467
TMEM100	-1.06749	6.97036	-4.61897	4.42989e-05	0.0005542	1.7963
HCLS1	-1.06517	10.0584	-5.04106	1.20163e-05	0.000205423	3.05693
TRIM22	-1.06503	10.5052	-3.58621	0.00095317	0.00592391	-1.1365
ADRB2	-1.06479	8.59903	-4.22873	0.000144929	0.00140214	0.656897
THBS1	-1.0641	8.23069	-4.10235	0.000211515	0.00187171	0.294992
FMO4	-1.0632	10.2703	-4.97106	1.49374e-05	0.000243738	2.84629
CCL23	-1.06191	4.98686	-4.6725	3.75858e-05	0.000484713	1.95476
IGLL3P	-1.06183	9.37701	-2.96889	0.00518305	0.0220315	-2.71968
HMOX1	-1.05974	10.2959	-4.61611	4.46899e-05	0.000557425	1.78783
CTSO	-1.05893	10.46	-5.08201	1.05781e-05	0.000185642	3.18038
GAS1	-1.05703	4.30979	-3.21244	0.00270139	0.0133086	-2.11482
DHODH	-1.0562	8.08996	-3.9521	0.000330091	0.00262317	-0.129944
PLA2G16	-1.05438	9.67297	-5.25642	6.1381e-06	0.000123037	3.70795
RAB17	-1.05326	9.88529	-6.0166	5.65365e-07	2.0154e-05	6.02629
ADAMTSL3	-1.05008	8.53537	-5.13712	8.90862e-06	0.000162479	3.34679
A2M	-1.04942	13.3477	-4.29313	0.000119392	0.00119946	0.842762
IGKC	-1.04929	7.24225	-3.8939	0.000391654	0.00297179	-0.292864
SCN2A	-1.04895	5.69686	-3.22996	0.00257542	0.0127985	-2.07026
PRG2	-1.04714	6.98002	-3.12327	0.0034385	0.0160873	-2.33951
IL18R1	-1.04703	7.02159	-4.66109	3.89272e-05	0.000498427	1.92093
THEMIS2	-1.04475	8.52309	-4.75253	2.93771e-05	0.000399809	2.19254
IGHD	-1.04457	5.56291	-4.18157	0.000166951	0.00156687	0.521384
FGF16	-1.04271	7.28252	-4.83031	2.31047e-05	0.000333622	2.42453
NMRK1	-1.04211	9.49015	-6.86898	3.94082e-08	2.73201e-06	8.62238
ST3GAL6	-1.04204	7.43335	-6.25211	2.70064e-07	1.14485e-05	6.74599
SCUBE3	-1.04181	6.8653	-6.01248	5.72717e-07	2.02435e-05	6.01371
CD247	-1.03891	8.30492	-4.70648	3.38555e-05	0.000444372	2.05559
FOSL1	-1.03717	5.77068	-2.57802	0.013991	0.0469158	-3.62688
HPGD	-1.03669	9.503	-2.21659	0.0327884	0.0903446	-4.38515
PECR	-1.0366	9.78964	-4.07844	0.000227116	0.00197085	0.226963
PIK3C2G	-1.03654	8.23557	-4.37761	9.248e-05	0.000975979	1.08797
GPR65	-1.03602	7.29037	-4.74068	3.04703e-05	0.000412896	2.15727
MS4A1	-1.03569	8.13951	-3.98245	0.000301832	0.00244505	-0.0445997
EMR2	-1.03319	7.11554	-4.34407	0.000102366	0.00105893	0.990434
CECR1	-1.03185	9.35173	-2.46073	0.0185834	0.0584942	-3.88204
KLHL2	-1.03171	8.93584	-6.38067	1.80554e-07	8.4537e-06	7.13838
GJA4	-1.02937	7.16607	-4.52504	5.90534e-05	0.000689029	1.51936
HMGCL	-1.02579	10.9571	-7.23112	1.28748e-08	1.29242e-06	9.71328
ANKRD55	-1.02544	7.38676	-5.56297	2.34944e-06	5.82624e-05	4.64041
AKR1C4	-1.02518	10.7255	-2.47159	0.0181064	0.057329	-3.85876
IGFBP6	-1.02436	7.5229	-3.85965	0.000432948	0.0031863	-0.388261
ARL4D	-1.02264	7.61849	-3.85154	0.000443332	0.00323803	-0.410807
G6PC	-1.02194	10.4993	-2.38859	0.0220505	0.0665365	-4.03471
APCS	-1.02131	13.292	-3.05343	0.00414481	0.0185067	-2.51291
IGFBP4	-1.0163	11.9774	-2.84594	0.00713608	0.0280877	-3.01398
LINC00950	-1.01624	7.24786	-3.41074	0.00156341	0.00864213	-1.60273
LPAL2	-1.01623	6.67164	-3.86274	0.000429053	0.00317619	-0.379662
ENPP1	-1.01604	7.8095	-4.26026	0.000131822	0.00130347	0.747766
RBP1	-1.01442	9.6258	-2.99829	0.00479704	0.0207063	-2.64819
CBLC	-1.01302	5.26425	-4.04106	0.000253783	0.00215312	0.120896
CRP	-1.01293	11.0236	-1.60534	0.1168	0.230986	-5.45872
SLC1A1	-1.00993	9.24296	-2.86148	0.00685584	0.0273188	-2.97721
NDRG2	-1.00967	9.14819	-5.408	3.81949e-06	8.55839e-05	4.16834
GSPT2	-1.00856	8.36067	-4.13801	0.00019018	0.00172426	0.396692
BAAT	-1.00784	11.1324	-2.23187	0.0316739	0.0882817	-4.35482
GYPC	-1.00729	8.81846	-3.81938	0.000486917	0.00349463	-0.499967
SULT1A2	-1.00554	10.7968	-5.17678	7.8717e-06	0.000147644	3.46673
SLC17A3	-1.00512	9.52122	-3.44247	0.00143065	0.00807914	-1.51931
LINC00652	-1.00332	6.14745	-3.86083	0.000431451	0.00318104	-0.384965
DUSP10	-1.00245	9.5952	-4.50958	6.19072e-05	0.000714638	1.47393
SHB	-1.00236	8.59903	-4.41549	8.24395e-05	0.000894743	1.19842
C4BPB	-1.00176	10.9267	-2.26498	0.0293736	0.0830321	-4.28855
HRC	-1.00078	6.43255	-3.3115	0.00205912	0.0107167	-1.86107
NPHS2	-1.00072	4.90365	-2.98258	0.00499982	0.0213976	-2.68644
FPR1	-0.999845	6.76235	-3.47071	0.00132161	0.0075967	-1.44471
SLC22A7	-0.998953	9.1666	-2.84284	0.00719319	0.0282681	-3.02129
PRELP	-0.996664	7.96423	-2.70662	0.01017	0.0367761	-3.33774
NXF3	-0.996467	4.44618	-2.71653	0.00991975	0.0360269	-3.31506
SVEP1	-0.994573	5.92009	-3.28878	0.00219209	0.0112963	-1.91964
COMT	-0.993777	8.76426	-6.9671	2.90759e-08	2.26922e-06	8.9189
PLEK	-0.993677	7.92655	-3.96925	0.000313827	0.00252347	-0.0817693
SALL1	-0.993165	9.32953	-3.51138	0.0011785	0.00698197	-1.33675
APOL6	-0.992637	9.43764	-4.2574	0.00013296	0.00131266	0.739523
RAMP3	-0.992451	9.01065	-5.24621	6.33722e-06	0.000126021	3.67698
PRF1	-0.991208	8.35917	-4.7859	2.65032e-05	0.000367925	2.29195
AHSG	-0.989791	13.1872	-3.03578	0.00434388	0.0191637	-2.55637
BGN	-0.986682	9.30143	-2.81611	0.00770414	0.0297268	-3.08419
FXYD6	-0.985684	8.69791	-5.20615	7.182e-06	0.000138646	3.55563
SLC19A3	-0.985513	8.07584	-5.85438	9.40962e-07	2.97716e-05	5.53035
SLC6A1	-0.984448	10.3056	-2.60068	0.0132341	0.0449422	-3.57664
CLCA4	-0.98393	5.28033	-2.96105	0.00529083	0.0224494	-2.73868
SRGN	-0.983228	10.4605	-2.99284	0.00486643	0.0209195	-2.66146
PC	-0.983195	9.77817	-4.13006	0.000194746	0.00175573	0.373992
FAH	-0.982294	10.6997	-4.44926	7.43988e-05	0.000821793	1.29709
LIME1	-0.979579	8.54577	-3.84115	0.000456976	0.00332029	-0.439634
GLRX	-0.977874	10.5931	-4.51374	6.11258e-05	0.000706609	1.48615
SPRY2	-0.977778	8.69117	-4.27559	0.000125874	0.00125553	0.792047
GADD45A	-0.97763	10.6786	-2.91933	0.00590066	0.0242731	-2.83924
GEM	-0.976748	9.37317	-2.17178	0.0362614	0.0973697	-4.47317
GZMA	-0.973155	7.80918	-4.81304	2.43721e-05	0.000347961	2.37293
CD33	-0.972109	4.95456	-3.96365	0.000319048	0.00255044	-0.0975038
ECHS1	-0.97192	12.5668	-6.54759	1.07157e-07	5.62599e-06	7.64698
SNX29P2	-0.970384	5.75883	-3.42865	0.00148708	0.00831412	-1.55569
GSTM2	-0.96954	10.0735	-2.91427	0.0059789	0.0245094	-2.85137
TMPRSS11E	-0.969499	5.849	-3.55255	0.00104885	0.00636102	-1.22682
APOL2	-0.968832	7.29884	-3.72335	0.000643273	0.00431646	-0.764331
SC5D	-0.965046	9.31443	-5.65889	1.73867e-06	4.66173e-05	4.93307
DIXDC1	-0.963145	8.04043	-2.95101	0.00543203	0.0228269	-2.76298
PNPLA3	-0.960957	9.09043	-2.6722	0.0110849	0.0390857	-3.41606
FOXO1	-0.960286	8.36699	-3.98358	0.000300832	0.00243853	-0.0414346
LCK	-0.959983	7.23108	-3.43806	0.00144841	0.00815375	-1.53092
SLC13A2	-0.95838	4.75329	-2.72465	0.00971895	0.0355239	-3.29643
MNDA	-0.956459	6.49162	-1.81014	0.0782858	0.172037	-5.13075
LILRA3	-0.956046	5.14576	-3.21605	0.00267498	0.0131992	-2.10566
P2RX5	-0.95597	6.81807	-2.57476	0.0141031	0.047254	-3.63409
ITIH3	-0.954619	12.8173	-2.46087	0.0185771	0.0584942	-3.88174
ARSF	-0.95424	6.76705	-3.33068	0.00195294	0.0102878	-1.81148
NAP1L3	-0.953705	6.31156	-2.02743	0.0497631	0.123099	-4.74715
CPT2	-0.95365	8.65981	-3.94035	0.000341713	0.00268828	-0.162926
SLC5A7	-0.95296	7.38854	-3.88643	0.000400314	0.0030169	-0.313683
OASL	-0.952647	9.20393	-4.20945	0.000153566	0.00146425	0.60143
POR	-0.950947	10.9313	-3.76988	0.000562241	0.00390642	-0.636593
RORC	-0.950646	9.15051	-3.20638	0.00274632	0.0134829	-2.13021
KCNJ16	-0.950641	7.10352	-2.87459	0.00662748	0.0266032	-2.94609
F10	-0.950043	9.35912	-3.77173	0.000559238	0.00389202	-0.631509
C21orf91	-0.949006	7.35698	-4.50045	6.36551e-05	0.000731451	1.44713
IGLJ3	-0.947935	7.29144	-3.73805	0.000616516	0.00418391	-0.72404
NAT1	-0.947903	9.12356	-4.80331	2.51155e-05	0.000354549	2.3439
LOC100131532	-0.947701	5.18883	-3.5562	0.00103805	0.00630466	-1.21705
DHRS1	-0.947083	10.5333	-5.59971	2.0936e-06	5.38331e-05	4.75246
PHYH	-0.94668	11.9759	-4.16836	0.000173686	0.00160842	0.483522
FAIM3	-0.94614	7.06752	-2.8993	0.00621633	0.0252926	-2.88721
ABCG2	-0.94544	9.29403	-3.32457	0.00198617	0.0104147	-1.82729
S1PR1	-0.944655	8.94438	-4.771	2.77503e-05	0.00038181	2.24755
LIN7A	-0.944378	6.64754	-3.562	0.00102111	0.00622616	-1.20152
ZC3H13	-0.944041	8.64975	-5.2013	7.29159e-06	0.000140074	3.54095
PPBP	-0.943634	6.15204	-3.5792	0.000972359	0.00600747	-1.15533
IFITM1	-0.942449	11.2883	-3.21262	0.00270006	0.0133073	-2.11437
DENND2D	-0.941951	7.44767	-2.25164	0.0302815	0.0851192	-4.31534
JUNB	-0.94138	10.2004	-3.71562	0.000657777	0.00439733	-0.785471
CA14	-0.940816	8.20732	-4.1809	0.000167286	0.00156766	0.519468
CD40LG	-0.94039	5.92904	-2.82072	0.00761359	0.029468	-3.07336
LHX2	-0.940008	5.81951	-3.09964	0.00366367	0.0168395	-2.39844
GOT1	-0.938988	11.509	-4.17485	0.000170345	0.00158803	0.502117
CSF1R	-0.938448	9.58476	-3.63805	0.000822041	0.00526811	-0.996587
CD97	-0.938278	7.61047	-2.76084	0.00886947	0.0332499	-3.21301
MACROD1	-0.937439	8.18328	-3.26848	0.00231777	0.0118033	-1.97178
PHGDH	-0.937044	9.74053	-3.72995	0.00063112	0.00426456	-0.746244
FAM107A	-0.937002	6.30698	-3.16509	0.00307179	0.0147118	-2.23459
RAB26	-0.936986	8.49671	-4.71059	3.34291e-05	0.000441546	2.06783
TRIM17	-0.936315	4.92313	-3.74345	0.000606964	0.00413249	-0.709228
F7	-0.9358	10.9177	-3.09311	0.00372825	0.0170675	-2.41467
ENG	-0.934824	8.43596	-3.85878	0.000434054	0.00319069	-0.390688
CLEC10A	-0.933603	7.8259	-5.33969	4.73061e-06	0.000100952	3.96066
APLNR	-0.933218	7.78621	-3.10314	0.00362942	0.0167434	-2.38972
PIP	-0.933052	7.47268	-4.02599	0.00026537	0.00222287	0.0782652
MZB1	-0.932521	5.58396	-1.98662	0.0543014	0.131359	-4.82189
HPS5	-0.93222	9.43217	-4.54555	5.54665e-05	0.000661591	1.57969
CDHR5	-0.931864	7.50843	-1.67121	0.103	0.210178	-5.35692
GPR125	-0.931042	9.8193	-4.40959	8.39305e-05	0.000907897	1.18119
MATK	-0.92979	5.99703	-2.89107	0.00635058	0.0257387	-2.90686
TRPC5	-0.928591	5.54175	-2.87703	0.00658582	0.0264529	-2.9403
ACACB	-0.928502	9.2722	-4.07229	0.000231305	0.00200249	0.209496
MTHFD2L	-0.928434	6.95213	-2.92728	0.00577965	0.0239429	-2.82016
SEC24B	-0.927332	10.341	-5.01066	1.32079e-05	0.000221272	2.96539
ALDH1B1	-0.927146	8.35778	-3.87176	0.000417888	0.00311937	-0.354574
HGD	-0.926888	10.9785	-3.96236	0.000320265	0.00255804	-0.101132
ZCCHC24	-0.926775	9.56309	-5.14934	8.57552e-06	0.000158945	3.38373
IL2RB	-0.925532	9.53737	-6.58134	9.64445e-08	5.31911e-06	7.74967
ACSS3	-0.924808	9.05694	-4.71001	3.34894e-05	0.000441757	2.06609
EMP3	-0.923961	8.51792	-3.13868	0.00329873	0.0155436	-2.30092
S100A8	-0.92322	6.21382	-2.4673	0.0182935	0.0577621	-3.86796
IRAK3	-0.923139	5.37938	-2.919	0.00590571	0.0242731	-2.84003
EPHA3	-0.922894	5.86583	-3.7631	0.000573399	0.00396201	-0.655247
MLYCD	-0.921731	9.00947	-4.93268	1.68272e-05	0.000261244	2.73104
LMAN1L	-0.920567	4.93297	-3.29504	0.00215467	0.0111308	-1.90353
COL14A1	-0.920193	6.71846	-3.67391	0.000741685	0.00485228	-0.899225
SLC38A2	-0.919439	12.4073	-5.09224	1.02462e-05	0.000181975	3.21126
IGFBP1	-0.918991	12.6935	-2.39184	0.0218828	0.066173	-4.02792
PIPOX	-0.918402	11.2666	-3.73105	0.000629129	0.00425799	-0.743248
STAB1	-0.91744	10.2268	-5.18545	7.66144e-06	0.000144348	3.49298
CFH	-0.917439	12.1429	-2.35205	0.0240219	0.0710899	-4.1108
MS4A4A	-0.917395	8.77985	-2.85732	0.00692982	0.0275453	-2.98706
TMPRSS6	-0.917037	9.4073	-3.43217	0.0014725	0.00825232	-1.54642
MASP1	-0.916984	8.05201	-4.47915	6.79257e-05	0.000764313	1.38465
MTNR1A	-0.915995	5.18838	-2.40746	0.021091	0.0643761	-3.99509
SERPINA5	-0.913683	11.3228	-2.6851	0.0107334	0.0381752	-3.38678
SPSB3	-0.913071	9.16973	-5.08851	1.0366e-05	0.000182823	3.2
FHL1	-0.913052	8.21793	-3.81475	0.000493525	0.00353669	-0.512778
FGA	-0.91213	13.4043	-3.41303	0.00155345	0.00859085	-1.59672
B3GAT1	-0.910064	5.64784	-1.68224	0.100826	0.206991	-5.33953
SLC31A2	-0.909953	8.3893	-3.35497	0.00182588	0.00976578	-1.74841
LIPG	-0.90962	9.93531	-2.85543	0.00696369	0.0276258	-2.99154
ANGPTL7	-0.909603	4.36855	-2.79103	0.00821397	0.0313193	-3.14284
AADAC	-0.909178	11.8805	-3.94699	0.000335092	0.00265283	-0.144279
ABHD6	-0.908661	8.207	-4.27958	0.00012437	0.0012445	0.80357
IFIT5	-0.908479	8.35514	-3.86366	0.000427903	0.00316962	-0.37711
SLC30A1	-0.908405	11.1084	-4.73534	3.09756e-05	0.000418838	2.14139
SLAMF7	-0.908269	6.55088	-3.75092	0.000593997	0.00406627	-0.688739
GIPC2	-0.908151	7.85417	-2.66147	0.0113852	0.0398721	-3.44033
DOK2	-0.907065	7.41576	-4.23377	0.000142753	0.00138891	0.671398
DYSF	-0.906283	9.18131	-5.0286	1.24911e-05	0.000212383	3.0194
NUDT7	-0.904613	6.72114	-3.51945	0.00115195	0.00685379	-1.31527
TNFSF11	-0.904519	6.54859	-3.93612	0.000345985	0.00271	-0.174767
GDF2	-0.90447	6.60005	-2.95165	0.00542285	0.0227959	-2.76142
LOC101930405	-0.904184	6.44722	-3.49866	0.00122158	0.00716615	-1.37058
SLC9A2	-0.903683	6.33567	-2.70904	0.0101082	0.036595	-3.3322
GSTM1	-0.903111	9.75574	-2.41206	0.020863	0.0639291	-3.9854
TAGLN	-0.903028	9.51138	-2.14414	0.0385626	0.102085	-4.52677
PROS1	-0.902617	11.2958	-5.57355	2.27274e-06	5.70366e-05	4.67267
BIN2	-0.901087	5.88273	-3.17072	0.00302536	0.0145505	-2.2204
HCK	-0.900977	8.3153	-4.14874	0.000184181	0.00167958	0.427364
ACBD4	-0.900657	9.37815	-5.63694	1.86267e-06	4.93386e-05	4.86609
PSG2	-0.899639	6.76686	-3.14303	0.00326034	0.0154089	-2.29003
FCN1	-0.899204	7.63236	-5.20548	7.19712e-06	0.000138724	3.55359
FMO2	-0.898446	8.36964	-5.55739	2.39093e-06	5.90579e-05	4.62339
NR0B2	-0.897253	9.17793	-2.37973	0.0225149	0.0677011	-4.05325
SLC37A4	-0.897165	10.116	-4.78305	2.67376e-05	0.000369905	2.28345
ETNK2	-0.895411	9.19017	-3.79949	0.000515928	0.00365548	-0.554959
IGLL5	-0.895312	8.9803	-2.38854	0.0220533	0.0665365	-4.03483
COTL1	-0.894708	8.59424	-4.17673	0.000169389	0.00158147	0.507503
PRSS8	-0.893848	7.47439	-4.16048	0.000177826	0.0016395	0.46097
LAMC3	-0.893474	7.81697	-3.42647	0.00149619	0.0083441	-1.56143
ALAD	-0.893395	9.3791	-5.11647	9.50108e-06	0.000171292	3.28441
FABP1	-0.890973	13.394	-2.72552	0.00969772	0.0354669	-3.29444
GFOD2	-0.890143	7.99977	-5.57021	2.29672e-06	5.74089e-05	4.66246
CLN8	-0.889896	7.28305	-4.34771	0.000101244	0.00104992	1.00102
C16orf62	-0.888942	7.76526	-2.85504	0.00697072	0.0276275	-2.99246
NT5E	-0.887854	9.25352	-3.17256	0.00301025	0.0144889	-2.21574
CD79B	-0.886109	6.11354	-3.21099	0.00271203	0.0133547	-2.11849
IFI16	-0.885876	9.39408	-2.7717	0.00862826	0.0325616	-3.18782
ZEB2	-0.885641	7.06003	-3.60603	0.000900799	0.00567146	-1.0831
FAM46A	-0.884998	9.91998	-2.92865	0.00575894	0.0238808	-2.81685
CTF1	-0.884641	6.86648	-3.11445	0.00352095	0.0163633	-2.36153
CRY2	-0.884594	6.67142	-1.78915	0.0816628	0.177223	-5.16589
XDH	-0.884118	9.57762	-4.11119	0.000206017	0.00183341	0.320176
NR2F1	-0.884023	8.88239	-3.04876	0.00419667	0.0186803	-2.52444
PTPRT	-0.883513	6.27122	-2.62227	0.0125479	0.0430901	-3.52848
CD300A	-0.882908	5.58322	-3.80036	0.00051463	0.00364835	-0.552565
ACADS	-0.88287	9.17937	-6.54803	1.07011e-07	5.62599e-06	7.64831
SLC25A15	-0.882437	10.403	-2.82674	0.00749693	0.0291423	-3.05921
DSE	-0.881201	8.373	-3.33579	0.00192549	0.010186	-1.79821
CYB5A	-0.881166	11.0204	-3.6325	0.000835198	0.00533535	-1.01161
TENC1	-0.880388	9.46076	-4.53663	5.69993e-05	0.000673471	1.55344
GRIP2	-0.879824	7.73996	-3.76533	0.000569718	0.00394309	-0.649133
MYOM2	-0.879546	6.07224	-2.04075	0.048355	0.120796	-4.72249
IL4R	-0.879496	9.68971	-4.3863	9.00758e-05	0.000953011	1.11328
ZCCHC6	-0.879432	9.48744	-6.91589	3.40737e-08	2.4858e-06	8.76422
IGHG1	-0.878961	5.86439	-4.36571	9.58756e-05	0.00100337	1.05334
F3	-0.878833	6.03638	-1.60679	0.116482	0.230613	-5.45653
QDPR	-0.878282	11.3957	-4.02251	0.000268118	0.00223545	0.0684275
CBS	-0.876867	10.4118	-4.331	0.000106491	0.00109529	0.952501
TNFRSF17	-0.876628	4.04708	-1.65551	0.106159	0.214714	-5.38149
SCN3A	-0.876529	3.09654	-3.33414	0.00193435	0.0102027	-1.80251
TLR2	-0.876481	7.87721	-2.43353	0.019828	0.0615695	-3.94
MUT	-0.876276	10.902	-5.26816	5.91688e-06	0.000119943	3.74355
KDR	-0.875306	8.61418	-3.93647	0.00034563	0.00270891	-0.17379
ID4	-0.87506	7.24283	-3.02621	0.00445559	0.0195417	-2.57988
FGR	-0.872121	7.33513	-2.69419	0.010492	0.0375401	-3.3661
PXMP2	-0.871738	10.8944	-3.82195	0.000483291	0.00347128	-0.492862
ASTN1	-0.870862	5.69719	-2.87816	0.00656664	0.0263928	-2.93762
RBP4	-0.870652	9.44607	-4.40709	8.45703e-05	0.000912458	1.17389
HLA-DRA	-0.870481	11.7744	-1.90044	0.0650769	0.150135	-4.97567
GLUD1	-0.87024	11.6459	-3.66259	0.000766206	0.00497638	-0.930021
FILIP1L	-0.869392	9.1207	-3.41765	0.00153355	0.00850709	-1.58461
WNT2	-0.868658	7.28765	-3.99424	0.00029151	0.00238453	-0.0114039
QPRT	-0.868526	9.91135	-2.34507	0.0244161	0.0718679	-4.12523
2021-03-02	-0.867973	10.197	-4.14961	0.000183699	0.00167885	0.42987
CAT	-0.867483	10.5132	-4.47241	6.93361e-05	0.000775427	1.36487
HLA-DRB6	-0.866323	7.7191	-5.28681	5.58161e-06	0.000114617	3.80014
SDPR	-0.866063	7.59475	-3.443	0.00142853	0.00807077	-1.51791
FAM65B	-0.864446	7.15817	-5.18358	7.70639e-06	0.000144977	3.48731
RPE65	-0.862871	4.30246	-3.48974	0.00125268	0.00729744	-1.39427
MYLK	-0.861184	10.1739	-3.58948	0.000944332	0.00588648	-1.1277
CALM1	-0.861007	7.91357	-3.93941	0.00034266	0.00269236	-0.165565
SELL	-0.860951	8.20472	-3.94051	0.000341549	0.00268828	-0.16247
FUT6	-0.860538	6.68923	-4.06486	0.000236471	0.00203794	0.188389
SLC25A20	-0.859145	10.558	-5.53581	2.55848e-06	6.20964e-05	4.55757
OAS1	-0.857974	8.32547	-2.85159	0.00703287	0.0278123	-3.00061
IFNB1	-0.85685	4.97452	-2.62156	0.0125698	0.0431418	-3.53006
CFB	-0.856533	9.61446	-2.62729	0.0123932	0.0426872	-3.51724
PRR34	-0.856082	5.96529	-2.95451	0.00538236	0.0226942	-2.7545
CEPT1	-0.856024	9.24647	-5.46865	3.15828e-06	7.40749e-05	4.35295
PGM1	-0.854681	12.0684	-4.18554	0.000164977	0.00155532	0.532778
PKLR	-0.854496	8.06574	-1.97259	0.0559426	0.134142	-4.84731
MYOT	-0.853871	3.97945	-2.24739	0.0305764	0.0857944	-4.32385
SH3BP5	-0.853109	9.28613	-4.7683	2.79826e-05	0.000383743	2.2395
OPRD1	-0.852116	5.5415	-3.13557	0.00332652	0.0156627	-2.30872
MST1	-0.852078	11.7454	-5.096	1.01268e-05	0.000181012	3.22262
PNOC	-0.851777	6.64348	-2.99395	0.00485219	0.0208797	-2.65875
PINK1	-0.851573	9.78775	-5.25336	6.19716e-06	0.000123825	3.69866
LRRC19	-0.851305	5.65052	-3.5147	0.00116749	0.00692328	-1.3279
GOT2	-0.850289	11.605	-5.3207	5.02017e-06	0.000105342	3.90301
AQP3	-0.849527	8.82228	-3.57757	0.000976887	0.00602149	-1.15972
CHAT	-0.848256	5.62984	-2.31967	0.0258999	0.0752242	-4.17748
ACAA2	-0.847409	9.11411	-4.50287	6.31878e-05	0.000726747	1.45422
ADAMTS2	-0.846483	7.40675	-4.4706	6.9719e-05	0.000777419	1.35957
AVP	-0.844892	4.70198	-2.5107	0.0164806	0.0533674	-3.77436
PZP	-0.844443	9.00244	-2.25301	0.0301872	0.0849492	-4.31259
TMEM47	-0.844352	8.74034	-3.11012	0.00356212	0.0165057	-2.37233
XAF1	-0.843828	8.66727	-2.28024	0.0283647	0.0808176	-4.25777
SERPINA7	-0.843553	11.5819	-1.92916	0.0612981	0.143636	-4.92504
RAB3GAP2	-0.841627	4.31931	-2.15637	0.0375292	0.0999397	-4.50313
AGL	-0.84126	10.1084	-3.71446	0.000659983	0.00440973	-0.788644
FCGRT	-0.840972	10.908	-4.45875	7.22795e-05	0.000801913	1.32488
FSCN2	-0.840737	2.86522	-2.40558	0.0211849	0.0646156	-3.99905
SERPINA3	-0.840682	13.694	-2.69456	0.0104823	0.0375268	-3.36526
NTRK2	-0.840678	6.46757	-3.80326	0.000510314	0.00362594	-0.544564
KLF11	-0.840618	10.0189	-4.29424	0.000118991	0.00119639	0.845988
MBNL2	-0.840186	9.4235	-3.0458	0.00422981	0.0188145	-2.53172
APOC3	-0.839919	13.953	-2.3753	0.0227504	0.0681154	-4.0625
PLP1	-0.838369	6.42037	-3.45273	0.00139005	0.0078889	-1.49223
SLC17A1	-0.83771	8.66642	-4.02096	0.000269357	0.00224429	0.0640262
CPN1	-0.837438	10.0526	-3.04303	0.00426102	0.0189064	-2.53853
IQGAP2	-0.837241	10.9037	-5.14126	8.79425e-06	0.000161567	3.35932
CRYL1	-0.836856	10.51	-4.22813	0.00014519	0.00140358	0.655175
SGK1	-0.836266	11.1918	-2.83337	0.00737044	0.0288113	-3.04361
DDX60	-0.835817	8.69557	-2.14531	0.0384625	0.101931	-4.52451
RARRES3	-0.833828	9.881	-2.04561	0.0478503	0.120085	-4.71347
PAPSS2	-0.831839	9.97738	-3.74744	0.000600007	0.00409624	-0.698291
PEX11A	-0.831525	7.66795	-3.56681	0.00100725	0.00616834	-1.18862
EREG	-0.831143	5.09461	-1.9237	0.0620009	0.144877	-4.93471
C16orf45	-0.829825	7.93796	-3.53652	0.00109763	0.00659944	-1.26971
KCNAB1	-0.829521	6.07843	-4.10409	0.000210427	0.00186472	0.299924
FCER1G	-0.829335	10.2051	-3.21791	0.0026614	0.0131485	-2.10091
CCDC28A	-0.828014	10.0974	-4.45599	7.28899e-05	0.000807257	1.31679
APBA2	-0.827493	5.41779	-3.75861	0.000580911	0.00399193	-0.6676
ENTPD2	-0.826739	4.34207	-2.9549	0.00537693	0.0226865	-2.75357
SERPINF1	-0.826392	12.4383	-2.69349	0.0105103	0.0375629	-3.36769
ALDH4A1	-0.824623	10.2059	-3.49973	0.00121792	0.00714799	-1.36775
SKAP1	-0.824617	9.29642	-4.32037	0.000109966	0.00112641	0.921676
F5	-0.824504	11.5191	-3.7507	0.000594373	0.00406663	-0.689339
CD96	-0.824185	6.09112	-2.97204	0.0051404	0.0218873	-2.71205
TPSB2	-0.823087	7.62424	-2.67511	0.0110047	0.0388977	-3.40947
PROM1	-0.822721	7.10521	-1.75397	0.0875992	0.187129	-5.22404
CYP4F11	-0.822593	8.22693	-1.71309	0.094946	0.198266	-5.29035
UGP2	-0.8225	12.5012	-4.23343	0.000142898	0.00138891	0.670421
TBC1D2B	-0.821543	9.35604	-6.31922	2.1885e-07	9.73806e-06	6.9509
AIM1	-0.820457	9.51573	-3.86045	0.000431933	0.00318104	-0.386027
RBL2	-0.818417	9.03852	-5.04871	1.17333e-05	0.000201685	3.08
SLC16A2	-0.818227	9.33162	-4.16888	0.000173416	0.00160842	0.485008
IFI27	-0.817878	10.8292	-1.27189	0.211236	0.353694	-5.91814
FERMT2	-0.817596	9.49829	-5.0946	1.01712e-05	0.00018129	3.21838
GRB14	-0.816555	9.83384	-3.03185	0.0043894	0.0193054	-2.56603
TNF	-0.816495	7.01227	-4.00112	0.000285637	0.00234413	0.00801664
INSIG1	-0.816157	11.1581	-2.49183	0.0172477	0.0552383	-3.8152
CD48	-0.813848	9.5139	-4.43834	7.69094e-05	0.000843583	1.26517
KLF3-AS1	-0.811671	5.47035	-1.61038	0.115694	0.22934	-5.45106
ACVR2B-AS1	-0.810347	7.10164	-2.83103	0.00741481	0.0289244	-3.04912
MGMT	-0.810217	9.51823	-4.66347	3.86435e-05	0.000495806	1.92799
PDZRN3	-0.810051	5.56726	-1.5116	0.13901	0.261514	-5.59744
CP	-0.810031	12.5376	-2.62749	0.0123869	0.0426772	-3.51678
SPATA1	-0.809489	3.92437	-1.76257	0.0861151	0.184713	-5.20991
SH3YL1	-0.808548	9.46229	-1.94291	0.0595557	0.14055	-4.90057
MC5R	-0.808085	6.74064	-4.05667	0.000242296	0.00207957	0.165139
GUSBP11	-0.807919	7.49926	-4.91218	1.79313e-05	0.000274058	2.66957
ZAP70	-0.807165	6.27845	-3.28331	0.00222534	0.0114173	-1.93372
EGR2	-0.806325	7.7002	-3.22185	0.002633	0.0130382	-2.09089
CASP4	-0.805555	8.37473	-3.88982	0.000396365	0.00299613	-0.304245
ACADVL	-0.804953	11.8428	-4.57475	5.07269e-05	0.000614996	1.66573
LOC100293211	-0.804609	4.60396	-1.86356	0.0702208	0.158906	-5.03975
ADAMTS13	-0.803243	7.77575	-4.93505	1.67035e-05	0.000260834	2.73817
C1QA	-0.80311	10.1667	-2.68324	0.0107834	0.0383206	-3.39101
SP110	-0.802597	8.68904	-3.64989	0.000794631	0.00512698	-0.964499
KIAA0087	-0.802446	4.5518	-2.08723	0.043711	0.112073	-4.63544
MYO10	-0.801248	6.58389	-2.40367	0.0212807	0.0648133	-4.00307
DOC2B	-0.800994	6.20938	-3.28742	0.00220035	0.0113221	-1.92316
DIP2C	-0.800465	9.29384	-3.239	0.00251263	0.0125661	-2.04721
HADH	-0.800222	10.0492	-4.01388	0.000275059	0.00227368	0.0440305
C1orf21	-0.799905	5.08554	-2.15861	0.0373425	0.0995483	-4.49878
CCR7	-0.799563	7.51701	-4.2353	0.000142097	0.00138542	0.675808
RORA	-0.799187	8.16001	-4.81864	2.39541e-05	0.000343515	2.38964
SORD	-0.799087	11.7099	-3.8368	0.00046282	0.00335304	-0.451716
GIMAP4	-0.798565	8.4172	-3.75896	0.000580332	0.00399091	-0.666653
PELI2	-0.798093	7.30458	-2.16758	0.0366028	0.0980347	-4.48135
NRIP1	-0.797414	10.326	-3.86062	0.000431721	0.00318104	-0.38556
CHIA	-0.797259	6.77562	-5.67977	1.62832e-06	4.48075e-05	4.99683
DGCR5	-0.796953	7.37714	-4.25108	0.00013551	0.00133259	0.721307
KLF2	-0.796081	9.4743	-4.24981	0.000136033	0.00133459	0.71762
SNED1	-0.79608	5.76205	-3.57827	0.000974949	0.00601458	-1.15784
BTK	-0.795629	6.74885	-3.31493	0.00203975	0.0106422	-1.85222
SIGIRR	-0.795629	9.0932	-2.82793	0.00747413	0.0290717	-3.05642
PPP2R2A	-0.795581	10.2358	-4.97052	1.49624e-05	0.000243828	2.84468
ZC2HC1C	-0.795529	6.58086	-2.89253	0.00632654	0.0256496	-2.90338
PIGV	-0.795339	8.15536	-4.09331	0.000217288	0.001908	0.269248
GRIK1	-0.795308	5.96671	-4.29629	0.000118257	0.00119092	0.851923
IL1B	-0.794787	8.20225	-5.39506	3.97749e-06	8.88069e-05	4.12899
GVINP1	-0.793128	7.87982	-4.02386	0.000267049	0.00223098	0.0722424
C9orf3	-0.793055	9.62819	-4.17676	0.000169373	0.00158147	0.507593
STATH	-0.792776	6.31352	-3.67246	0.000744802	0.00486253	-0.903196
BASP1	-0.791717	10.1528	-2.54843	0.0150393	0.0495831	-3.69204
ESRRG	-0.79044	6.53173	-3.58666	0.000951937	0.00592034	-1.13528
CCL22	-0.789496	6.54918	-2.41339	0.0207977	0.06376	-3.98261
MEG3	-0.788016	6.76381	-3.31986	0.00201218	0.0105214	-1.83947
VPREB3	-0.786153	6.61699	-3.20905	0.00272641	0.0134055	-2.12342
CYP2U1	-0.785239	4.10779	-2.287	0.0279277	0.0798626	-4.24408
KCTD12	-0.785222	8.61501	-2.67942	0.0108869	0.0385792	-3.39969
SYT13	-0.783512	7.60878	-4.00388	0.000283318	0.00232967	0.0157954
EDEM1	-0.78347	9.45236	-6.32122	2.17487e-07	9.71183e-06	6.95699
CYFIP2	-0.782709	8.25334	-2.8476	0.00710569	0.0279944	-3.01006
UMOD	-0.781716	6.27818	-4.02009	0.000270048	0.00224855	0.0615803
ZBTB16	-0.780533	9.44834	-3.40666	0.00158131	0.00872573	-1.61343
VSTM4	-0.77955	3.70329	-3.08662	0.00379358	0.0172792	-2.43079
CRYGC	-0.778656	5.70932	-3.23789	0.00252023	0.0125941	-2.05003
SRPK3	-0.777838	7.65282	-4.60159	4.67236e-05	0.000575843	1.74494
EPB41L4B	-0.777361	9.54691	-3.64069	0.00081585	0.00523646	-0.989435
IFNA10	-0.777173	7.03616	-4.3002	0.000116871	0.00118101	0.863239
DDR2	-0.776858	7.86746	-3.54929	0.00105859	0.00641456	-1.23555
CPVL	-0.775843	9.00445	-1.77074	0.0847247	0.182448	-5.19643
MYL1	-0.775678	6.96201	-3.6244	0.000854761	0.00542516	-1.03351
KLRD1	-0.775487	7.32161	-4.76441	2.83204e-05	0.000387946	2.22791
IRF9	-0.775353	10.1679	-3.76356	0.000572641	0.00395895	-0.653991
DUSP6	-0.774196	10.2845	-2.72973	0.00959532	0.0352156	-3.28477
ALPK1	-0.773687	7.63189	-3.15413	0.00316413	0.0150785	-2.26216
EPN1	-0.773044	7.51354	-3.44191	0.0014329	0.00808821	-1.52079
GPR18	-0.772423	6.32385	-2.73025	0.00958268	0.0352156	-3.28356
LOC101927550	-0.772099	5.60513	-2.4333	0.0198386	0.0615717	-3.94047
OPHN1	-0.771897	10.5625	-5.59024	2.15677e-06	5.47837e-05	4.72357
CPTP	-0.771751	8.32206	-3.35157	0.00184318	0.00983344	-1.75726
HLA-DQA1	-0.771662	8.27949	-0.874622	0.387342	0.542461	-6.33617
PCDH9	-0.771454	6.60112	-3.07118	0.00395334	0.0178569	-2.46906
SOWAHC	-0.771052	9.53832	-3.44366	0.00142589	0.00805949	-1.51617
DACH1	-0.770274	4.98696	-3.86041	0.00043198	0.00318104	-0.386132
SPINT2	-0.770161	8.259	-1.75828	0.0868527	0.185813	-5.21696
BLVRB	-0.770079	10.4274	-2.96478	0.00523929	0.0222479	-2.72964
PLA1A	-0.769911	9.60475	-2.73416	0.00948864	0.0350046	-3.27457
INHBC	-0.769858	9.32601	-3.75757	0.000582662	0.00400178	-0.670457
HERC5	-0.769806	8.61501	-3.37175	0.00174278	0.00942198	-1.70472
GPR171	-0.769485	6.80155	-2.22211	0.0323816	0.0896964	-4.37421
EPB41L3	-0.769134	6.80501	-2.40175	0.0213776	0.0650452	-4.00712
MYL9	-0.768553	7.27055	-1.14568	0.259181	0.409186	-6.06665
FBXO40	-0.768456	5.43355	-2.35032	0.024119	0.0712272	-4.11438
ACADM	-0.767945	11.1843	-3.73876	0.000615253	0.00418212	-0.722094
PPP1R15A	-0.767305	8.10181	-2.66988	0.0111493	0.0391879	-3.42132
GSTA1	-0.765896	10.6525	-3.46217	0.00135373	0.00773174	-1.46731
GK3P	-0.765583	8.4266	-3.05286	0.00415107	0.0185233	-2.51431
NGF	-0.765543	5.93872	-3.07164	0.00394852	0.0178416	-2.46793
HBD	-0.765005	6.75803	-2.22017	0.032524	0.0898735	-4.37805
COBLL1	-0.764569	7.84449	-3.92664	0.000355764	0.00277275	-0.201324
NAAA	-0.764143	8.28483	-5.19655	7.40053e-06	0.000140913	3.52657
TNFRSF1B	-0.764025	8.30282	-3.16221	0.0030958	0.0148063	-2.24184
MYD88	-0.763279	10.8728	-7.94309	1.47636e-09	2.54882e-07	11.824
KLHL36	-0.762977	5.84471	-2.06565	0.0458166	0.11626	-4.67606
CLU	-0.762956	11.6848	-4.90977	1.80661e-05	0.00027534	2.66233
CH25H	-0.762853	7.55757	-3.15183	0.0031838	0.0151475	-2.26793
RGL1	-0.762821	9.39169	-5.76159	1.25934e-06	3.70942e-05	5.24677
CCK	-0.762648	4.60285	-2.07075	0.0453115	0.115375	-4.6665
TAL1	-0.762153	5.89408	-4.97201	1.48931e-05	0.000243561	2.84917
CROCCP2	-0.760337	10.0601	-3.98429	0.000300204	0.00243501	-0.0394399
GAMT	-0.759953	10.6491	-3.63748	0.000823373	0.00527396	-0.998119
FGB	-0.75985	13.8023	-2.56344	0.014499	0.0482479	-3.65906
TJP2	-0.759813	10.1305	-3.71365	0.000661526	0.00441768	-0.790858
BHLHE40	-0.7597	10.4182	-2.74507	0.00923083	0.0342586	-3.24945
HYAL3	-0.759403	6.13733	-2.45051	0.0190421	0.0596306	-3.90385
IFIT2	-0.758779	8.37131	-3.36632	0.00176927	0.0095119	-1.71887
GPR182	-0.758432	8.12016	-7.2795	1.10966e-08	1.15074e-06	9.85821
DECR1	-0.758275	11.5668	-4.07937	0.00022649	0.00196678	0.229602
IVD	-0.756675	7.23563	-6.9811	2.78423e-08	2.19727e-06	8.96117
CLCN1	-0.756366	5.09627	-2.66918	0.0111687	0.0392452	-3.4229
ITK	-0.756105	8.21395	-2.99636	0.00482154	0.0207895	-2.65289
MAFB	-0.75609	10.0717	-2.72995	0.00959011	0.0352156	-3.28427
GALNT3	-0.756074	6.08953	-2.75557	0.00898867	0.0336084	-3.22519
KCNMB2	-0.756056	8.08509	-4.29217	0.000119736	0.00120196	0.839997
TST	-0.755269	11.9369	-4.08498	0.00022274	0.00194363	0.245558
IL1RL1	-0.754095	6.34144	-4.8875	1.93569e-05	0.000288811	2.5956
CLEC2B	-0.754091	9.37151	-2.48735	0.0174346	0.0556949	-3.82487
NR4A2	-0.75365	7.82319	-2.5741	0.0141259	0.0473048	-3.63554
SELENBP1	-0.753229	11.0517	-2.26676	0.029254	0.0827874	-4.28496
SAT1	-0.752991	11.8906	-4.56163	5.28058e-05	0.000634682	1.62704
POLR1E	-0.752834	8.79298	-4.99388	1.3915e-05	0.000231266	2.9149
CISH	-0.751897	9.83781	-2.69634	0.0104357	0.0373813	-3.36121
PPARGC1A	-0.751726	8.91673	-2.17017	0.036392	0.0975742	-4.47631
ARHGDIB	-0.750914	10.6404	-2.953	0.00540372	0.0227384	-2.75816
NAMPT	-0.750823	10.8269	-2.99265	0.00486884	0.0209227	-2.66192
GPR1	-0.750422	5.91607	-1.97374	0.0558061	0.133959	-4.84522
SLC6A16	-0.750292	8.48032	-4.63696	4.192e-05	0.000527595	1.84951
KLF6	-0.750063	8.98299	-2.92167	0.0058648	0.0242227	-2.83363
PTGIR	-0.750054	6.02363	-2.23448	0.0314864	0.0878763	-4.34961
LHPP	-0.748825	8.73287	-3.69986	0.000688344	0.00455556	-0.828522
SERPINB9	-0.748711	8.23348	-4.46188	7.1595e-05	0.000796431	1.33403
ITGAL	-0.747587	7.32938	-3.25606	0.00239802	0.0121121	-2.0036
DCPS	-0.747467	9.40138	-3.03953	0.00430081	0.0190426	-2.54715
PRO2214	-0.747435	6.46933	-2.76836	0.00870174	0.0327699	-3.19557
DUSP5	-0.747015	9.73014	-2.6566	0.011524	0.0402169	-3.45133
SMPD3	-0.746874	5.695	-2.81687	0.007689	0.0296866	-3.08239
SELPLG	-0.746688	7.40113	-2.78966	0.00824267	0.0313897	-3.14603
UGT2B4	-0.746437	11.7719	-1.99741	0.0530676	0.129064	-4.80225
KLF9	-0.746301	8.87934	-4.67449	3.73556e-05	0.00048224	1.96068
IRF8	-0.745999	9.47165	-3.19923	0.00280019	0.0137039	-2.14833
IRS4	-0.745286	6.09888	-2.57836	0.0139794	0.0468895	-3.62614
DUSP2	-0.74506	6.10825	-1.39672	0.170703	0.303225	-5.75734
MICU1	-0.744955	10.2002	-6.63059	8.27129e-08	4.72645e-06	7.89943
TMEM59L	-0.744876	6.70819	-2.12531	0.0402038	0.105385	-4.56298
PLCG2	-0.744385	9.03239	-5.01545	1.30125e-05	0.000218875	2.97981
PCCB	-0.74355	10.5604	-3.25773	0.0023871	0.012072	-1.99933
SARDH	-0.743511	7.45241	-2.68881	0.0106343	0.0378766	-3.37835
CD4	-0.74318	5.83408	-4.62448	4.35569e-05	0.000545739	1.81258
SERPINB8	-0.742942	7.62341	-3.64098	0.000815176	0.00523481	-0.988653
RRN3P1	-0.741753	7.01147	-5.01467	1.30439e-05	0.000218942	2.97748
SUOX	-0.741492	9.7006	-5.2343	6.57742e-06	0.00012977	3.6409
SIM1	-0.741315	5.63076	-2.49772	0.0170048	0.0545895	-3.80247
PMPCA	-0.740407	9.56821	-6.47004	1.36531e-07	6.74483e-06	7.41081
ANXA6	-0.74017	10.4328	-3.02071	0.00452091	0.0197796	-2.59335
TRIM15	-0.739983	7.21554	-2.1987	0.0341374	0.0930805	-4.42045
TRAC	-0.739589	8.76686	-3.36989	0.0017518	0.00945128	-1.70956
ITPR2	-0.738402	8.66176	-3.68688	0.000714547	0.00471406	-0.86392
CD70	-0.737589	7.0016	-2.46108	0.0185677	0.0584808	-3.88128
FEZ1	-0.736497	7.98468	-5.21701	6.94248e-06	0.000135271	3.58852
DECR2	-0.736495	9.83352	-3.92765	0.000354709	0.00276624	-0.198495
LTBP4	-0.736116	6.56799	-3.82784	0.000475068	0.00343143	-0.476551
TRMT11	-0.735501	9.20198	-3.03315	0.00437436	0.0192594	-2.56285
TRIB1	-0.735415	11.5285	-3.59801	0.000921655	0.00576669	-1.10474
BCL6	-0.734951	10.0784	-3.4934	0.00123982	0.00723595	-1.38455
MX1	-0.73475	9.56741	-1.96134	0.0572886	0.136519	-4.86756
SLCO4A1	-0.734009	7.37634	-2.70075	0.0103209	0.0371078	-3.35114
CASP1	-0.733465	8.47715	-3.36013	0.00179993	0.00965191	-1.73498
LY86	-0.732345	9.22795	-3.97478	0.000308749	0.00249055	-0.0662113
HABP2	-0.731838	12.2445	-2.67182	0.0110955	0.0390865	-3.41693
MYH7	-0.730048	6.19726	-2.40658	0.021135	0.0644789	-3.99695
SLCO2B1	-0.729937	9.8093	-2.19685	0.0342797	0.0933347	-4.42408
MTMR7	-0.72976	4.85555	-2.64642	0.0118194	0.0410377	-3.47429
PDGFRA	-0.729567	5.58722	-2.6147	0.0127848	0.0436526	-3.5454
GNLY	-0.729153	7.08189	-3.24092	0.00249946	0.0125203	-2.0423
SLC2A9	-0.728689	9.5157	-4.94236	1.63291e-05	0.000256764	2.7601
ATF3	-0.725809	10.0631	-3.35483	0.00182661	0.00976578	-1.74879
CCND1	-0.725391	9.51021	-2.51913	0.0161479	0.0525204	-3.75603
PSMB8	-0.724931	9.47522	-1.40688	0.167689	0.29973	-5.74365
IMPG2	-0.724613	5.62775	-1.85545	0.0713977	0.16093	-5.05371
TULP1	-0.724598	6.04858	-3.06301	0.00404046	0.0181524	-2.48928
CHST15	-0.724558	9.46527	-2.49988	0.0169164	0.0543994	-3.7978
PSTPIP2	-0.724194	7.89474	-2.39483	0.0217294	0.0658284	-4.02166
TFR2	-0.72402	9.98338	-4.37114	9.43113e-05	0.000990308	1.06914
CRYAA	-0.723777	8.01785	-2.47063	0.0181484	0.0574253	-3.86083
OSBPL11	-0.723429	9.37772	-4.29175	0.000119891	0.00120255	0.83876
RWDD2B	-0.723143	8.81895	-4.72069	3.24063e-05	0.000431671	2.09781
SCD5	-0.722047	9.17474	-4.19753	0.000159153	0.00151063	0.567196
ARHGAP1	-0.721638	8.7486	-6.01137	5.74713e-07	2.0257e-05	6.01032
CXCL13	-0.721584	6.08163	-1.09186	0.281855	0.433523	-6.12558
HDAC6	-0.721157	7.94647	-3.94451	0.000337547	0.00267058	-0.151235
PTGDS	-0.720274	9.65511	-1.40288	0.16887	0.301034	-5.74905
CBFA2T3	-0.719657	7.39286	-5.1757	7.89824e-06	0.000147921	3.46347
FLT3	-0.718708	7.04885	-2.97689	0.00507519	0.0216537	-2.70026
RCBTB2	-0.718412	8.61673	-4.73011	3.14793e-05	0.000422914	2.12582
SLC12A1	-0.718248	4.30665	-1.52141	0.136537	0.258333	-5.58326
PDE1A	-0.716445	6.79337	-2.76986	0.00866859	0.0326939	-3.19208
CCDC69	-0.716351	7.11739	-3.53772	0.00109388	0.00658006	-1.26649
CR1	-0.716085	6.27593	-4.54071	5.62931e-05	0.000668274	1.56545
FAS	-0.715478	8.65923	-2.62772	0.01238	0.0426651	-3.51627
RHOB	-0.715116	12.7683	-3.58378	0.000959773	0.0059561	-1.14302
NDEL1	-0.714759	9.60979	-6.19967	3.1831e-07	1.30528e-05	6.58584
VNN3	-0.714364	8.54678	-2.082	0.044214	0.113039	-4.64533
AMT	-0.713985	10.2065	-3.0387	0.00431032	0.0190712	-2.54919
C21orf33	-0.713677	10.0404	-4.80115	2.52838e-05	0.000356074	2.33745
CSN2	-0.711789	7.6017	-3.00081	0.00476515	0.0206335	-2.64202
POM121L9P	-0.711528	5.99114	-2.77593	0.00853598	0.0322716	-3.178
CDC14B	-0.710868	7.66005	-4.34642	0.000101639	0.00105228	0.997273
RAC2	-0.710743	7.58112	-1.88392	0.0673396	0.154362	-5.0045
C16orf71	-0.710402	4.0222	-2.50072	0.016882	0.0543547	-3.79597
HEY2	-0.710303	7.3015	-3.38654	0.00167256	0.0091249	-1.66611
C4orf29	-0.70953	8.2401	-4.70548	3.39599e-05	0.000444996	2.05262
CD53	-0.709445	10.6172	-3.33581	0.00192541	0.010186	-1.79817
RGS11	-0.708069	4.73941	-3.28342	0.00222462	0.0114173	-1.93342
SMPDL3A	-0.7079	9.96997	-3.38326	0.00168788	0.00919484	-1.67468
CPB2	-0.707224	13.1398	-3.93902	0.000343046	0.0026937	-0.166636
TMEM140	-0.70669	9.56209	-3.42009	0.0015231	0.00845289	-1.57819
FANCC	-0.706626	9.17191	-4.79578	2.5707e-05	0.000360028	2.32142
RUNX3	-0.706334	7.8701	-3.44763	0.00141008	0.00797733	-1.50569
C14orf159	-0.70571	8.57915	-3.12821	0.00339306	0.0159053	-2.32714
EMP2	-0.705496	9.88182	-3.28735	0.00220072	0.0113221	-1.92331
CCS	-0.704962	9.16258	-5.22854	6.69681e-06	0.000131446	3.62346
RAB20	-0.704637	10.1657	-3.92257	0.00036005	0.002794	-0.212734
PRCP	-0.703739	10.71	-4.84346	2.2184e-05	0.000324435	2.46382
SERPINA6	-0.703235	11.7963	-3.11073	0.00355627	0.0164908	-2.37081
GAS6	-0.703059	8.70877	-2.66454	0.0112985	0.0396348	-3.43339
CELF2	-0.702604	7.91575	-3.65866	0.000774897	0.00502242	-0.940698
UBE2L6	-0.702524	10.4688	-2.86491	0.00679549	0.0271733	-2.96909
MEIS3P1	-0.701758	8.00757	-3.6017	0.000912003	0.00572764	-1.09479
SLC7A7	-0.701326	9.60223	-4.24015	0.000140039	0.00136855	0.689791
GK	-0.701183	8.64859	-3.06312	0.00403925	0.0181524	-2.489
ACSBG1	-0.700031	6.0976	-3.20636	0.00274645	0.0134829	-2.13025
FXN	-0.700018	8.63295	-4.94525	1.61831e-05	0.000255796	2.76879
ERVK3-2	-0.699583	4.76725	-1.74484	0.0891969	0.189799	-5.23896
OR2F1	-0.699109	6.25851	-1.98406	0.0545979	0.131901	-4.82654
FAXDC2	-0.699052	9.90458	-5.04147	1.20008e-05	0.000205423	3.05817
MAP3K5	-0.698448	8.74104	-2.65015	0.0117104	0.0407606	-3.46588
HLA-DPB1	-0.698204	11.6962	-2.24951	0.0304292	0.0854577	-4.31961
RNASE6	-0.697551	7.84032	-1.68613	0.100067	0.20577	-5.33336
CD38	-0.696521	7.42564	-2.12395	0.0403249	0.105539	-4.5656
TEX13B	-0.696408	7.27626	-3.57953	0.000971447	0.00600479	-1.15444
PQLC1	-0.695831	10.1302	-3.88522	0.000401742	0.00302222	-0.317074
CES3	-0.694744	9.26508	-4.07397	0.000230159	0.00199588	0.214242
DDX6	-0.693885	6.60859	-3.52331	0.00113942	0.00679537	-1.30496
NCOR1	-0.693875	9.15329	-6.01566	5.67023e-07	2.01558e-05	6.02344
TPD52L1	-0.693837	9.61777	-3.64276	0.000811023	0.00521348	-0.98382
SYTL2	-0.693612	6.6536	-2.26343	0.0294779	0.0832707	-4.29167
ART4	-0.692674	8.41711	-2.77605	0.00853338	0.0322715	-3.17772
LYRM1	-0.692487	9.88076	-4.69462	3.51132e-05	0.000457528	2.0204
SUCLG2	-0.692391	10.9653	-4.29556	0.000118519	0.0011926	0.849802
TLL1	-0.692298	5.00221	-2.08776	0.0436611	0.111968	-4.63445
EPHA7	-0.691951	4.78546	-1.84535	0.0728867	0.163621	-5.07102
TSPYL5	-0.691355	7.84587	-3.64777	0.000799457	0.0051444	-0.970229
IFI44	-0.69093	8.338	-2.2574	0.0298863	0.0842157	-4.30378
APOC1	-0.690888	13.9688	-3.09113	0.00374813	0.017146	-2.41961
TCEA2	-0.690336	7.76229	-1.72008	0.0936538	0.196582	-5.2791
CCNL1	-0.69	10.6244	-4.14291	0.000187416	0.00170536	0.410701
MYH10	-0.689838	8.28275	-2.78136	0.00841877	0.0319343	-3.16536
FMO6P	-0.689292	6.84027	-2.81823	0.00766229	0.0296108	-3.0792
TTPA	-0.689057	8.87772	-2.589	0.0136195	0.0459771	-3.60258
TSPAN7	-0.688877	9.39063	-3.73002	0.000630986	0.00426456	-0.746044
PDLIM5	-0.688463	8.10436	-4.9074	1.8199e-05	0.000276358	2.65524
HIBCH	-0.688291	9.12837	-4.67724	3.70414e-05	0.00047917	1.96883
RNASE4	-0.68781	11.266	-3.09913	0.00366869	0.0168563	-2.39971
RP11-549J18.1	-0.686615	1.86367	-2.6497	0.0117234	0.040788	-3.46689
TAS2R7	-0.686409	5.66013	-2.52878	0.0157748	0.0515476	-3.73502
LY9	-0.68609	5.60848	-2.42629	0.0201714	0.0623118	-3.95533
SH2D2A	-0.685981	8.506	-4.13804	0.000190163	0.00172426	0.396779
NDOR1	-0.685759	5.29787	-2.04154	0.0482726	0.120686	-4.72103
PRKAR2B	-0.685603	7.29727	-2.46889	0.0182238	0.0576292	-3.86455
OR1D5	-0.685418	5.36144	-1.87134	0.0691082	0.157153	-5.02633
FAT4	-0.684857	7.11463	-4.24169	0.000139391	0.00136434	0.694238
TMOD1	-0.684354	7.70151	-2.3076	0.0266329	0.0768783	-4.20216
METTL7A	-0.683503	10.6612	-3.7243	0.000641499	0.00431379	-0.761713
PTPN22	-0.683227	5.18238	-2.8339	0.00736048	0.0287954	-3.04237
TNFSF8	-0.683107	7.34028	-3.959	0.000323455	0.00257859	-0.110582
ATP7B	-0.682916	9.03077	-3.91499	0.000368152	0.00283793	-0.233932
2021-03-01	-0.682697	8.55024	-1.61496	0.114696	0.227938	-5.44408
LLGL1	-0.68232	6.385	-3.50774	0.00119068	0.00703421	-1.34644
CYSLTR1	-0.682246	5.32995	-2.70192	0.0102905	0.0370412	-3.34846
DPP4	-0.6809	8.28011	-1.61375	0.114959	0.228317	-5.44593
LTK	-0.680653	6.66484	-6.08391	4.57681e-07	1.72462e-05	6.23207
LILRB1	-0.68035	5.96768	-1.72966	0.0919077	0.194005	-5.26363
CD72	-0.679248	5.49307	-1.41141	0.16636	0.298127	-5.73752
SPANXB1	-0.678765	4.43442	-1.59926	0.118148	0.232808	-5.46794
ARMC6	-0.678715	7.86332	-4.58171	4.96582e-05	0.000604962	1.68624
FDX1	-0.678525	9.90353	-4.19759	0.000159128	0.00151063	0.567348
IFNA4	-0.678321	7.71028	-5.07302	1.08784e-05	0.000189586	3.15327
NPPA	-0.678107	7.95949	-3.47862	0.00129254	0.00746037	-1.42377
CYP2W1	-0.677735	5.02594	-1.86893	0.0694506	0.15766	-5.03048
ERLIN1	-0.677463	10.0849	-4.40443	8.52558e-05	0.000917487	1.16613
UNC5C	-0.677278	6.36829	-2.60142	0.01321	0.0448724	-3.57499
GFRA2	-0.677247	5.21316	-3.85627	0.000437243	0.00320474	-0.397652
ARHGAP10	-0.677238	7.78716	-4.3984	8.68302e-05	0.000927272	1.14854
CDH7	-0.677179	3.75945	-3.0446	0.00424336	0.018848	-2.53469
SH3TC2	-0.676834	6.77344	-2.98655	0.00494785	0.0212096	-2.67679
LTBP1	-0.676658	8.0008	-2.48763	0.0174225	0.0556936	-3.82425
LRRTM2	-0.676574	6.40218	-3.16107	0.00310535	0.0148441	-2.2447
RPL3L	-0.676508	6.31763	-2.20229	0.0338631	0.0925335	-4.41339
RETSAT	-0.676474	10.4093	-3.99828	0.000288046	0.00236081	4.99494e-07
LBP	-0.676437	11.4965	-1.72094	0.0934972	0.196385	-5.27773
CFI	-0.675907	12.1715	-3.89391	0.000391644	0.00297179	-0.292839
LPAR1	-0.675744	6.95781	-3.39977	0.00161203	0.00884852	-1.6315
ADD2	-0.675424	7.37338	-5.04233	1.19688e-05	0.000205171	3.06076
RALGDS	-0.675083	8.65744	-2.76485	0.00877958	0.032974	-3.2037
C5	-0.675003	12.1521	-2.53272	0.0156248	0.0511639	-3.72642
USP9Y	-0.674247	6.64296	-1.35155	0.184609	0.320353	-5.8171
SCP2	-0.673669	11.9622	-4.65577	3.95675e-05	0.000505593	1.9052
DNAJC15	-0.673303	9.95582	-2.44965	0.0190812	0.0597354	-3.90569
ROPN1B	-0.673189	6.59129	-2.29382	0.0274931	0.0789436	-4.23024
IL10	-0.673115	7.11888	-3.99206	0.000293389	0.00239521	-0.0175334
ATXN8OS	-0.672968	7.68294	-3.18778	0.0028886	0.0140272	-2.17731
RBKS	-0.672927	9.52166	-4.56615	5.20802e-05	0.000628129	1.64037
GFOD1	-0.672885	9.16764	-4.17285	0.000171367	0.001594	0.496391
SERPINB10	-0.672504	7.28349	-2.95368	0.00539415	0.0227134	-2.75652
PIM1	-0.67243	9.27335	-2.85605	0.0069525	0.0276128	-2.99006
CYP7B1	-0.671927	7.91763	-2.38243	0.0223723	0.067337	-4.0476
SLC4A4	-0.671679	8.37014	-2.81825	0.00766204	0.0296108	-3.07917
CTBS	-0.671379	9.08396	-3.9665	0.000316375	0.00253666	-0.0894823
CDK9	-0.67087	8.57559	-4.22565	0.000146277	0.00141191	0.648025
MGST2	-0.670493	11.0884	-3.96436	0.000318381	0.00254786	-0.0955088
TEKT2	-0.670374	5.45858	-1.79231	0.0811478	0.176533	-5.16064
CORO1A	-0.669347	6.88456	-1.41201	0.166185	0.29794	-5.73671
FUZ	-0.668798	7.39907	-2.54222	0.0152685	0.050214	-3.70565
RAB25	-0.668793	6.42521	-1.61866	0.113894	0.22656	-5.43842
AVPI1	-0.668768	10.0845	-4.49416	6.4889e-05	0.000740879	1.42865
CPED1	-0.667661	8.42204	-4.16064	0.000177743	0.0016395	0.461417
CMA1	-0.667102	5.86325	-2.20048	0.0340016	0.0928571	-4.41696
GS1-600G8.3	-0.666943	4.69021	-1.99963	0.0528171	0.128689	-4.7982
GFAP	-0.666854	5.75804	-2.25122	0.0303105	0.0851816	-4.31618
TMEM45A	-0.66666	10.524	-2.00869	0.0518045	0.126901	-4.78163
UTP3	-0.666345	8.10899	-2.28899	0.0277999	0.079624	-4.24003
PSD3	-0.665977	8.2407	-2.53098	0.015691	0.0513538	-3.73022
LRP1	-0.665483	8.77458	-3.0652	0.0040169	0.018066	-2.48386
DMD	-0.665458	8.52658	-4.95877	1.55181e-05	0.000250056	2.80939
PTPN3	-0.664985	10.4561	-3.56916	0.00100052	0.00613793	-1.18229
TRANK1	-0.66493	8.73601	-3.57524	0.000983389	0.00605474	-1.16598
FGD2	-0.663881	7.21445	-4.3201	0.000110056	0.00112641	0.920894
GZMB	-0.663731	7.05637	-2.53768	0.0154377	0.0506701	-3.71557
TXNIP	-0.663492	11.5102	-2.72184	0.00978796	0.0356929	-3.30288
MSMO1	-0.663315	11.4158	-3.5628	0.00101877	0.00622372	-1.19936
TRAF3IP3	-0.662959	6.34448	-2.45851	0.018682	0.058686	-3.88677
TSPAN32	-0.66292	7.99183	-4.52388	5.92637e-05	0.000690475	1.51593
HTN1	-0.660667	5.93606	-2.09841	0.0426547	0.110153	-4.61428
ADI1	-0.660046	12.4393	-3.26006	0.00237191	0.0120108	-1.99336
MX2	-0.65962	9.24469	-3.26369	0.00234842	0.0119159	-1.98406
TLE4	-0.659273	6.34215	-3.84044	0.000457927	0.00332527	-0.44161
TINAGL1	-0.657971	7.57524	-4.32536	0.000108322	0.00111229	0.936138
MCC	-0.657882	8.98678	-5.13994	8.8305e-06	0.000161759	3.35533
PTGER2	-0.657645	6.82051	-2.95738	0.00534209	0.0225851	-2.74757
THNSL1	-0.657553	6.11873	-3.03242	0.00438278	0.019283	-2.56463
PCDH8	-0.65736	3.64263	-1.72923	0.0919857	0.194094	-5.26433
CXCL9	-0.657181	9.72983	-1.69976	0.0974503	0.202083	-5.31169
MMP26	-0.657077	6.78964	-3.14101	0.00327816	0.0154699	-2.2951
FAAH	-0.656642	8.28289	-4.14236	0.000187726	0.0017058	0.409119
KCNA5	-0.656437	4.47512	-2.76506	0.00877503	0.0329668	-3.20323
RP3-497J21.1	-0.656169	5.42986	-1.91665	0.0629192	0.146413	-4.94716
GLI2	-0.655869	6.58063	-3.48668	0.00126354	0.00733344	-1.4024
EGR3	-0.655502	7.79528	-3.47935	0.00128988	0.00745185	-1.42183
HLA-DPA1	-0.655432	9.72425	-2.08804	0.0436344	0.111945	-4.63392
UAP1	-0.655211	10.9276	-4.23382	0.000142729	0.00138891	0.671558
SLIT2	-0.654906	8.15669	-2.56361	0.0144927	0.0482479	-3.65867
LCP1	-0.654803	10.1378	-3.08837	0.00377586	0.0172294	-2.42645
NIT2	-0.6548	10.6771	-4.59998	4.69549e-05	0.000576507	1.74018
NFIL3	-0.654446	10.6623	-3.1761	0.00298155	0.0143728	-2.20682
GUCY1A3	-0.653403	9.26153	-2.83371	0.00736408	0.0287954	-3.04282
GPA33	-0.653009	7.25691	-2.568	0.0143382	0.0478754	-3.649
MAP2K1	-0.651874	10.3245	-3.43718	0.00145202	0.00817039	-1.53325
STOM	-0.651818	8.65003	-3.29358	0.00216335	0.0111711	-1.90729
LDLR	-0.651675	6.79338	-4.48725	6.62695e-05	0.000751379	1.4084
CD27	-0.651289	7.91973	-3.15326	0.00317155	0.0151031	-2.26434
ARSE	-0.651104	9.78855	-3.08649	0.0037949	0.0172792	-2.43111
PPFIBP1	-0.651005	6.93631	-3.04341	0.00425677	0.0188942	-2.53761
SLC39A14	-0.650671	12.3798	-3.92139	0.000361293	0.00279803	-0.216019
TTPAL	-0.650528	9.19813	-4.47114	6.96047e-05	0.000777046	1.36115
DHRS3	-0.650439	10.3986	-4.0679	0.000234343	0.00202377	0.197027
PSCA	-0.649577	5.94882	-2.50041	0.0168949	0.0543603	-3.79666
WBP1L	-0.64861	10.1035	-4.93812	1.65454e-05	0.000259515	2.74737
SP100	-0.64812	7.30164	-3.24059	0.00250171	0.0125251	-2.04314
CASQ2	-0.647894	6.09571	-2.34733	0.0242875	0.0715567	-4.12055
S100A9	-0.647774	7.98708	-2.04382	0.048036	0.120335	-4.7168
TLR3	-0.647431	7.54302	-2.90953	0.00605315	0.0247249	-2.86273
KAT2B	-0.647228	9.14776	-3.3899	0.00165697	0.00905166	-1.65732
CDADC1	-0.646073	7.00477	-2.64352	0.0119047	0.0412995	-3.4808
KIAA0922	-0.645991	9.56901	-4.17294	0.00017132	0.001594	0.496653
ABHD2	-0.64597	9.10384	-3.13332	0.00334678	0.0157404	-2.31437
LTB4R2	-0.64542	4.71673	-1.98645	0.0543211	0.131359	-4.8222
CAMK2B	-0.644934	7.04797	-3.4728	0.00131388	0.0075592	-1.43919
DLX5	-0.644873	6.24593	-2.36535	0.0232868	0.0693574	-4.08321
LILRA2	-0.644502	6.34662	-2.72946	0.00960195	0.035225	-3.28539
CSF3R	-0.644124	6.77221	-1.63692	0.110006	0.220363	-5.41035
ARHGEF26	-0.643803	7.22749	-2.0887	0.043571	0.111828	-4.63267
ZNF750	-0.64337	4.10966	-1.98942	0.0539792	0.130708	-4.81681
FSTL4	-0.643286	6.17373	-2.55529	0.01479	0.0489928	-3.67697
L1TD1	-0.643044	6.91632	-2.67981	0.0108763	0.0385573	-3.3988
MMP19	-0.642392	7.77222	-2.46772	0.0182751	0.0577478	-3.86706
MMP17	-0.642282	6.52072	-2.41673	0.0206337	0.0633501	-3.97555
SELP	-0.641823	9.10582	-5.23671	6.52801e-06	0.000128998	3.64821
SEC14L4	-0.641636	7.89584	-3.05213	0.00415919	0.0185464	-2.51612
BEST2	-0.641012	6.3028	-1.99636	0.0531863	0.129212	-4.80416
PTN	-0.640815	7.44473	-5.20024	7.31574e-06	0.000140149	3.53774
SYBU	-0.640769	9.97152	-2.1897	0.034835	0.0944285	-4.43813
HCAR3	-0.640474	7.38133	-2.03796	0.0486474	0.121309	-4.72767
S100A4	-0.640427	8.30092	-1.7285	0.0921173	0.194201	-5.2655
SMAD6	-0.639875	5.89484	-4.03734	0.000256596	0.00216673	0.110369
PDLIM2	-0.639797	8.82442	-3.45229	0.0013918	0.00789523	-1.49341
ALDH5A1	-0.639513	7.84215	-2.42535	0.0202168	0.0624059	-3.95733
C10orf10	-0.639191	9.77161	-2.57231	0.0141881	0.0474625	-3.63951
PLA2G15	-0.639083	6.74765	-2.14306	0.0386552	0.102266	-4.52885
NEUROG1	-0.637798	6.73894	-2.42858	0.0200623	0.0621425	-3.95049
HECA	-0.63753	9.53192	-3.7952	0.000522414	0.00368687	-0.566827
PNRC1	-0.636592	10.2539	-3.32829	0.00196589	0.0103386	-1.81767
IL6ST	-0.636522	9.56736	-3.85027	0.000444973	0.00324623	-0.414319
RAB27A	-0.636426	9.77458	-3.90656	0.00037738	0.00288741	-0.25751
P2RX3	-0.636111	4.8495	-2.14805	0.0382291	0.101438	-4.51921
ABHD5	-0.635904	7.82448	-4.18683	0.000164342	0.00155166	0.53647
GJB4	-0.6347	5.86035	-3.49132	0.00124713	0.00727181	-1.39008
FRMPD4	-0.634583	4.60918	-1.69727	0.0979234	0.202729	-5.31566
RBMS3	-0.634183	8.29169	-4.95242	1.58272e-05	0.00025235	2.79031
EFHD1	-0.634124	9.00442	-1.93457	0.0606075	0.142479	-4.91543
ASB13	-0.633984	9.1219	-2.91919	0.0059028	0.0242731	-2.83958
DEFB1	-0.633918	9.77534	-1.40375	0.168612	0.300819	-5.74787
RNF122	-0.633698	8.63231	-5.04366	1.19193e-05	0.0002046	3.06478
KCNC2	-0.633441	5.32874	-1.84895	0.0723527	0.162703	-5.06486
RLN1	-0.632433	6.44492	-4.19071	0.00016244	0.00153602	0.54762
CTSF	-0.631977	9.56562	-3.48314	0.0012762	0.00738299	-1.41178
SLC7A8	-0.631876	7.0909	-3.30905	0.00207308	0.0107848	-1.8674
PRNP	-0.63128	9.59809	-4.14295	0.000187391	0.00170536	0.410826
RP11-769O8.3	-0.630893	7.40142	-3.10861	0.00357653	0.0165603	-2.37608
ENTPD5	-0.630837	9.32082	-3.21775	0.00266261	0.0131485	-2.10133
HMOX2	-0.630042	8.73532	-3.99641	0.000289639	0.00237077	-0.00526103
ZNF471	-0.629967	4.64214	-1.39205	0.172102	0.304718	-5.7636
KIAA1551	-0.629184	9.13981	-3.64469	0.000806556	0.00518742	-0.978594
MEP1B	-0.62889	7.60944	-3.4054	0.00158689	0.00874499	-1.61674
TPPP	-0.628006	5.47197	-2.3338	0.0250646	0.073322	-4.14846
SAA3P	-0.627946	4.45591	-1.65769	0.105717	0.214078	-5.3781
CCKAR	-0.627601	6.13746	-3.20775	0.00273609	0.0134479	-2.12673
FARP2	-0.627537	7.97475	-4.30115	0.000116537	0.00118101	0.865982
SLC22A18	-0.627536	10.1479	-1.3317	0.19099	0.328203	-5.8428
CLEC7A	-0.626598	7.91689	-2.55469	0.0148117	0.0490213	-3.67829
ADCY7	-0.626572	7.52787	-3.43555	0.00145865	0.00820034	-1.53754
OR7A5	-0.626205	5.08018	-5.65573	1.75597e-06	4.69807e-05	4.92344
SERGEF	-0.626201	4.88805	-1.59791	0.118449	0.233218	-5.46999
GRAP	-0.625449	5.6032	-1.84523	0.0729047	0.163621	-5.07123
GSAP	-0.625429	9.88972	-2.92171	0.00586413	0.0242227	-2.83352
APOL3	-0.625303	9.21916	-2.18316	0.0353494	0.0955134	-4.45094
FBXO24	-0.624977	5.55036	-1.92188	0.0622366	0.145211	-4.93792
AF007147	-0.624837	6.99598	-1.95343	0.0582525	0.138255	-4.88176
DHRS2	-0.624786	8.42226	-0.972427	0.337064	0.492486	-6.24683
SP3P	-0.623803	5.48543	-2.21662	0.0327862	0.0903446	-4.38509
SPAG11A	-0.623019	7.0506	-3.14004	0.00328672	0.0154986	-2.29753
PPP1R16B	-0.622108	4.9763	-2.28001	0.0283797	0.0808403	-4.25823
KRTAP1-1	-0.622039	6.87884	-2.60474	0.0131022	0.0445553	-3.56759
CTSW	-0.622033	5.04229	-3.60484	0.000903876	0.00568798	-1.08633
IQCA1	-0.621551	7.37242	-3.95388	0.000328362	0.00261274	-0.124939
FAM188A	-0.621321	8.44579	-2.81803	0.00766621	0.0296169	-3.07967
C1orf105	-0.621162	7.62868	-3.47357	0.00131102	0.00755657	-1.43713
SIDT2	-0.620601	9.60097	-3.29586	0.00214981	0.0111194	-1.90141
MAP7	-0.620467	8.0001	-2.19349	0.0345402	0.0939283	-4.4307
ALDH7A1	-0.620146	8.9783	-3.92474	0.000357762	0.00278314	-0.206662
C11orf71	-0.620132	8.87667	-4.61759	4.44871e-05	0.000555447	1.79221
GHRH	-0.619836	6.51725	-2.97101	0.00515422	0.0219312	-2.71453
TLR4	-0.619238	8.18411	-3.1476	0.00322036	0.0152891	-2.27855
GKN1	-0.618889	4.12883	-1.68782	0.0997402	0.205271	-5.33069
CX3CR1	-0.618778	7.34352	-2.86045	0.0068741	0.0273829	-2.97965
CD81	-0.618484	12.5076	-3.33142	0.00194891	0.0102709	-1.80954
ABCB1	-0.618287	9.56765	-1.80764	0.0786814	0.172574	-5.13495
SLC9A3R2	-0.617894	6.44105	-1.80537	0.0790428	0.173094	-5.13877
ASGR2	-0.617506	12.1775	-2.62872	0.0123494	0.0425832	-3.51403
BLNK	-0.617067	10.0691	-2.04531	0.0478816	0.120092	-4.71403
CTSB	-0.61697	11.7057	-3.45286	0.00138956	0.0078889	-1.4919
CXCL6	-0.616796	8.22457	-1.27464	0.210272	0.35248	-5.91475
CNTN2	-0.616564	4.84249	-2.48852	0.0173855	0.0555946	-3.82234
FUCA1	-0.616491	10.7419	-3.29255	0.00216951	0.0111983	-1.90995
CTNNA3	-0.615949	5.32929	-2.27834	0.0284885	0.0810783	-4.26161
GRAMD4	-0.615836	9.44973	-2.62617	0.0124276	0.0427236	-3.51975
CCDC25	-0.614702	8.77974	-3.66182	0.000767891	0.00498216	-0.9321
RPLP2	-0.614074	4.79455	-2.73434	0.00948435	0.0350028	-3.27416
LHCGR	-0.613996	5.08877	-2.10207	0.0423138	0.10952	-4.60733
AHSP	-0.613222	6.59263	-2.73265	0.00952501	0.035091	-3.27806
FCGR3B	-0.613143	8.94648	-2.47581	0.0179244	0.0568829	-3.8497
OR7E156P	-0.613063	7.91308	-3.26383	0.00234755	0.0119159	-1.98372
ZFAND5	-0.6129	10.1849	-3.25596	0.00239868	0.0121121	-2.00385
CLDN5	-0.612726	7.36883	-2.04174	0.0482516	0.120682	-4.72065
LUC7L	-0.612198	7.69426	-3.8041	0.000509061	0.00362114	-0.542229
MRPS31	-0.612136	8.82672	-3.67618	0.00073687	0.00483085	-0.893056
PVRIG	-0.611658	7.74503	-3.53039	0.00111685	0.00669168	-1.28608
EFS	-0.611582	5.87639	-2.40753	0.0210879	0.0643761	-3.99496
CTSS	-0.611484	9.31347	-2.02068	0.0504899	0.12442	-4.7596
KANK3	-0.611214	5.28926	-1.67064	0.103112	0.210314	-5.35781
ERBB4	-0.610912	7.16025	-5.14868	8.59295e-06	0.000159033	3.38176
PRKCB	-0.610481	7.56885	-2.71826	0.00987667	0.0359225	-3.3111
GABARAPL3	-0.609204	6.42554	-1.88052	0.0678143	0.155167	-5.01042
SERPINB4	-0.608384	5.37043	-2.17197	0.0362463	0.0973498	-4.47281
SLC13A1	-0.608348	3.94933	-1.75758	0.0869732	0.18595	-5.21811
EHBP1	-0.607791	9.36424	-3.58451	0.000957795	0.00594971	-1.14108
RAB33B	-0.606544	8.55531	-3.2467	0.00246025	0.0123633	-2.02753
CD40	-0.606267	7.87367	-3.64783	0.00079932	0.0051444	-0.970067
COPZ2	-0.605911	8.4039	-2.56656	0.0143889	0.0480064	-3.65219
ZCCHC2	-0.605572	9.57483	-3.15026	0.00319733	0.015197	-2.27187
SFXN1	-0.605241	8.82016	-3.94331	0.000338745	0.002675	-0.154612
MC3R	-0.604649	6.32293	-2.57907	0.013955	0.0468202	-3.62456
LOXL1	-0.604447	6.51036	-1.24027	0.222574	0.367048	-5.95669
GCLC	-0.604332	10.8117	-2.88482	0.00645432	0.0260834	-2.92176
GPRC5D	-0.604191	7.80015	-2.83377	0.00736291	0.0287954	-3.04268
FAHD2A	-0.603913	9.54977	-4.48687	6.63475e-05	0.000751379	1.40726
NPIPB15	-0.603876	9.19148	-3.06743	0.00399305	0.0179974	-2.47833
PDE6C	-0.60376	2.51288	-1.29038	0.204813	0.345801	-5.89519
RFTN1	-0.603374	9.79099	-2.25515	0.0300399	0.0845917	-4.30829
NR4A1	-0.603249	7.03266	-2.59592	0.0133897	0.0453236	-3.58721
KRT83	-0.603	4.71277	-2.88187	0.0065038	0.0262073	-2.92878
CD209	-0.602462	7.52295	-3.24926	0.00244313	0.0123069	-2.02101
PLK2	-0.602417	8.75343	-2.01373	0.0512484	0.12582	-4.77238
GLDC	-0.60228	10.7894	-1.87472	0.0686294	0.156433	-5.02048
HSPB3	-0.602132	6.90316	-2.46609	0.0183463	0.0578776	-3.87055
CYP4B1	-0.602011	4.9353	-1.44094	0.157893	0.286929	-5.69713
IRF7	-0.601852	9.28696	-2.45846	0.0186843	0.058686	-3.88688
LINC00939	-0.601522	6.51363	-1.8073	0.0787361	0.172664	-5.13553
RPS11	-0.601014	6.35373	-1.42801	0.161556	0.291517	-5.7149
INO80D	-0.600812	8.53893	-5.32894	4.89237e-06	0.000103258	3.92803
FRMD4B	-0.600626	6.42444	-3.56013	0.00102653	0.00624374	-1.20652
OLFM1	-0.600561	6.52689	-2.6265	0.0124173	0.0427182	-3.519
ICAM3	-0.600559	9.01598	-4.34898	0.000100856	0.00104677	1.0047
CEACAM5	-0.600274	7.71406	-4.11981	0.000200795	0.00179713	0.344732
SFRP1	-0.600034	6.53071	-3.82417	0.000480179	0.00345288	-0.486721
PMEL	-0.599919	7.89366	-3.96951	0.000313583	0.00252347	-0.0810267
SGCG	-0.59881	4.18235	-2.57065	0.0142455	0.0475957	-3.64315
DEFB126	-0.597717	6.01986	-1.92241	0.0621685	0.145106	-4.93699
CD79A	-0.597578	7.46812	-2.14558	0.0384395	0.10191	-4.52399
PTS	-0.597546	10.4675	-4.56056	5.29781e-05	0.000635535	1.6239
SERPIND1	-0.597499	12.7572	-2.66352	0.0113273	0.0397136	-3.4357
PDE4B	-0.597123	7.40792	-2.7894	0.00824822	0.0314013	-3.14665
KLF4	-0.596174	8.57218	-1.78489	0.0823637	0.178405	-5.17299
ERVH-4	-0.596144	8.13471	-4.54449	5.56465e-05	0.000662478	1.57657
SHPK	-0.596001	8.03307	-2.74761	0.00917161	0.0340792	-3.24358
ADCK3	-0.595577	9.68391	-4.2842	0.00012265	0.00122826	0.816936
CHRM2	-0.59526	6.81471	-2.70414	0.0102335	0.036942	-3.34341
ADAMTSL4	-0.595145	7.76683	-3.70614	0.000676008	0.00449218	-0.811385
ABCA1	-0.594871	9.42252	-3.40159	0.00160387	0.00881574	-1.62673
AMPD1	-0.594662	7.15381	-4.72387	3.209e-05	0.000428823	2.10728
KCNA1	-0.594621	7.01668	-2.3676	0.0231643	0.0691238	-4.07852
GRPEL1	-0.594358	9.78967	-4.79444	2.58135e-05	0.000360699	2.31742
MAP4K1	-0.594144	6.03098	-3.34463	0.00187894	0.0100024	-1.77527
ZNF155	-0.594099	5.21971	-1.70177	0.0970695	0.201527	-5.30849
ATP12A	-0.593648	7.27248	-3.53555	0.00110065	0.00661443	-1.27231
PTPN7	-0.593153	7.96802	-3.05925	0.00408112	0.0182893	-2.49856
BTN1A1	-0.592956	7.23154	-4.30527	0.000115098	0.00116943	0.877904
DCAF11	-0.592485	9.61711	-4.43932	7.66825e-05	0.000842567	1.26801
IL1RN	-0.592248	7.04124	-2.84471	0.00715876	0.028157	-3.01689
AGPAT2	-0.59171	9.10386	-2.58572	0.0137293	0.0462235	-3.60983
LILRA4	-0.591447	6.01535	-1.89092	0.0663724	0.152591	-4.9923
ACE2	-0.59125	6.85156	-2.24691	0.0306095	0.0858297	-4.32481
IAPP	-0.591084	3.62928	-3.33509	0.00192923	0.0101904	-1.80003
GCK	-0.590953	4.9614	-2.39718	0.0216091	0.0655906	-4.01671
TMEM57	-0.590894	7.64028	-3.37575	0.00172353	0.00934204	-1.69429
WNT4	-0.590163	4.31475	-1.48378	0.146216	0.27185	-5.63719
CREM	-0.589789	7.51651	-3.50265	0.00120792	0.0071122	-1.35998
KRT7	-0.589368	4.75427	-1.82173	0.0764724	0.169303	-5.11119
GSTO1	-0.58907	12.3919	-4.55948	5.31527e-05	0.00063702	1.62073
MYL10	-0.589029	7.03018	-2.74031	0.00934254	0.0345793	-3.26042
OAS2	-0.588275	7.97734	-1.73386	0.0911514	0.192781	-5.25683
SIK3	-0.588223	8.59585	-4.54756	5.51263e-05	0.0006583	1.58562
SCUBE2	-0.587776	6.51006	-1.47001	0.149892	0.276659	-5.65663
N4BP2L1	-0.587656	6.55705	-3.66433	0.000762384	0.00495925	-0.925286
PLEKHF1	-0.586493	7.19867	-1.21552	0.231759	0.377874	-5.98624
MAL	-0.586432	7.76231	-3.7567	0.000584136	0.00400971	-0.672854
AMOTL2	-0.586304	9.20479	-2.90155	0.00618005	0.0251859	-2.88183
SLC6A13	-0.586297	8.64363	-3.3518	0.00184202	0.00983142	-1.75667
RDH8	-0.586218	7.0696	-3.00748	0.00468201	0.0203287	-2.62574
EPB42	-0.586166	4.92775	-3.28008	0.00224514	0.0114988	-1.94201
IER2	-0.586061	11.4537	-3.14679	0.00322742	0.0153053	-2.28059
PTGER4P2-CDK2AP2P2	-0.585704	7.19392	-2.92024	0.00588675	0.0242505	-2.83707
HMX1	-0.585134	6.54483	-2.42228	0.0203644	0.0627227	-3.96383
RASGRP2	-0.58482	6.57303	-3.28294	0.00222757	0.0114228	-1.93466
BMP10	-0.58432	7.50838	-3.70965	0.000669203	0.00445709	-0.801795
SLC3A1	-0.58352	8.13396	-1.52502	0.135637	0.257174	-5.57804
MAS1	-0.583512	7.72923	-2.97558	0.00509277	0.0217139	-2.70346
C2orf83	-0.583505	5.7542	-2.08661	0.0437706	0.112203	-4.63662
INPP1	-0.583337	10.4499	-3.90105	0.000383525	0.00292196	-0.272893
FGF9	-0.583302	6.57424	-2.36276	0.0234285	0.0696473	-4.0886
CD19	-0.583154	7.21734	-3.61353	0.000881724	0.00557093	-1.06287
IRF2BP1	-0.582685	8.88204	-2.54706	0.0150896	0.0497097	-3.69504
DNMBP	-0.582397	8.84905	-4.86683	2.06362e-05	0.000304998	2.53373
STAG3	-0.582396	7.91625	-3.42388	0.00150706	0.00838779	-1.56823
SLC4A10	-0.581778	5.34651	-2.94479	0.00552107	0.0231159	-2.77797
HSF4	-0.581683	5.4713	-2.69581	0.0104495	0.0374201	-3.36241
GPR22	-0.581514	3.57527	-2.28641	0.0279652	0.0798969	-4.24526
CR2	-0.58113	5.07643	-1.22545	0.22804	0.373605	-5.97445
OSGIN1	-0.580768	8.7968	-1.33857	0.188763	0.325644	-5.83395
PDGFC	-0.580366	10.3768	-2.82038	0.00762026	0.0294847	-3.07416
CYTIP	-0.580088	7.79513	-2.35621	0.0237898	0.0704876	-4.10218
ECEL1	-0.580044	4.64116	-3.154	0.00316519	0.0150785	-2.26247
MAP7D3	-0.579796	7.2623	-2.77615	0.00853117	0.0322715	-3.17748
ST6GAL1	-0.579497	9.55143	-2.47615	0.0179097	0.0568507	-3.84897
PSG6	-0.57934	8.42147	-4.40036	8.63147e-05	0.000923689	1.15427
MCL1	-0.578465	9.8466	-3.66837	0.000753583	0.00490964	-0.914294
DEXI	-0.578396	8.85089	-2.9378	0.00562298	0.0234577	-2.79483
ADIPOR2	-0.577583	10.7438	-4.2534	0.000134569	0.00132437	0.727989
PCBD1	-0.577326	10.4126	-3.69531	0.000697428	0.00461325	-0.840946
TPMT	-0.577282	8.63158	-4.64426	4.09922e-05	0.000519566	1.87109
SLC12A5	-0.577125	6.82445	-2.71448	0.00997089	0.0361812	-3.31974
CCT6B	-0.576786	8.01411	-3.52995	0.00111823	0.00669443	-1.28725
ADRA1B	-0.576338	5.14989	-1.52586	0.135427	0.25695	-5.57681
LY96	-0.576071	8.69773	-1.7412	0.0898408	0.190716	-5.24489
SLC35D1	-0.575903	9.58677	-3.51532	0.00116545	0.00691773	-1.32625
C1orf54	-0.574788	9.02015	-3.42685	0.0014946	0.00833892	-1.56043
MIA3	-0.574096	9.3098	-4.15652	0.000179946	0.00165418	0.449627
LYL1	-0.573949	5.14548	-2.03434	0.0490278	0.122008	-4.73437
TGFB3	-0.573892	8.56028	-2.94813	0.00547303	0.0229454	-2.76991
LAP3	-0.573578	11.3394	-2.22826	0.0319341	0.0886916	-4.362
CHGB	-0.573134	7.53348	-3.6686	0.000753105	0.00490907	-0.913693
PDYN	-0.57313	4.85389	-1.74266	0.0895828	0.190329	-5.24252
PTGIS	-0.573075	6.91867	-2.92919	0.0057509	0.0238553	-2.81556
THSD4	-0.572874	7.18921	-3.04487	0.00424031	0.0188412	-2.53402
HBE1	-0.572782	5.85617	-3.31212	0.00205564	0.010703	-1.85949
FABP2	-0.572642	5.48629	-1.55799	0.127629	0.246117	-5.52971
GK2	-0.572628	6.99303	-3.5025	0.00120842	0.0071122	-1.36037
RHCG	-0.572561	3.90318	-2.32495	0.025585	0.0745394	-4.16666
CHN2	-0.57249	8.74698	-3.29673	0.00214469	0.0110976	-1.89918
CTDP1	-0.571955	7.46098	-3.10278	0.00363294	0.0167437	-2.39062
PSD4	-0.571577	8.1937	-3.56033	0.00102595	0.00624324	-1.20598
SIK1	-0.571367	11.0792	-2.06206	0.0461749	0.116957	-4.68278
MAP3K6	-0.571324	5.10718	-1.59262	0.119634	0.234704	-5.47798
PIK3CD	-0.571303	7.78205	-4.48334	6.70655e-05	0.000758142	1.39691
TG	-0.57096	7.41413	-2.91068	0.00603511	0.0246834	-2.85999
GPR15	-0.570712	7.10359	-2.93985	0.0055929	0.0233621	-2.78989
RHOH	-0.570593	7.34309	-1.68801	0.099703	0.205229	-5.33038
NFATC4	-0.570284	6.68371	-2.73472	0.00947539	0.03498	-3.2733
SDHD	-0.570231	7.64308	-3.40977	0.00156767	0.00865807	-1.60529
C6orf123	-0.569705	8.01757	-2.69079	0.0105817	0.0377731	-3.37385
LALBA	-0.569471	6.01272	-2.00449	0.0522715	0.127707	-4.78931
STAT5A	-0.569037	8.30444	-3.89759	0.000387435	0.00294639	-0.282552
ELOVL6	-0.569012	8.80679	-2.67109	0.0111155	0.0391241	-3.41857
SLC38A3	-0.568987	10.1747	-1.87489	0.0686045	0.156433	-5.02017
IL18	-0.568976	6.41245	-1.91594	0.0630131	0.146478	-4.94842
TXLNGY	-0.568868	7.64113	-1.18246	0.24446	0.392713	-6.02485
RNF123	-0.568627	9.08201	-3.78433	0.000539162	0.00376693	-0.596798
SEC31B	-0.568619	6.27032	-2.61677	0.0127193	0.043524	-3.54076
CAND2	-0.567945	7.09759	-3.64789	0.000799195	0.0051444	-0.969919
DCAF4	-0.567628	7.42017	-3.5003	0.00121594	0.00713971	-1.36622
PF4V1	-0.56739	4.76833	-1.38378	0.174601	0.30771	-5.77464
UNC93A	-0.566602	5.90717	-1.49462	0.143374	0.267637	-5.62178
CCDC68	-0.566568	8.32621	-2.68469	0.0107444	0.0382038	-3.38772
RP3-452M16.1	-0.566493	3.04954	-2.33111	0.025222	0.0736616	-4.15401
PPIF	-0.566352	10.3741	-2.48507	0.0175304	0.0558736	-3.82978
KCNS1	-0.566251	8.70608	-3.92638	0.000356041	0.00277318	-0.202066
CDON	-0.566071	4.9911	-1.58883	0.120488	0.235827	-5.48369
FGF20	-0.565618	4.19224	-1.75185	0.0879676	0.187756	-5.2275
HRASLS2	-0.565249	6.41826	-3.18543	0.00290707	0.0140841	-2.18324
ITSN1	-0.564724	7.9799	-4.82594	2.3419e-05	0.000337562	2.41147
HPN	-0.564316	11.2593	-2.76187	0.00884625	0.0331748	-3.21061
BST2	-0.564124	9.94043	-1.56463	0.126064	0.243924	-5.51987
STARD8	-0.563982	8.47804	-3.71073	0.000667109	0.00445023	-0.798825
ZNF574	-0.563649	5.98216	-1.95467	0.0581012	0.137974	-4.87955
GFI1	-0.56337	4.81225	-1.87787	0.0681858	0.155789	-5.01502
BZRAP1	-0.562645	7.46697	-3.40295	0.0015978	0.00879736	-1.62317
S1PR2	-0.5621	5.26554	-1.67559	0.102132	0.208857	-5.35002
CLCN5	-0.561997	7.53619	-3.10382	0.00362282	0.0167376	-2.38803
HSD17B8	-0.561858	9.65157	-3.4632	0.00134981	0.00771636	-1.46458
CRYM	-0.561737	9.02322	-2.85289	0.00700939	0.0277369	-2.99754
DNASE1L2	-0.561375	6.27428	-1.64051	0.109254	0.219136	-5.4048
MLXIPL	-0.561304	10.3061	-1.87945	0.0679634	0.155451	-5.01227
SEC62	-0.560331	10.7728	-5.21994	6.87933e-06	0.000134249	3.59738
KCNA3	-0.559954	5.15488	-2.64884	0.0117485	0.0408367	-3.46883
STAT2	-0.559879	7.69062	-2.24938	0.0304381	0.0854637	-4.31987
BAIAP3	-0.559842	5.41302	-3.19708	0.0028166	0.0137681	-2.15378
RXRG	-0.559189	7.35229	-4.0133	0.000275527	0.00227455	0.0424069
OR1A2	-0.558814	5.53086	-2.23465	0.0314743	0.087862	-4.34928
IBTK	-0.558497	7.66602	-3.2237	0.00261975	0.012988	-2.08619
PGLYRP4	-0.558382	8.33512	-3.90719	0.000376685	0.002884	-0.255756
SLC16A10	-0.558138	7.64908	-2.28287	0.0281935	0.0804027	-4.25243
HSD17B12	-0.55802	10.87	-3.48841	0.0012574	0.00731475	-1.39781
LY75	-0.557829	7.25284	-2.47183	0.018096	0.0573117	-3.85824
BTN3A3	-0.55745	7.57295	-1.95138	0.0585047	0.138748	-4.88544
ACTL8	-0.557235	5.55621	-2.35319	0.0239582	0.0709362	-4.10844
KCNH1	-0.556956	4.21184	-1.72735	0.0923261	0.194511	-5.26736
RBMS1	-0.556608	9.53513	-1.872	0.0690144	0.157023	-5.02519
PIK3R1	-0.556513	10.0272	-2.37321	0.0228621	0.0684009	-4.06686
LRRN3	-0.556511	7.14942	-3.06223	0.00404883	0.018164	-2.4912
CAMK4	-0.556246	6.97435	-3.15161	0.00318571	0.0151475	-2.26849
PADI1	-0.556103	8.7059	-2.76779	0.0087143	0.0327975	-3.19689
GCAT	-0.555927	8.22787	-1.83883	0.0738624	0.165239	-5.08216
PPIEL	-0.555026	4.57961	-2.49954	0.0169303	0.0544073	-3.79853
COL4A4	-0.554955	3.6769	-2.25224	0.0302401	0.0850601	-4.31413
NPY	-0.554753	7.23514	-3.23525	0.0025385	0.0126653	-2.05678
PLXNB1	-0.554709	8.55008	-2.00643	0.0520555	0.127353	-4.78577
ICAM2	-0.5544	8.23976	-2.41141	0.0208951	0.0639804	-3.98677
IL21	-0.554189	7.27698	-4.27634	0.000125591	0.00125371	0.794204
ADAM5	-0.553739	7.25039	-4.05205	0.000245641	0.00209824	0.15204
PRAMEF10	-0.553664	6.22304	-0.993541	0.326808	0.481596	-6.22636
HCRTR1	-0.553377	4.3454	-2.18055	0.0355573	0.0959326	-4.45606
GNG12	-0.553205	10.2857	-2.6244	0.012482	0.0428871	-3.52371
SUN2	-0.551987	9.39942	-3.79236	0.000526741	0.00371114	-0.574661
PLXDC2	-0.551842	6.93498	-1.91531	0.0630955	0.146615	-4.94953
FGG	-0.551804	13.8383	-2.75332	0.00904013	0.0337305	-3.23041
CFTR	-0.551418	5.75658	-1.71456	0.0946736	0.197895	-5.288
RAB3IL1	-0.551408	8.73086	-2.98266	0.00499875	0.0213976	-2.68625
ACAP1	-0.550718	5.21846	-1.77794	0.0835157	0.180278	-5.18452
CD3E	-0.55021	8.74519	-3.54707	0.0010653	0.00643899	-1.24151
SLC5A1	-0.549801	7.56925	-3.16627	0.00306194	0.0146814	-2.2316
JUN	-0.549755	9.46199	-2.88721	0.00641443	0.0259472	-2.91606
KLRG1	-0.549708	8.67816	-4.76329	2.84181e-05	0.000388384	2.22459
SCGB1A1	-0.549102	6.88604	-1.78874	0.0817294	0.177327	-5.16657
CCL7	-0.549085	6.13781	-2.38683	0.0221425	0.0667573	-4.03842
GRM5	-0.549031	5.48905	-2.26975	0.0290547	0.0823534	-4.27894
ERG	-0.548986	7.17325	-3.25558	0.0024012	0.01212	-2.00484
PARM1	-0.548941	8.28675	-3.66363	0.000763906	0.00496401	-0.927175
BC113958	-0.548682	6.05695	-1.42896	0.161286	0.291318	-5.71361
SERINC1	-0.548091	11.0378	-3.36881	0.00175709	0.00946264	-1.71239
SLC39A8	-0.547657	7.21965	-3.63979	0.000817955	0.00524729	-0.991873
TAGLN3	-0.547415	8.27959	-3.88467	0.000402383	0.00302523	-0.318591
CBL	-0.546699	6.83956	-2.35073	0.0240957	0.0711922	-4.11352
KLF15	-0.546083	8.33733	-3.95187	0.000330312	0.00262326	-0.130582
NEUROD4	-0.54575	6.86166	-2.73882	0.00937776	0.0346502	-3.26386
CD6	-0.545031	6.6277	-2.84082	0.00723071	0.0283978	-3.02606
ACOX3	-0.54496	7.66645	-3.48586	0.00126647	0.00734367	-1.40458
BCL2	-0.544812	5.99845	-3.84369	0.000453607	0.00329963	-0.432598
RRAS	-0.544569	7.59353	-2.03041	0.0494455	0.122617	-4.74166
C19orf66	-0.543933	10.3235	-2.73786	0.00940057	0.0347141	-3.26607
TRPM1	-0.543852	4.55866	-1.47773	0.147823	0.273904	-5.64575
MAOB	-0.54371	11.6822	-1.66006	0.105236	0.213541	-5.3744
NXN	-0.543693	7.92524	-1.87505	0.0685831	0.156412	-5.01991
GAREM	-0.543601	9.03894	-2.10591	0.0419588	0.108826	-4.60004
PLA2G4A	-0.543353	5.90011	-2.55326	0.0148633	0.0491577	-3.68143
CDH5	-0.542911	8.43706	-2.82205	0.00758771	0.0294157	-3.07024
PDC	-0.542857	5.79772	-2.07649	0.0447477	0.114148	-4.65569
TIMP1	-0.541565	11.8084	-1.3321	0.190859	0.328113	-5.84228
LENEP	-0.54144	5.82093	-1.32342	0.193701	0.331681	-5.85342
SOD1	-0.541398	13.4193	-3.84812	0.000447774	0.00326098	-0.420288
LPIN2	-0.541292	10.695	-2.36434	0.023342	0.0694888	-4.08531
CASC5	-0.541245	4.2385	-1.30696	0.199178	0.338611	-5.87435
DLX6	-0.540249	5.35557	-1.9747	0.0556925	0.133748	-4.84348
NFASC	-0.540191	6.52372	-2.44474	0.0193061	0.0602319	-3.91616
URGCP	-0.539946	9.00469	-3.6546	0.000783968	0.00507597	-0.951713
IFNGR1	-0.539246	10.6026	-3.03706	0.00432912	0.0191206	-2.55322
CNKSR1	-0.53921	6.57107	-1.82712	0.0756418	0.167903	-5.10207
KCNE2	-0.538975	5.90294	-1.8182	0.0770206	0.170031	-5.11716
TNFRSF1A	-0.538935	10.7766	-2.93743	0.00562849	0.0234717	-2.79574
RBM7	-0.538798	9.54804	-2.99901	0.00478795	0.0206976	-2.64643
C5AR1	-0.538625	8.44326	-2.02228	0.0503166	0.124091	-4.75665
DAAM2	-0.538281	8.40291	-4.08616	0.000221963	0.0019409	0.2489
PID1	-0.538232	9.51778	-2.41412	0.0207615	0.0636739	-3.98105
PGLYRP1	-0.538152	3.99049	-2.65355	0.0116119	0.0404627	-3.45822
LPXN	-0.537849	9.44287	-3.49114	0.00124775	0.00727208	-1.39055
ESR1	-0.537705	5.96704	-4.74834	2.9759e-05	0.000403693	2.18007
CAMK1G	-0.537691	6.11282	-3.88332	0.00040398	0.0030336	-0.322362
FOXF1	-0.537564	7.5214	-3.74571	0.00060302	0.00411234	-0.703044
MYO7A	-0.537391	6.18483	-3.62226	0.000860006	0.00545293	-1.03929
REEP2	-0.537234	5.57982	-3.23099	0.00256816	0.0127726	-2.06762
GMIP	-0.537138	6.68745	-1.79096	0.0813672	0.176826	-5.16288
TCL1A	-0.537111	7.34743	-3.87228	0.000417251	0.00311647	-0.353123
C3AR1	-0.536733	8.31973	-1.94755	0.0589781	0.139581	-4.89229
CHRNA9	-0.5363	7.56189	-3.95938	0.000323089	0.00257859	-0.109505
SLC12A6	-0.535553	7.99017	-3.9213	0.000361391	0.00279803	-0.216275
GABRP	-0.535434	5.4447	-1.20999	0.233849	0.380217	-5.99277
PHACTR2	-0.535081	8.80738	-3.89164	0.000394254	0.00298377	-0.299162
THBS2	-0.534949	9.59501	-1.2817	0.207811	0.349452	-5.906
KCNMA1	-0.534286	7.00194	-2.67572	0.0109878	0.0388491	-3.40807
GP1BA	-0.534014	8.32013	-3.80618	0.000505996	0.00360569	-0.536492
ZNHIT1	-0.5336	9.69626	-4.04487	0.00025093	0.00213881	0.131695
IFI6	-0.53346	9.11346	-1.84535	0.0728868	0.163621	-5.07102
C5orf45	-0.533381	6.32377	-1.2914	0.204463	0.345442	-5.89391
PCYOX1	-0.532784	8.45357	-2.65646	0.0115281	0.0402169	-3.45165
SPOCK2	-0.532437	8.20165	-4.09496	0.000216221	0.00190188	0.273953
SASH1	-0.532355	9.31787	-3.90634	0.000377625	0.00288753	-0.258129
CACNG5	-0.531665	5.33558	-2.03213	0.0492626	0.122308	-4.73847
ABCC9	-0.53148	7.0063	-2.58234	0.0138437	0.0465213	-3.61733
OSTF1	-0.531175	8.91159	-4.4704	6.9762e-05	0.000777419	1.35898
PQLC2	-0.530937	7.53421	-3.15448	0.00316113	0.0150706	-2.26128
REC8	-0.530793	8.43484	-3.54664	0.0010666	0.00644376	-1.24266
KIR2DS3	-0.530616	5.0844	-3.00258	0.00474293	0.0205602	-2.6377
MYO1B	-0.530574	9.76208	-3.59712	0.000923982	0.00577685	-1.10712
KCNK1	-0.530359	7.95998	-1.33363	0.190362	0.327394	-5.84032
RAG1	-0.529978	5.25175	-1.82087	0.0766067	0.169539	-5.11266
PER2	-0.529637	8.2691	-2.54473	0.0151754	0.0499662	-3.70015
ANKS1A	-0.529341	9.33654	-3.80745	0.000504123	0.0036003	-0.532968
FOXA2	-0.529277	8.12884	-2.30391	0.0268609	0.077323	-4.20969
LMO2	-0.529229	9.16139	-2.67015	0.0111416	0.0391719	-3.42069
TFPI	-0.529186	9.15774	-2.15468	0.0376701	0.100145	-4.50639
GABRA6	-0.529131	3.90021	-1.63663	0.110067	0.22045	-5.4108
NCKAP1L	-0.529103	7.98062	-3.0696	0.00397005	0.017913	-2.47298
IL17RA	-0.52835	9.14509	-3.59953	0.000917669	0.00574883	-1.10064
2021-09-04	-0.528051	6.49832	-2.50335	0.0167755	0.054085	-3.79029
SRRM2	-0.527785	9.19483	-3.22697	0.00259652	0.0128932	-2.07787
MYF6	-0.527698	5.59092	-2.19809	0.0341848	0.0931635	-4.42166
ERAP2	-0.527574	7.32156	-1.1036	0.276791	0.4281	-6.11295
HAS1	-0.527566	6.32681	-2.11295	0.0413145	0.107533	-4.58663
ARMCX2	-0.527462	7.25291	-2.82182	0.00759214	0.0294157	-3.07078
ANKRD10-IT1	-0.527091	9.28017	-3.97775	0.000306051	0.00247284	-0.0578399
GC	-0.526835	13.4726	-2.27435	0.0287499	0.0816553	-4.26965
AUTS2	-0.526427	10.3265	-1.55314	0.128783	0.247809	-5.53688
EI24	-0.526298	10.0852	-4.49447	6.48278e-05	0.000740856	1.42956
NPR3	-0.526218	6.55672	-2.24295	0.0308867	0.0864524	-4.33273
RPH3AL	-0.526015	7.90355	-3.48319	0.00127602	0.00738299	-1.41165
KDM6B	-0.525922	8.86071	-3.86752	0.000423102	0.00314071	-0.366374
FUT9	-0.525817	3.96181	-3.48118	0.00128324	0.00742031	-1.41697
MGAT4C	-0.525629	4.96295	-1.21949	0.230267	0.375978	-5.98154
PRDM12	-0.525544	4.32646	-2.47935	0.0177729	0.0565164	-3.8421
FHOD1	-0.525258	8.10683	-4.22223	0.000147786	0.0014221	0.63819
EPAS1	-0.525226	10.1741	-2.95681	0.00535001	0.0226084	-2.74894
HEBP2	-0.525054	10.4346	-2.99355	0.00485737	0.0208877	-2.65974
FPR2	-0.524629	6.26753	-1.91282	0.0634231	0.147159	-4.95391
FKSG49	-0.524434	10.4248	-4.66246	3.87634e-05	0.000496837	1.925
NFE2L2	-0.524381	11.1229	-2.86361	0.00681818	0.0272158	-2.97215
GATM	-0.524132	12.4324	-2.91352	0.00599074	0.0245339	-2.85319
TRIM66	-0.523222	8.58174	-3.73512	0.000621767	0.00421498	-0.732085
P2RY10	-0.52287	5.70358	-2.22922	0.0318645	0.0885573	-4.36009
GPR97	-0.522834	7.19878	-3.54752	0.00106391	0.00643373	-1.24028
SRSF4	-0.522772	10.4026	-4.58848	4.86385e-05	0.000594271	1.70623
DGKE	-0.522488	4.97786	-1.90914	0.0639112	0.147935	-4.96039
PIP4K2A	-0.522317	8.2192	-3.82755	0.000475469	0.00343143	-0.477351
VPS37B	-0.522006	7.30907	-2.21154	0.0331643	0.0910405	-4.39514
CAV3	-0.521874	7.2559	-1.73467	0.0910062	0.192603	-5.25551
GCHFR	-0.521813	9.83603	-2.7581	0.00893114	0.0334232	-3.21933
FAM46C	-0.521732	7.23778	-1.99735	0.053075	0.129064	-4.80237
GNRH2	-0.521561	6.59736	-1.53293	0.133681	0.254505	-5.56653
SCNN1B	-0.52132	6.54129	-2.03523	0.0489342	0.121879	-4.73273
LILRA1	-0.521187	5.83847	-2.27801	0.0285101	0.0810844	-4.26227
GPR183	-0.520735	7.6993	-1.64929	0.107434	0.216809	-5.39119
PBX1	-0.520722	7.1825	-1.7364	0.0906955	0.192043	-5.2527
ABCD3	-0.52054	11.6226	-4.01419	0.000274806	0.00227368	0.0449088
AK021537	-0.52021	8.23916	-3.95903	0.000323421	0.00257859	-0.110483
ITGA4	-0.52006	6.45986	-1.99934	0.0528498	0.128719	-4.79873
ARHGEF6	-0.519946	8.38554	-3.1118	0.00354611	0.0164498	-2.36815
CREBL2	-0.519923	9.58719	-3.11473	0.00351832	0.0163571	-2.36084
PPP2R1B	-0.519584	8.92757	-2.51346	0.0163707	0.05308	-3.76835
KCNG2	-0.51952	4.01754	-2.86513	0.00679158	0.0271663	-2.96856
SAMD4A	-0.51918	6.46151	-3.36683	0.00176678	0.00950666	-1.71755
CA6	-0.519169	6.68253	-1.91103	0.0636605	0.147518	-4.95707
OR10H3	-0.519153	8.10781	-3.4861	0.00126561	0.00734204	-1.40394
CTSG	-0.51913	6.20966	-1.65953	0.105343	0.21364	-5.37522
TUBB6	-0.518245	9.32867	-2.73014	0.00958544	0.0352156	-3.28383
CRTAM	-0.517418	5.92891	-1.63127	0.111197	0.222288	-5.41907
MLN	-0.516815	7.38605	-2.81194	0.00778671	0.0299985	-3.09395
GABRA1	-0.516731	4.58855	-2.66063	0.0114092	0.0399337	-3.44224
TBXA2R	-0.516718	7.58325	-4.81199	2.44514e-05	0.000347961	2.36979
CACNA2D3	-0.516204	4.91256	-1.63779	0.109824	0.220068	-5.40901
TNFRSF10B	-0.516101	9.06525	-3.14396	0.00325218	0.0153841	-2.2877
TRDV3	-0.515891	6.75432	-2.40495	0.0212169	0.0646589	-4.00039
SOCS6	-0.515859	7.69806	-4.18226	0.000166606	0.0015648	0.52337
GSDMB	-0.51581	8.44138	-2.7811	0.0084245	0.0319464	-3.16598
KLHL41	-0.515344	5.10245	-1.96973	0.0562821	0.134651	-4.85246
NCF4	-0.515334	7.02135	-1.88174	0.0676435	0.154945	-5.00829
ORM1	-0.515317	13.9521	-3.06241	0.00404685	0.0181616	-2.49074
MYCT1	-0.514743	6.87365	-3.15742	0.0031361	0.0149683	-2.25388
HIVEP1	-0.514601	8.32913	-2.71828	0.00987608	0.0359225	-3.31104
SDHA	-0.514501	10.6802	-3.06526	0.00401621	0.018066	-2.4837
HOMER2	-0.514309	9.03767	-2.18044	0.0355657	0.0959326	-4.45627
EDA2R	-0.513568	7.10523	-2.35019	0.0241262	0.0712272	-4.11464
PPFIBP2	-0.513388	8.93165	-3.00063	0.00476744	0.0206353	-2.64246
KCNIP1	-0.513242	7.10221	-3.05026	0.00417989	0.0186188	-2.52072
IFIT3	-0.513171	9.19168	-2.1015	0.042367	0.109613	-4.60842
SASH3	-0.512903	8.89803	-3.82545	0.000478393	0.00344399	-0.483181
COL6A2	-0.512795	8.28174	-2.20026	0.0340185	0.0928772	-4.41739
CCZ1	-0.512413	8.22671	-3.83255	0.00046859	0.00338897	-0.463498
CTSL	-0.512193	11.0822	-3.01024	0.00464795	0.0202228	-2.61899
RARRES2	-0.511983	12.1352	-1.91622	0.0629763	0.146469	-4.94792
BCL11B	-0.511809	7.29779	-2.89467	0.00629151	0.0255406	-2.89827
RASGRP1	-0.511782	6.92943	-1.71056	0.0954176	0.19906	-5.29442
RFX4	-0.511714	3.50381	-1.43607	0.159264	0.28896	-5.70384
PEX12	-0.511595	8.44182	-2.98095	0.00502132	0.0214603	-2.69041
FCRL2	-0.511498	6.96144	-3.86234	0.00042955	0.00317619	-0.380765
SPRR1A	-0.511406	5.89022	-2.92085	0.00587733	0.0242342	-2.83559
KDSR	-0.511376	6.02258	-3.18183	0.00293563	0.0141896	-2.19235
TNFRSF13B	-0.511374	7.75089	-2.79075	0.0082199	0.0313315	-3.1435
GABRR1	-0.511361	6.77927	-2.95966	0.00531025	0.0224884	-2.74206
S100A7	-0.511233	3.89272	-2.41022	0.0209542	0.0641144	-3.98929
PCDHB17	-0.510118	2.29381	-2.31398	0.0262435	0.0760161	-4.18914
CLUH	-0.510043	9.89844	-3.54396	0.00107471	0.00648338	-1.2498
PNP	-0.509919	9.8284	-3.62681	0.000848902	0.00539616	-1.027
IL16	-0.509373	7.46709	-4.18024	0.000167618	0.0015696	0.51757
SELE	-0.50905	6.02877	-1.41155	0.16632	0.298098	-5.73734
NOD2	-0.508901	3.81269	-1.1311	0.265187	0.415064	-6.08287
ARHGEF4	-0.508561	5.04053	-2.21256	0.0330883	0.0909114	-4.39313
ZNF81	-0.508214	5.67735	-1.42889	0.161307	0.291318	-5.71371
KLK7	-0.507851	5.91621	-1.47524	0.148489	0.274733	-5.64927
WISP1	-0.507809	5.61142	-2.51959	0.01613	0.0524893	-3.75504
SYT12	-0.507596	6.49106	-2.7822	0.00840083	0.031899	-3.16341
RP3-334F4.2	-0.507593	4.34357	-2.23003	0.0318061	0.0884537	-4.35848
SHC2	-0.507471	9.38617	-3.36986	0.00175197	0.00945128	-1.70965
CD226	-0.507227	6.5454	-3.18003	0.00295	0.0142536	-2.1969
NIPSNAP3B	-0.507081	7.79121	-2.97465	0.00510528	0.0217525	-2.70572
GABRB3	-0.507005	6.13419	-1.54657	0.130359	0.250152	-5.54655
CHKB	-0.50661	9.60936	-2.16617	0.036718	0.0982803	-4.48409
TRIM38	-0.506462	8.92153	-2.60795	0.012999	0.0442885	-3.56044
C11orf24	-0.506225	9.45866	-4.08256	0.000224354	0.00195364	0.238658
SLC6A4	-0.506129	7.85377	-3.45738	0.00137206	0.00781508	-1.47997
IL6	-0.506024	7.15437	-1.98667	0.0542948	0.131359	-4.82179
TNNT2	-0.506019	6.13427	-2.21927	0.0325904	0.0899515	-4.37984
ADM	-0.505978	9.70196	-1.80369	0.0793104	0.173593	-5.14158
SH3BGRL	-0.505617	9.24356	-2.00089	0.0526751	0.128418	-4.7959
CLUHP3	-0.505334	9.17602	-4.25352	0.000134522	0.00132437	0.728329
KLF10	-0.505302	10.9644	-2.28558	0.0280185	0.0800129	-4.24694
PSG11	-0.505102	6.2259	-1.53937	0.132104	0.25242	-5.55712
NTSR1	-0.505037	4.87361	-2.79054	0.00822427	0.0313386	-3.14399
PDE8B	-0.505007	8.0664	-3.8052	0.00050743	0.00361159	-0.539181
NAG18	-0.504932	3.90176	-1.13667	0.26288	0.412902	-6.07669
CXCR6	-0.504913	6.83213	-2.80732	0.00787924	0.0302906	-3.10477
CA1	-0.50484	7.63397	-3.13201	0.00335859	0.01579	-2.31765
GPR21	-0.503994	7.88688	-3.01715	0.00456373	0.0199324	-2.60207
PNPO	-0.503915	9.2356	-3.42552	0.00150018	0.0083589	-1.56393
SLC25A13	-0.503761	10.4782	-2.69423	0.010491	0.0375401	-3.36602
NCR2	-0.503756	6.79296	-3.93215	0.000350049	0.002735	-0.185894
BAZ2B	-0.503739	9.03203	-3.2656	0.00233618	0.0118784	-1.97918
ADCY8	-0.503377	5.71796	-1.83316	0.0747191	0.166564	-5.09181
LOC101926913	-0.503266	5.33127	-1.75655	0.0871513	0.186267	-5.2198
LOC101927051	-0.503155	4.14189	-3.78596	0.000536611	0.00375329	-0.592294
PAX1	-0.502985	7.07019	-1.80095	0.0797495	0.174337	-5.14618
IFNA16	-0.502871	7.28312	-4.03879	0.000255495	0.00216034	0.114477
SNX10	-0.50276	9.29274	-1.913	0.0633997	0.147143	-4.95359
NOS1	-0.50252	7.18096	-2.96997	0.00516834	0.0219838	-2.71706
PRKG2	-0.502427	7.56438	-3.09003	0.00375909	0.0171774	-2.42232
MMP8	-0.502251	6.71859	-1.19345	0.240184	0.387481	-6.01213
RP11-714L20.1	-0.502193	6.99383	-3.18928	0.00287689	0.0139811	-2.17352
CD2	-0.502074	8.58072	-2.19777	0.0342089	0.0931945	-4.42228
CCR5	-0.501775	7.15008	-1.65572	0.106117	0.214698	-5.38117
PLEKHO2	-0.501055	9.01929	-2.19158	0.0346884	0.0941734	-4.43445
MTERF4	-0.500974	7.06857	-1.73241	0.0914115	0.193168	-5.25917
ADAM21	-0.500856	7.99296	-3.53342	0.00110729	0.00664482	-1.27798
HDC	-0.500611	7.63675	-2.83902	0.00726416	0.0284846	-3.0303
CHAD	-0.500423	5.06614	-1.59327	0.119487	0.234595	-5.47699
MRC2	-0.500246	8.27871	-3.79607	0.000521089	0.00367959	-0.564414
STX11	-0.500212	3.17296	-1.17975	0.245522	0.393947	-6.02797
CLDN10	-0.499753	8.57135	-1.34171	0.187751	0.324504	-5.82988
S100A5	-0.499623	5.23217	-1.51336	0.138565	0.261068	-5.59491
PTCD2	-0.49889	5.98658	-2.37609	0.022708	0.0680698	-4.06084
CLK1	-0.498726	8.99552	-2.56067	0.0145973	0.0485081	-3.66515
LINC01260	-0.498036	7.88256	-3.04582	0.00422956	0.0188145	-2.53167
LOC100506699	-0.497794	6.31555	-4.16844	0.000173642	0.00160842	0.483765
PACRG	-0.497415	6.99394	-2.69759	0.0104029	0.0372852	-3.35834
METRN	-0.497055	7.63689	-1.44013	0.15812	0.287175	-5.69824
KRT37	-0.496603	7.16745	-3.24685	0.00245924	0.0123632	-2.02715
IL15RA	-0.496184	8.98198	-2.28863	0.0278233	0.0796366	-4.24077
CCR3	-0.496165	6.06651	-1.90417	0.0645745	0.149115	-4.96912
SIGLEC7	-0.496119	6.72459	-4.25585	0.00013358	0.00131773	0.735066
ZNF331	-0.495871	9.62958	-2.76979	0.00867011	0.0326939	-3.19224
GEMIN7	-0.495799	6.0595	-1.87714	0.0682873	0.155923	-5.01627
APBB1IP	-0.495566	7.90495	-2.67164	0.0111004	0.0390901	-3.41733
COL4A3	-0.495268	5.94042	-4.12196	0.00019951	0.00178886	0.350874
RND1	-0.495195	8.82825	-1.68028	0.101209	0.20741	-5.34262
DENND3	-0.494831	7.86616	-3.14696	0.00322594	0.0153053	-2.28016
OBP2A	-0.494781	4.65609	-1.8555	0.0713905	0.16093	-5.05363
COBL	-0.494706	9.27521	-3.86087	0.000431401	0.00318104	-0.384855
ALOX5	-0.494397	6.71075	-2.15569	0.0375857	0.100014	-4.50444
SULT1B1	-0.494395	8.66961	-2.14811	0.0382249	0.101438	-4.51912
GPR144	-0.493883	4.27243	-1.56993	0.124824	0.242123	-5.51198
FZD4	-0.493859	9.59803	-3.38209	0.00169339	0.00921254	-1.67773
GATA3	-0.493844	5.56734	-2.42728	0.0201243	0.0622583	-3.95324
LYST	-0.492907	7.82046	-3.50272	0.00120766	0.0071122	-1.35979
LOC100294145	-0.492889	5.45111	-1.41966	0.163958	0.294682	-5.72631
FGGY	-0.492823	9.19775	-1.41821	0.164379	0.295336	-5.72829
PSAT1	-0.492732	10.304	-1.70367	0.0967092	0.200978	-5.30544
RAPGEF2	-0.492625	8.32908	-4.39687	8.7235e-05	0.000929989	1.14407
RTP4	-0.492213	7.86669	-1.34583	0.186431	0.322889	-5.82454
SIRT3	-0.492153	8.58543	-3.9505	0.000331656	0.00263073	-0.134452
CEMP1	-0.491998	3.58546	-2.22936	0.0318545	0.0885491	-4.35981
PSMB10	-0.491894	8.7823	-1.62738	0.112024	0.223579	-5.42506
KCNC4	-0.491892	6.52593	-2.08971	0.0434748	0.111696	-4.63076
MAP3K3	-0.491748	7.54537	-1.54391	0.131	0.251152	-5.55045
FCER1A	-0.49155	6.40309	-2.11925	0.0407452	0.106382	-4.57459
NUDT18	-0.491497	6.83452	-2.13339	0.0394926	0.103933	-4.54749
CIITA	-0.491418	6.78455	-2.49128	0.0172706	0.0552836	-3.81639
BCAS4	-0.491268	6.58547	-1.72096	0.0934925	0.196385	-5.27769
ABO	-0.490066	5.78264	-3.24932	0.0024427	0.0123069	-2.02084
TLR6	-0.489953	7.01207	-3.61974	0.000866229	0.00548685	-1.04611
LAMA2	-0.489866	6.02193	-1.65929	0.105391	0.213678	-5.3756
NPY5R	-0.489388	7.80747	-4.43685	7.726e-05	0.000846689	1.2608
HOXB1	-0.489242	6.97451	-1.79614	0.0805256	0.175521	-5.15424
LAX1	-0.489201	7.98087	-3.08567	0.00380323	0.0172972	-2.43315
CST4	-0.489046	7.72447	-2.5458	0.0151359	0.049849	-3.6978
CHRNE	-0.488804	7.03724	-3.44002	0.00144049	0.00812738	-1.52576
MTSS1L	-0.488169	5.06032	-1.46066	0.152431	0.279798	-5.66974
ACP2	-0.488165	10.0687	-3.7274	0.000635791	0.00428229	-0.753238
CACNA1B	-0.487911	3.67428	-2.36547	0.02328	0.0693537	-4.08295
CORIN	-0.487843	5.89491	-1.40682	0.167708	0.29973	-5.74374
TFF2	-0.486967	5.60477	-1.44571	0.156557	0.285141	-5.69053
BFSP2	-0.48682	6.43914	-2.05296	0.0470955	0.118713	-4.69978
CSRP1	-0.486634	10.5296	-2.63914	0.0120347	0.0416583	-3.49065
SFTPB	-0.486627	7.22664	-3.74445	0.000605224	0.00412512	-0.706504
ASMTL	-0.48639	8.81091	-3.17589	0.00298326	0.0143755	-2.20735
AREG	-0.486353	5.49308	-2.0259	0.0499274	0.123325	-4.74998
CYP2A13	-0.486154	5.72935	-1.62905	0.111668	0.223016	-5.42248
RAD54L2	-0.48595	5.83603	-1.86655	0.0697913	0.158133	-5.0346
SARAF	-0.485904	11.4862	-3.23222	0.00255957	0.012745	-2.06449
ZNF205	-0.485535	4.44651	-1.6486	0.107576	0.216915	-5.39225
IFNA5	-0.485143	6.76134	-2.94647	0.00549698	0.0230304	-2.77394
TBL1Y	-0.484389	5.77973	-1.4592	0.15283	0.280244	-5.67178
PEX14	-0.484148	8.39261	-3.67348	0.000742622	0.00485335	-0.90042
NQO2	-0.483958	10.4085	-1.83966	0.0737374	0.165018	-5.08074
GNAT2	-0.483843	4.16985	-3.67111	0.000747685	0.00487627	-0.906853
PLK3	-0.483521	8.12137	-4.03027	0.000262026	0.00220074	0.0903723
HNMT	-0.483336	8.43228	-2.74801	0.00916248	0.0340553	-3.24267
CHST8	-0.483327	6.99205	-1.5159	0.137923	0.260074	-5.59124
SAMHD1	-0.483235	8.44103	-2.18911	0.0348811	0.0945171	-4.43929
CLC	-0.483161	7.52114	-2.41176	0.0208782	0.0639452	-3.98605
NDST3	-0.482532	6.56991	-2.85578	0.00695745	0.0276128	-2.99071
ANO3	-0.482284	6.36596	-1.76884	0.0850467	0.18289	-5.19958
RP1-181J22.1	-0.482038	6.48138	-1.62078	0.113438	0.22594	-5.43518
DNAJB14	-0.481886	7.75252	-2.05952	0.0464301	0.117336	-4.68753
NKAIN1	-0.48179	6.95313	-2.57411	0.0141257	0.0473048	-3.63553
TIPARP	-0.481655	10.1176	-3.41709	0.00153593	0.0085165	-1.58607
DGKQ	-0.481115	3.85616	-3.10338	0.00362714	0.0167411	-2.38914
LRRC32	-0.481001	8.47071	-1.63703	0.109982	0.220351	-5.41018
EPX	-0.480908	7.37988	-2.46731	0.0182929	0.0577621	-3.86793
IL2	-0.480751	4.81159	-1.78192	0.0828552	0.179253	-5.17793
PAX3	-0.480694	5.38674	-2.44608	0.0192445	0.0601086	-3.91331
CRHR2	-0.480348	6.25955	-2.98817	0.00492679	0.0211283	-2.67285
ATOH1	-0.480242	4.30836	-3.04129	0.0042808	0.0189733	-2.54283
TMEM144	-0.480098	3.85376	-1.80825	0.0785846	0.172422	-5.13392
LAMB4	-0.480078	5.92847	-3.03838	0.00431406	0.019081	-2.54999
CLPX	-0.479882	9.11992	-2.7915	0.00820405	0.0312996	-3.14174
RASSF2	-0.479566	8.468	-2.74033	0.00934201	0.0345793	-3.26037
NRBF2	-0.478443	8.10323	-2.82403	0.00754934	0.0293097	-3.06559
NPL	-0.47827	7.79937	-1.29076	0.204682	0.345626	-5.89471
HERPUD1	-0.478239	11.7841	-2.33298	0.0251127	0.0734191	-4.15016
NPHP1	-0.47812	4.98555	-1.69506	0.0983461	0.203303	-5.31918
SH2B3	-0.477817	9.62042	-3.1678	0.00304932	0.0146433	-2.22775
ALDH9A1	-0.477641	11.4616	-3.01894	0.00454219	0.019859	-2.5977
RIC3	-0.477603	7.2877	-3.71022	0.000668093	0.00445443	-0.800222
CLEC4E	-0.4775	6.31045	-1.43226	0.160344	0.290039	-5.70907
CEACAM8	-0.47707	4.86023	-1.19695	0.238831	0.385845	-6.00805
CLK4	-0.476506	9.34749	-4.11585	0.000203178	0.00181329	0.333447
WNT11	-0.47644	3.83333	-2.84878	0.00708405	0.0279472	-3.00726
OMD	-0.476106	6.37059	-2.70426	0.0102303	0.0369408	-3.34312
TMEM30B	-0.476087	8.95314	-1.6731	0.102623	0.209554	-5.35393
KRT31	-0.476066	6.34757	-1.77055	0.0847566	0.182454	-5.19675
CCR2	-0.476051	7.4941	-3.53504	0.00110222	0.00662072	-1.27365
NDUFAF1	-0.475772	9.18846	-3.40126	0.00160535	0.00881574	-1.6276
CHRNA3	-0.475622	6.40371	-3.67737	0.000734356	0.00482192	-0.889819
PRRG1	-0.475365	8.55653	-2.97299	0.00512752	0.0218398	-2.70974
PRKAG2	-0.475246	6.29468	-1.40514	0.168202	0.300271	-5.746
IL26	-0.475166	2.92757	-1.10977	0.274158	0.42497	-6.10626
COLQ	-0.474903	7.08983	-2.56025	0.0146122	0.048519	-3.66607
LGALS9	-0.474884	8.3109	-2.84735	0.00711026	0.0280036	-3.01065
WIPF1	-0.474818	7.77165	-2.22104	0.0324599	0.0898141	-4.37632
DRD5	-0.474802	8.59647	-3.85372	0.000440517	0.00322121	-0.404747
FGL1	-0.47466	13.4393	-1.35275	0.18423	0.319961	-5.81554
CA4	-0.474656	6.55136	-1.98241	0.0547894	0.13216	-4.82953
OR2C1	-0.474505	8.04611	-3.40139	0.00160473	0.00881574	-1.62724
ADCY1	-0.474296	6.79481	-2.24534	0.0307188	0.0860593	-4.32794
LXN	-0.474154	7.72321	-1.28312	0.207315	0.348946	-5.90423
C19orf57	-0.474053	6.36939	-1.80849	0.0785467	0.172399	-5.13352
SOX5	-0.473945	4.53093	-1.30069	0.201292	0.341188	-5.88225
IGSF6	-0.473755	7.54834	-1.89333	0.0660428	0.152	-4.9881
PTPRCAP	-0.473505	5.52757	-1.17365	0.247931	0.396815	-6.03498
RP11-10N23.4	-0.473278	7.39699	-4.5612	5.28751e-05	0.000634906	1.62577
DENND4A	-0.472821	7.6222	-2.0341	0.0490541	0.122008	-4.73483
CEACAM1	-0.472756	8.85297	-2.26507	0.0293672	0.0830321	-4.28836
SSTR4	-0.472394	6.80379	-1.36333	0.1809	0.315768	-5.80168
GNG11	-0.47237	8.06946	-1.99853	0.0529408	0.128868	-4.8002
ACVRL1	-0.472353	7.38437	-2.34003	0.0247041	0.0724269	-4.13563
TYR	-0.472306	7.25879	-2.23404	0.0315179	0.0879447	-4.35049
APOE	-0.472005	13.2219	-1.96502	0.0568456	0.135763	-4.86095
IFNA7	-0.471979	7.28831	-2.96927	0.00517794	0.0220172	-2.71877
STAT4	-0.471529	8.76334	-2.78734	0.00829164	0.031557	-3.15145
NPR1	-0.471503	6.1267	-2.03717	0.0487304	0.121444	-4.72914
TEX40	-0.47146	7.89641	-3.42107	0.00151893	0.00844178	-1.57561
DENND2A	-0.471363	6.14555	-2.37541	0.0227442	0.0681154	-4.06226
N4BP2L2-IT2	-0.471339	7.03528	-2.99361	0.00485663	0.0208877	-2.6596
ENC1	-0.471336	8.30636	-2.04509	0.0479044	0.120101	-4.71444
RP11-114H24.6	-0.471022	7.84713	-3.97192	0.000311364	0.0025077	-0.0742568
VENTX	-0.470986	7.11362	-2.75133	0.00908573	0.0338704	-3.235
HSD17B4	-0.470854	11.6525	-2.95798	0.00533364	0.0225646	-2.74611
PLTP	-0.470794	8.52019	-1.46137	0.152237	0.279612	-5.66874
TCHH	-0.470338	6.26991	-1.92675	0.0616075	0.144226	-4.92931
G6PC2	-0.470283	8.16231	-3.91104	0.000372443	0.00285836	-0.244971
MGLL	-0.470019	10.8485	-2.08248	0.0441678	0.112988	-4.64442
AIM2	-0.469797	7.46977	-2.19682	0.0342827	0.0933347	-4.42416
FSD1	-0.468857	4.67335	-1.56806	0.125261	0.242783	-5.51477
C3	-0.468292	14.0724	-2.2265	0.0320611	0.0889656	-4.36548
ALOX15B	-0.468284	7.53212	-1.80677	0.0788204	0.172779	-5.13642
FPR3	-0.467753	8.12979	-2.35133	0.0240623	0.071127	-4.11229
GALNT6	-0.467662	7.36237	-2.81183	0.00778891	0.0299985	-3.09421
PRR5	-0.467569	8.53429	-3.35748	0.00181321	0.0097107	-1.74188
OR2J3	-0.467528	4.80558	-1.57786	0.122991	0.239418	-5.50015
CCRN4L	-0.467339	8.54218	-4.01345	0.000275405	0.00227455	0.0428322
CAMK1D	-0.467216	6.90463	-1.28332	0.207248	0.348879	-5.90399
CD180	-0.46693	7.62987	-3.17486	0.00299156	0.0144045	-2.20994
POM121L2	-0.466685	7.58033	-4.67996	3.67335e-05	0.000475678	1.97688
PRKCH	-0.466088	8.56358	-2.88409	0.00646657	0.0260992	-2.92351
SLC16A7	-0.465983	8.04017	-1.78797	0.0818567	0.17749	-5.16786
OR3A3	-0.465825	7.69388	-3.72998	0.000631076	0.00426456	-0.746179
APBB1	-0.465642	8.18624	-3.76474	0.000570689	0.00394763	-0.650751
ATG2A	-0.465432	9.41826	-3.57843	0.000974511	0.00601458	-1.15742
SAV1	-0.465374	8.01925	-2.93171	0.00571319	0.023746	-2.8095
TYROBP	-0.465329	9.92416	-1.68208	0.100856	0.206991	-5.33977
GABRB2	-0.46531	8.05135	-3.63573	0.000827508	0.00529504	-1.00286
LIMS2	-0.465308	8.85405	-3.05618	0.0041146	0.018413	-2.50613
GGTLC1	-0.465293	9.01372	-2.9001	0.0062035	0.0252568	-2.88531
PACSIN3	-0.465272	5.00496	-1.04358	0.303357	0.458341	-6.17619
RRN3	-0.46516	8.70402	-3.02066	0.0045216	0.0197796	-2.59349
RFPL2	-0.465025	7.59208	-3.11796	0.00348794	0.0162641	-2.35278
ALDH3A2	-0.464586	10.8257	-2.00233	0.0525132	0.128148	-4.79326
TMEM242	-0.464581	7.91536	-3.32036	0.00200938	0.0105145	-1.83817
FSTL3	-0.464478	8.37902	-2.39856	0.0215392	0.06541	-4.01383
F2RL3	-0.464171	6.52005	-1.60914	0.115966	0.229771	-5.45295
MYOZ3	-0.464126	6.959	-2.21057	0.033237	0.0911667	-4.39705
TMEM204	-0.463955	9.38524	-2.3607	0.0235417	0.069934	-4.09288
JAM2	-0.463933	8.00085	-2.42339	0.0203108	0.0626346	-3.96148
RP11-496I2.2	-0.463879	7.06429	-2.92091	0.00587648	0.0242342	-2.83546
VAX2	-0.463487	6.98045	-2.39933	0.0215001	0.0653071	-4.01221
HEBP1	-0.463466	10.5079	-2.38484	0.0222463	0.0670097	-4.04258
CEACAM6	-0.463328	7.14219	-2.70237	0.010279	0.0370412	-3.34744
FAM69A	-0.463311	9.50214	-3.29095	0.00217904	0.0112382	-1.91405
SPC24	-0.463167	4.63307	-2.58636	0.013708	0.0461931	-3.60843
GSTM5	-0.461999	8.49536	-3.9936	0.000292055	0.00238743	-0.0131859
MPDU1	-0.461762	9.7932	-2.46367	0.018453	0.0581781	-3.87574
INSIG2	-0.461656	9.27271	-2.21807	0.0326786	0.0901211	-4.38221
PUS3	-0.461612	8.84745	-2.95064	0.00543722	0.0228411	-2.76386
UCP2	-0.460831	9.7042	-2.13554	0.0393051	0.103696	-4.54335
NFKBIA	-0.460728	11.8749	-2.0392	0.0485172	0.121057	-4.72537
SCN1B	-0.460478	7.54229	-2.56046	0.0146047	0.048519	-3.66561
DERA	-0.46032	10.0695	-2.04819	0.0475838	0.119656	-4.70866
SLC29A3	-0.460313	8.51079	-2.51924	0.0161436	0.05252	-3.75579
PRSS22	-0.460233	7.85564	-3.56241	0.00101991	0.0062246	-1.20041
DGKG	-0.46015	6.04972	-1.46039	0.152504	0.279851	-5.67011
ABCA5	-0.460126	9.35948	-2.19255	0.0346128	0.0940292	-4.43254
GFRA1	-0.460109	6.62092	-2.00833	0.0518441	0.12693	-4.78228
PRB4	-0.46003	5.55481	-3.16056	0.00310963	0.0148533	-2.24599
HEXIM1	-0.459995	8.05875	-2.58792	0.0136553	0.0460735	-3.60496
C6orf10	-0.459778	5.0375	-1.43191	0.160446	0.290139	-5.70956
ISLR	-0.459716	7.78055	-1.96928	0.0563362	0.134726	-4.85328
NEUROD1	-0.459467	4.25658	-1.97115	0.0561127	0.134345	-4.8499
KAT8	-0.45946	7.76325	-3.03539	0.0043484	0.0191721	-2.55734
COL3A1	-0.459192	10.7025	-0.943332	0.351544	0.50744	-6.27435
PDE11A	-0.458484	7.14929	-2.8363	0.00731519	0.0286547	-3.03671
TF	-0.458453	11.4598	-1.79368	0.0809241	0.176199	-5.15834
KIAA0040	-0.458337	7.94354	-2.40844	0.0210427	0.0643106	-3.99305
SPATA2L	-0.458026	8.61872	-2.92131	0.00587036	0.0242227	-2.8345
GPHN	-0.457953	8.61683	-2.68177	0.0108232	0.0384077	-3.39436
[truncated: 10,549 more rows]

## Sheet: GSE45436 DEGs
Gene	logFC	AveExpr	t	P.Value	adj.P.Val	B
C9	-5.28839	7.51014	-10.6751	1.19404e-19	1.04684e-17	34.0844
HAMP	-4.70201	7.52808	-11.0026	1.76733e-20	1.78839e-18	35.972
LINC01093	-4.60399	5.04748	-18.8009	1.83436e-39	3.31025e-36	79.1061
FCN3	-4.52702	6.97584	-19.2627	1.68582e-40	3.6114e-37	81.4522
MT1M	-4.45452	6.49662	-11.1919	5.85172e-21	6.30442e-19	37.0642
CYP1A2	-4.27015	7.50801	-12.7752	5.7192e-25	1.31755e-22	46.1895
OIT3	-4.18828	5.24059	-21.9359	2.85979e-46	1.16506e-42	94.4807
CLEC1B	-4.10816	5.21427	-24.955	2.50974e-52	5.43485e-48	108.088
SLC22A1	-4.04539	8.02265	-9.8705	1.27824e-17	7.52184e-16	29.4689
CNDP1	-3.93415	5.80216	-17.4165	2.75466e-36	3.13959e-33	71.9085
GYS2	-3.92858	6.87461	-9.26753	4.10273e-16	1.702e-14	26.0455
CYP2E1	-3.9275	9.79941	-6.38927	2.52063e-09	2.42274e-08	10.6817
APOF	-3.86262	6.36595	-12.5686	1.89989e-24	3.88133e-22	45.003
NAT2	-3.80837	6.34713	-15.2108	5.06633e-31	3.42848e-28	59.9557
CRHBP	-3.79792	4.99986	-19.8731	7.49419e-42	2.02858e-38	84.5097
TTC36	-3.78258	6.47016	-15.5745	6.61459e-32	5.11568e-29	61.9649
CLEC4G	-3.76303	4.85914	-21.975	2.3701e-46	1.16506e-42	94.6645
HPD	-3.66061	9.12429	-7.17139	4.47224e-11	6.22406e-10	14.6293
GBA3	-3.62122	7.12356	-11.1652	6.83936e-21	7.26012e-19	36.9101
LINC00844	-3.57751	6.50614	-8.56452	2.21016e-14	6.43292e-13	22.1151
MT1F	-3.48912	9.14325	-11.3901	1.83809e-21	2.24881e-19	38.2086
PCK1	-3.41397	9.70899	-7.00582	1.06818e-10	1.3736e-09	13.7755
F9	-3.40069	9.45441	-7.72215	2.33251e-12	4.30609e-11	17.5297
THRSP	-3.39391	6.17961	-11.3496	2.32962e-21	2.78718e-19	37.9744
SLCO1B3	-3.38577	7.01904	-7.5426	6.16507e-12	1.04792e-10	16.5746
BCO2	-3.37577	6.06117	-15.637	4.66963e-32	3.74522e-29	62.3085
ADH1C	-3.31462	9.55407	-8.38868	5.9158e-14	1.57573e-12	21.1453
C3P1	-3.3017	8.17526	-10.4754	3.82068e-19	3.01959e-17	32.9354
CFHR4	-3.25964	8.79397	-8.45203	4.15186e-14	1.14387e-12	21.494
SLC25A47	-3.2385	6.67506	-12.0367	4.21256e-23	6.61037e-21	41.9403
CYP8B1	-3.2308	8.84532	-7.15668	4.83366e-11	6.6841e-10	14.5531
AKR1D1	-3.21467	7.99517	-8.52423	2.77078e-14	7.8949e-13	21.8924
FLJ22763	-3.21374	5.00342	-12.4238	4.41317e-24	8.23856e-22	44.17
CYP26A1	-3.17318	5.80838	-14.7913	5.3901e-30	2.86972e-27	57.6215
MT1X	-3.12838	10.3205	-9.8975	1.09347e-17	6.46969e-16	29.623
IDO2	-3.12826	4.66401	-16.9854	2.81855e-35	3.05178e-32	69.6176
HSD11B1	-3.12591	8.76734	-6.36847	2.79763e-09	2.65133e-08	10.5798
HAO2	-3.12478	6.68328	-10.0645	4.15898e-18	2.68844e-16	30.5775
KCNN2	-3.10705	4.46171	-11.6301	4.5233e-22	6.1995e-20	39.5942
CLRN3	-3.08164	6.24445	-8.81862	5.27683e-15	1.69289e-13	23.5267
TMEM27	-3.06132	5.39208	-10.5881	1.98229e-19	1.6967e-17	33.5837
MT1E	-3.03907	10.2254	-9.52434	9.40694e-17	4.54704e-15	27.4987
CLEC4M	-3.03887	4.5012	-22.3057	4.88195e-47	3.52396e-43	96.2098
LPA	-3.02793	5.98734	-11.7777	1.91113e-22	2.79631e-20	40.4457
C6	-3.02536	9.09814	-8.79899	5.89652e-15	1.87227e-13	23.4172
IGJ	-2.98765	5.10541	-9.43225	1.59656e-16	7.24813e-15	26.9767
PLAC8	-2.96662	5.31005	-13.0588	1.10403e-25	2.98848e-23	47.815
SLC10A1	-2.91337	8.97696	-7.39476	1.36374e-11	2.15247e-10	15.7949
CXCL14	-2.89519	4.63578	-18.067	8.60022e-38	1.4326e-34	75.3214
CYP2A6	-2.88795	8.30958	-8.4504	4.1899e-14	1.14997e-12	21.485
GLYAT	-2.88692	6.54794	-10.4873	3.5651e-19	2.84879e-17	33.0038
FETUB	-2.87933	6.34342	-7.74956	2.00945e-12	3.79378e-11	17.6763
CRP	-2.87272	8.21809	-5.88653	2.98084e-08	2.25306e-07	8.27228
CYP4A11	-2.87069	7.90483	-10.5786	2.09582e-19	1.77981e-17	33.5286
ADH1A	-2.86483	9.60392	-7.90352	8.66697e-13	1.78406e-11	18.5032
MARCO	-2.83948	5.68513	-17.7128	5.64165e-37	7.63563e-34	73.4699
CXCL12	-2.83104	7.27403	-12.4769	3.24012e-24	6.26471e-22	44.4754
ETNPPL	-2.81636	8.07504	-7.69365	2.72314e-12	4.95128e-11	17.3775
FOS	-2.81349	6.61849	-10.5584	2.35744e-19	1.97106e-17	33.4124
SRD5A2	-2.80469	5.49554	-12.7244	7.67953e-25	1.69694e-22	45.8982
AFM	-2.79921	8.45345	-8.06095	3.64724e-13	8.15919e-12	19.3547
ADH1B	-2.78937	7.5129	-8.96675	2.27878e-15	7.93361e-14	24.3545
MT1H	-2.78553	9.96079	-9.24869	4.56965e-16	1.87772e-14	25.9392
CYP2C19	-2.74684	5.92695	-12.1651	1.99185e-23	3.19507e-21	42.6806
LECT2	-2.74681	9.01185	-6.09558	1.08084e-08	8.92662e-08	9.2607
KMO	-2.7335	6.25495	-10.1841	2.0776e-18	1.39289e-16	31.2629
GNMT	-2.72581	7.93145	-7.76549	1.84252e-12	3.49692e-11	17.7615
ADH4	-2.71831	6.13714	-10.2081	1.80784e-18	1.23497e-16	31.4003
CYP2B6	-2.71325	6.14624	-13.7518	2.02513e-27	6.98348e-25	51.7659
CYP39A1	-2.7127	5.15721	-13.9155	7.91487e-28	2.95511e-25	52.694
HGFAC	-2.71174	6.66558	-9.64697	4.64453e-17	2.38335e-15	28.1953
C8A	-2.70935	8.65233	-9.0531	1.39468e-15	5.1893e-14	24.8387
MT1HL1	-2.70886	10.7871	-9.86431	1.32481e-17	7.70974e-16	29.4336
CD5L	-2.70823	6.29354	-14.3563	6.37089e-29	3.20841e-26	55.1827
CFP	-2.70807	5.67024	-19.2526	1.77542e-40	3.6114e-37	81.4013
SRPX	-2.62768	5.181	-10.2598	1.33905e-18	9.41465e-17	31.6967
ACSM3	-2.62063	5.71416	-12.8603	3.48857e-25	8.39389e-23	46.678
RDH16	-2.61765	8.33255	-9.01229	1.75919e-15	6.35982e-14	24.6097
C8orf4	-2.61235	6.47165	-10.2173	1.7138e-18	1.17817e-16	31.453
BBOX1	-2.61086	6.13902	-8.26211	1.19736e-13	2.94982e-12	20.451
CETP	-2.60848	5.29688	-14.8082	4.90071e-30	2.81826e-27	57.7155
IL13RA2	-2.58628	4.36617	-9.36984	2.28373e-16	1.00721e-14	26.6235
MT1G	-2.56875	7.13057	-11.8706	1.11069e-22	1.68196e-20	40.9821
CPS1	-2.55416	10.066	-5.02183	1.59508e-06	8.32523e-06	4.41313
C5orf27	-2.54571	5.59283	-7.96409	6.21634e-13	1.32626e-11	18.8301
MBL2	-2.54036	7.97471	-6.91408	1.724e-10	2.12604e-09	13.3064
CYP2C9	-2.53572	8.35822	-8.94984	2.50846e-15	8.56792e-14	24.2598
SERPINE1	-2.52519	7.03846	-9.34865	2.57868e-16	1.12811e-14	26.5037
FOLH1B	-2.52457	5.97837	-11.3166	2.82347e-21	3.3411e-19	37.7844
IGF1	-2.51581	5.94967	-11.7217	2.65048e-22	3.80107e-20	40.1225
RSPO3	-2.49813	4.02569	-20.4374	4.39349e-43	1.35916e-39	87.2931
MT2A	-2.4925	11.2663	-9.04819	1.43423e-15	5.3273e-14	24.8111
GHR	-2.4836	8.55159	-8.89882	3.35055e-15	1.10604e-13	23.9744
HPR	-2.46154	8.0788	-6.65691	6.49738e-10	7.00352e-09	12.0073
DNASE1L3	-2.45624	6.10216	-13.4652	1.0543e-26	3.4076e-24	50.1358
HSD17B6	-2.4457	9.83993	-6.56307	1.04831e-09	1.08049e-08	11.5393
CTH	-2.44143	7.41041	-8.81434	5.40627e-15	1.72929e-13	23.5028
CYP2B7P	-2.41723	6.31907	-9.22631	5.19313e-16	2.08984e-14	25.813
PGLYRP2	-2.39519	7.99192	-7.32214	2.00961e-11	3.03263e-10	15.4143
BCHE	-2.3767	8.24051	-6.14764	8.37136e-09	7.07579e-08	9.50989
SOCS2	-2.37346	5.38231	-12.9848	1.69479e-25	4.4757e-23	47.3915
CYP1A1	-2.37129	5.97758	-7.68739	2.81723e-12	5.10832e-11	17.3441
ECM1	-2.36943	6.84177	-17.5391	1.42772e-36	1.71763e-33	72.5557
FOSB	-2.36534	6.1368	-12.3428	7.07262e-24	1.26576e-21	43.7039
NPY1R	-2.35871	3.7669	-14.086	2.98116e-28	1.21806e-25	53.6585
SPP2	-2.3514	8.37174	-6.4888	1.52725e-09	1.53184e-08	11.1713
GPR128	-2.34591	4.27391	-14.8677	3.50046e-30	2.10562e-27	58.0477
ANXA10	-2.34015	7.12628	-8.34747	7.44495e-14	1.92617e-12	20.9189
ALDH8A1	-2.31676	9.34429	-6.07316	1.20617e-08	9.85647e-08	9.15373
LYVE1	-2.31445	4.38247	-16.2839	1.29937e-33	1.17241e-30	65.8414
CYP2A7	-2.3139	8.00804	-9.56085	7.62561e-17	3.7192e-15	27.7059
CYP2C8	-2.31081	6.4521	-10.8415	4.5254e-20	4.1701e-18	35.043
PALM2	-2.30875	5.58182	-12.2427	1.26759e-23	2.1445e-21	43.1272
FCN2	-2.25386	4.71513	-22.6106	1.15152e-47	1.24681e-43	97.6217
C7	-2.25024	5.71087	-10.4161	5.39652e-19	4.15877e-17	32.5943
ANG	-2.24876	10.1881	-9.14622	8.20391e-16	3.18951e-14	25.362
GSTZ1	-2.24875	7.51789	-12.4612	3.54858e-24	6.74075e-22	44.3855
CYP3A4	-2.24815	7.8661	-9.70039	3.41366e-17	1.803e-15	28.4992
AADAT	-2.23428	5.78206	-14.2781	9.94843e-29	4.7874e-26	54.7425
MRC1	-2.21725	7.07431	-8.97991	2.1146e-15	7.46798e-14	24.4282
TRIM22	-2.20507	6.90264	-8.82866	4.98559e-15	1.60182e-13	23.5826
CNTN3	-2.18447	4.6634	-7.63603	3.72176e-12	6.60071e-11	17.0705
CDHR2	-2.18084	6.72055	-13.7512	2.03168e-27	6.98348e-25	51.7627
CYP2C18	-2.18022	7.5172	-8.01516	4.69409e-13	1.03094e-11	19.1064
PBLD	-2.17894	8.16614	-8.95629	2.4182e-15	8.32529e-14	24.296
CD1D	-2.17746	5.13933	-10.1984	1.91219e-18	1.29807e-16	31.3448
RNF125	-2.17596	5.69559	-11.929	7.89796e-23	1.21298e-20	41.3191
TAT	-2.17113	6.6261	-9.72086	3.03343e-17	1.62195e-15	28.6157
BHMT	-2.16759	9.84932	-6.28324	4.28058e-09	3.8997e-08	10.1645
ACOT12	-2.16489	7.18483	-7.40074	1.32079e-11	2.09536e-10	15.8263
ANGPTL6	-2.16254	5.49572	-19.2463	1.83447e-40	3.6114e-37	81.3691
SLC38A4	-2.16093	7.24319	-6.89719	1.88225e-10	2.30153e-09	13.2203
FCGR2B	-2.15506	4.93885	-9.71499	3.13799e-17	1.66552e-15	28.5823
SMIM24	-2.15028	6.10594	-8.42028	4.95861e-14	1.33889e-12	21.3191
AQP9	-2.14975	8.97268	-5.58236	1.25982e-07	8.23966e-07	6.87087
ZG16	-2.13737	6.48324	-10.6105	1.73952e-19	1.50677e-17	33.7127
AGXT2	-2.12775	7.23181	-8.78661	6.324e-15	1.98473e-13	23.3482
RND3	-2.12652	8.65389	-10.3076	1.01384e-18	7.36734e-17	31.9715
DEPDC7	-2.12375	7.4476	-8.69929	1.03536e-14	3.15342e-13	22.8623
SLC51A	-2.11347	7.83394	-5.8095	4.31118e-08	3.13877e-07	7.91316
SLC17A2	-2.10897	7.51431	-7.73282	2.20109e-12	4.0949e-11	17.5867
HAO1	-2.10737	8.6518	-6.29233	4.0913e-09	3.74777e-08	10.2086
VSIG4	-2.10363	6.33285	-11.6929	3.13443e-22	4.3791e-20	39.9567
ID1	-2.0941	6.9668	-8.05105	3.85196e-13	8.57289e-12	19.301
FMO3	-2.08961	9.29057	-5.15541	8.83918e-07	4.88297e-06	4.98327
OTC	-2.08001	7.88929	-6.07489	1.19599e-08	9.7917e-08	9.162
CFI	-2.07747	8.8952	-9.3727	2.24671e-16	9.9623e-15	26.6396
LOC149703	-2.0698	7.68083	-6.95774	1.37324e-10	1.72993e-09	13.5293
MFSD2A	-2.06193	5.59931	-11.5204	8.58834e-22	1.10703e-19	38.9606
CA2	-2.06111	7.79841	-7.71223	2.46175e-12	4.50627e-11	17.4767
IGFALS	-2.05639	6.40927	-13.9179	7.80555e-28	2.95511e-25	52.7077
SLC27A2	-2.04985	8.43055	-6.9869	1.17928e-10	1.50723e-09	13.6785
PLG	-2.04829	9.11086	-8.12535	2.55566e-13	5.94142e-12	19.7047
CIDEB	-2.04743	8.91648	-9.64869	4.59859e-17	2.36538e-15	28.2051
DCN	-2.04153	5.42036	-13.1298	7.31869e-26	2.08535e-23	48.2213
C1S	-2.03868	9.21946	-7.57851	5.07944e-12	8.81373e-11	16.7649
INMT	-2.02472	5.43252	-12.3437	7.03603e-24	1.26576e-21	43.709
CD14	-2.01925	9.26285	-8.3146	8.9413e-14	2.27793e-12	20.7385
CCL2	-2.00402	6.34094	-8.54597	2.45265e-14	7.0722e-13	22.0126
TMEM45A	-1.99073	7.51214	-5.64119	9.56523e-08	6.41087e-07	7.13837
PON1	-1.98715	7.94114	-6.90683	1.79023e-10	2.19521e-09	13.2695
HOGA1	-1.97938	6.95274	-8.3727	6.46789e-14	1.7046e-12	21.0574
APCS	-1.9787	10.709	-5.08722	1.19619e-06	6.40543e-06	4.69095
SULT2A1	-1.97162	9.49637	-4.91944	2.49156e-06	1.24434e-05	3.98303
VIPR1	-1.96929	5.9913	-15.407	1.68695e-31	1.25968e-28	61.041
C8B	-1.96759	9.54241	-8.05409	3.78793e-13	8.44775e-12	19.3174
EGR1	-1.96709	8.19088	-8.58269	1.99566e-14	5.84791e-13	22.2157
GCH1	-1.95837	8.48034	-8.01392	4.72636e-13	1.03697e-11	19.0997
ETFDH	-1.95259	6.97825	-11.6174	4.87397e-22	6.59661e-20	39.5204
IL33	-1.94726	4.39611	-10.9439	2.4892e-20	2.45017e-18	35.6336
ABCA6	-1.94361	7.12251	-7.08528	7.04128e-11	9.38331e-10	14.1841
CYP4F2	-1.94054	8.3931	-7.7922	1.59289e-12	3.07159e-11	17.9047
LDHD	-1.93792	5.57664	-10.3914	6.22877e-19	4.71623e-17	32.4527
AOX1	-1.92762	8.82651	-5.85067	3.54073e-08	2.62944e-07	8.10474
SLC46A3	-1.92193	7.77233	-7.23199	3.24502e-11	4.68473e-10	14.944
GRAMD1C	-1.91841	6.11227	-9.01575	1.72487e-15	6.24615e-14	24.6291
UGT2B15	-1.91804	9.0909	-5.35459	3.60255e-07	2.15149e-06	5.85183
ACADL	-1.9113	5.33205	-8.99207	1.97345e-15	7.06363e-14	24.4964
CFHR3	-1.90831	5.87983	-9.047	1.44393e-15	5.34503e-14	24.8044
RP11-138A9.1	-1.90594	7.95107	-9.86938	1.28657e-17	7.5503e-16	29.4625
LIFR	-1.90511	4.59242	-15.3899	1.85641e-31	1.34002e-28	60.9466
EPHX2	-1.90182	7.68081	-9.13533	8.72979e-16	3.37578e-14	25.3007
CXCL2	-1.9014	5.9403	-10.3738	6.90316e-19	5.19055e-17	32.3511
ADH6	-1.89846	8.07257	-8.74596	7.95684e-15	2.45449e-13	23.1218
LOC100507389	-1.89808	6.70234	-5.77496	5.08259e-08	3.6469e-07	7.75303
ABCB4	-1.89764	7.35461	-6.41102	2.26001e-09	2.20056e-08	10.7883
OLFML3	-1.89633	5.73973	-8.36384	6.79539e-14	1.77508e-12	21.0088
COLEC10	-1.89581	4.35212	-16.7596	9.61199e-35	9.9118e-32	68.4086
SLC25A18	-1.89238	7.84464	-6.47292	1.6548e-09	1.64984e-08	11.0929
CYP4F11	-1.89137	6.74306	-6.73594	4.33228e-10	4.86343e-09	12.4039
SLCO1B1	-1.8896	7.99382	-6.33686	3.27671e-09	3.06246e-08	10.4254
CTB-167B5.2	-1.88888	3.67683	-13.2141	4.49484e-26	1.31535e-23	48.703
MCC	-1.88857	5.75182	-11.2715	3.67504e-21	4.14495e-19	37.5239
CYP3A43	-1.88712	6.57143	-9.4711	1.27738e-16	5.96156e-15	27.1968
CYP3A7-CYP3AP1	-1.88196	10.4707	-6.92806	1.60302e-10	1.9893e-09	13.3777
TDO2	-1.87499	6.7567	-9.13395	8.79902e-16	3.39044e-14	25.2929
OGDHL	-1.87384	7.33585	-7.24253	3.06866e-11	4.44792e-10	14.9988
FBP1	-1.87319	8.96731	-7.87073	1.0372e-12	2.08742e-11	18.3266
FXYD1	-1.87022	7.88459	-6.48096	1.589e-09	1.58791e-08	11.1326
COLEC11	-1.86998	8.14501	-9.17055	7.14063e-16	2.80128e-14	25.4989
AKR1C4	-1.86768	8.9679	-5.62867	1.01441e-07	6.76118e-07	7.08129
VNN1	-1.86405	7.93307	-5.75999	5.45735e-08	3.89259e-07	7.68384
CD163	-1.86397	6.09968	-10.5275	2.82149e-19	2.28837e-17	33.2349
PRG4	-1.85783	4.74917	-7.32472	1.98216e-11	2.99537e-10	15.4278
HPX	-1.85617	11.4822	-7.15927	4.76807e-11	6.60605e-10	14.5665
RBP5	-1.85514	7.52399	-7.28655	2.42882e-11	3.59755e-10	15.2283
PROZ	-1.85412	6.52582	-9.68523	3.72542e-17	1.94864e-15	28.4129
KLKB1	-1.85332	9.03056	-8.22072	1.50684e-13	3.6418e-12	20.2247
SLC16A4	-1.85144	4.0917	-11.2128	5.17918e-21	5.69315e-19	37.1849
SLC28A1	-1.85143	5.75197	-10.5394	2.63264e-19	2.16768e-17	33.3034
CPED1	-1.8468	5.98228	-10.5418	2.59574e-19	2.14545e-17	33.3173
PHYHD1	-1.83416	6.3763	-9.96675	7.32484e-18	4.47638e-16	30.0186
PLSCR4	-1.83279	7.45373	-10.0433	4.70183e-18	2.99465e-16	30.4564
SLC13A5	-1.83096	8.37669	-5.20572	7.05982e-07	3.97609e-06	5.2006
A1BG	-1.8297	10.5621	-5.21273	6.84144e-07	3.86213e-06	5.23099
C1R	-1.82845	10.08	-7.73653	2.15713e-12	4.02695e-11	17.6066
IGFBP3	-1.82308	8.86817	-8.34349	7.61217e-14	1.96474e-12	20.897
ZGPAT	-1.81987	8.02282	-11.1106	9.40442e-21	9.71158e-19	36.5954
APOA5	-1.81762	7.89463	-7.36874	1.56724e-11	2.42264e-10	15.6583
XDH	-1.81488	7.28937	-7.94041	7.07961e-13	1.47875e-11	18.7022
ACSL1	-1.80855	9.63624	-7.16434	4.64206e-11	6.44797e-10	14.5927
LINC01018	-1.80429	5.75531	-7.02642	9.58961e-11	1.24349e-09	13.8813
LY6E	-1.79555	7.67073	-8.24289	1.33232e-13	3.25637e-12	20.3459
AKR7A3	-1.79539	8.06813	-8.38923	5.89786e-14	1.57288e-12	21.1483
SLC1A1	-1.79537	6.07662	-7.5723	5.25268e-12	9.07795e-11	16.7319
CCL19	-1.79311	5.53045	-7.97086	5.98925e-13	1.28159e-11	18.8667
GPM6A	-1.78897	4.04802	-17.9011	2.07196e-37	3.20488e-34	74.456
FLJ36848	-1.78672	5.73633	-9.30502	3.31067e-16	1.41127e-14	26.2571
STEAP3	-1.77915	6.14058	-12.5498	2.11922e-24	4.24923e-22	44.895
HRG	-1.77905	11.1592	-4.67606	7.02592e-06	3.19501e-05	2.98565
DIO1	-1.77549	8.93284	-4.09297	7.30335e-05	0.000264782	0.748547
HHIP	-1.77462	3.60708	-21.9107	3.22805e-46	1.16506e-42	94.3622
MAN1C1	-1.77268	6.24974	-9.80472	1.8694e-17	1.04335e-15	29.0936
HP	-1.77166	12.2802	-5.48606	1.97052e-07	1.24299e-06	6.43673
ALDH6A1	-1.77052	7.93723	-8.98603	2.04232e-15	7.2741e-14	24.4625
ACMSD	-1.76707	8.23054	-6.24656	5.13586e-09	4.57332e-08	9.98662
CYR61	-1.76511	6.84848	-8.4501	4.19694e-14	1.15044e-12	21.4834
CTSO	-1.76321	7.44889	-9.42499	1.66454e-16	7.54093e-15	26.9356
C11orf96	-1.76172	7.65016	-6.89095	1.94425e-10	2.37064e-09	13.1886
TSLP	-1.75472	3.84247	-9.76887	2.29944e-17	1.25427e-15	28.8892
MOGAT1	-1.74796	5.54585	-9.69101	3.6033e-17	1.88934e-15	28.4458
PLA2G2A	-1.74536	7.65723	-3.93198	0.00013426	0.000457634	0.171271
AR	-1.74498	6.96358	-7.11526	6.01343e-11	8.13372e-10	14.3389
GADD45G	-1.74423	6.9565	-6.87891	2.06975e-10	2.50114e-09	13.1273
ENPEP	-1.72852	6.07736	-7.40312	1.30404e-11	2.07334e-10	15.8388
ACSM2B	-1.72712	6.23579	-6.65699	6.49466e-10	7.00352e-09	12.0077
AZGP1	-1.72364	10.4851	-6.20071	6.44427e-09	5.59198e-08	9.76514
GCDH	-1.71766	7.3699	-10.4247	5.13392e-19	3.98476e-17	32.6436
NR1I2	-1.71616	6.59172	-8.11413	2.71927e-13	6.2778e-12	19.6436
ACSM5	-1.71249	7.0527	-6.47301	1.65404e-09	1.64984e-08	11.0934
LCAT	-1.70865	5.30476	-15.3403	2.45039e-31	1.71171e-28	60.6726
DCXR	-1.7078	10.7376	-7.54907	5.95378e-12	1.01759e-10	16.6089
AGTR1	-1.70619	7.70801	-7.98111	5.66126e-13	1.21985e-11	18.9221
MS4A7	-1.70389	6.42161	-10.3174	9.57787e-19	7.0308e-17	32.0277
CDA	-1.70028	6.17056	-7.07987	7.24428e-11	9.63605e-10	14.1562
DIRAS3	-1.69623	3.63124	-12.8248	4.28854e-25	1.00944e-22	46.474
PTH1R	-1.6947	5.42141	-15.6836	3.60195e-32	3.12001e-29	62.5646
DPYS	-1.69412	9.77786	-5.41763	2.70037e-07	1.65562e-06	6.13118
CSRNP1	-1.68201	6.61684	-13.991	5.13536e-28	2.05937e-25	53.1213
NAMPT	-1.67782	7.86524	-8.7653	7.13351e-15	2.2163e-13	23.2295
IL1RAP	-1.67741	7.39292	-8.13838	2.37791e-13	5.54887e-12	19.7756
GLS2	-1.67717	4.59123	-8.01255	4.76207e-13	1.04375e-11	19.0923
GCKR	-1.67706	7.77731	-12.7392	7.04796e-25	1.57686e-22	45.983
SERPINC1	-1.67503	10.8142	-4.64687	7.93791e-06	3.5663e-05	2.86847
DHODH	-1.67368	5.18894	-10.3329	8.75492e-19	6.44857e-17	32.1164
SORL1	-1.66759	8.19532	-9.96984	7.1946e-18	4.41357e-16	30.0363
RTP3	-1.66362	6.82044	-5.66347	8.61409e-08	5.84576e-07	7.24013
HPGD	-1.65747	6.54581	-4.84163	3.48328e-06	1.68602e-05	3.66029
CFHR5	-1.65387	8.29469	-3.9572	0.000122182	0.000420175	0.260505
SLC41A2	-1.65341	6.49102	-9.05955	1.34439e-15	5.02811e-14	24.8749
P2RY13	-1.64069	4.26083	-11.2734	3.63534e-21	4.12163e-19	37.5347
BDH2	-1.63759	6.16435	-13.6518	3.59955e-27	1.21794e-24	51.1976
C4BPA	-1.63559	11.124	-5.21321	6.82668e-07	3.85782e-06	5.23308
RUNDC3B	-1.63481	6.08799	-5.94472	2.25183e-08	1.74091e-07	8.54539
PCOLCE	-1.63247	7.28914	-7.71872	2.37638e-12	4.36254e-11	17.5114
MTTP	-1.63016	8.49283	-5.9153	2.59538e-08	1.98107e-07	8.40711
MS4A6A	-1.62966	6.0971	-13.4959	8.83403e-27	2.8985e-24	50.3106
TTR	-1.62781	11.9965	-6.53431	1.21302e-09	1.23208e-08	11.3966
AASS	-1.62659	5.22888	-6.84038	2.52739e-10	3.00223e-09	12.9316
ALDOB	-1.62654	7.2743	-7.89469	9.097e-13	1.86372e-11	18.4556
KBTBD11	-1.62473	4.42005	-12.5516	2.09713e-24	4.24425e-22	44.9054
HBB	-1.62443	7.74041	-8.15682	2.14721e-13	5.06513e-12	19.8761
DPT	-1.61841	4.60017	-14.126	2.37183e-28	1.02702e-25	53.8844
NTN4	-1.61729	5.11002	-8.34818	7.41538e-14	1.92081e-12	20.9228
CCL4	-1.61376	6.70194	-9.49597	1.10735e-16	5.27028e-15	27.3378
SLC17A3	-1.61334	6.20755	-7.56501	5.46339e-12	9.38965e-11	16.6933
F13B	-1.61248	7.21481	-5.37462	3.28807e-07	1.97842e-06	5.94033
SEC14L2	-1.59731	5.86392	-7.54777	5.99568e-12	1.02395e-10	16.602
MXRA5	-1.597	5.72148	-8.4194	4.98314e-14	1.34383e-12	21.3143
ABCG2	-1.5963	6.418	-6.97582	1.24957e-10	1.58706e-09	13.6218
SRD5A1	-1.59396	6.84421	-7.93597	7.25421e-13	1.50758e-11	18.6782
GPT2	-1.59392	7.09692	-7.55837	5.66257e-12	9.70118e-11	16.6581
EPHA2	-1.5938	5.81448	-11.1399	7.92632e-21	8.292e-19	36.7644
LOC100129447	-1.59336	4.66238	-9.28773	3.65504e-16	1.54005e-14	26.1595
AGPAT9	-1.59187	6.80237	-6.12547	9.33522e-09	7.8233e-08	9.4036
UGT2B28	-1.59101	10.487	-6.14678	8.40707e-09	7.10044e-08	9.50574
CUX2	-1.58985	6.79686	-6.5368	1.19782e-09	1.21779e-08	11.4089
NGFR	-1.58927	4.70606	-15.1369	7.67324e-31	5.03527e-28	59.546
CYP2J2	-1.58905	7.87598	-7.74427	2.06817e-12	3.88431e-11	17.648
FAM110C	-1.58837	7.2423	-5.32618	4.09974e-07	2.42303e-06	5.72661
MASP2	-1.58429	6.53883	-7.38467	1.4393e-11	2.25855e-10	15.7419
SDS	-1.58283	7.09089	-5.27156	5.25021e-07	3.0413e-06	5.48713
LIPC	-1.57891	8.1264	-5.92914	2.42783e-08	1.86236e-07	8.4721
DAO	-1.57793	7.14462	-6.23324	5.48638e-09	4.8592e-08	9.92218
CD69	-1.57282	4.20786	-7.75169	1.98623e-12	3.75321e-11	17.6877
G0S2	-1.57056	8.06587	-4.91468	2.54334e-06	1.26787e-05	3.9632
MOGAT2	-1.57016	5.44839	-10.7976	5.84702e-20	5.25382e-18	34.7898
DHRS1	-1.56912	8.38761	-8.11259	2.74243e-13	6.32454e-12	19.6353
C1orf168	-1.56704	6.28919	-9.37408	2.22889e-16	9.91103e-15	26.6475
NNMT	-1.56381	4.51922	-11.8804	1.04882e-22	1.59945e-20	41.0387
PON3	-1.56377	10.7008	-6.82864	2.68575e-10	3.18161e-09	12.8721
PLIN1	-1.56357	6.22524	-11.2333	4.59409e-21	5.10179e-19	37.3033
EDNRB	-1.56126	6.21701	-8.57645	2.06695e-14	6.03232e-13	22.1811
SLC16A2	-1.56044	7.00819	-8.58121	2.01236e-14	5.88092e-13	22.2075
ALAS1	-1.55764	9.56258	-8.26902	1.15221e-13	2.85156e-12	20.4889
TIMD4	-1.55718	3.62607	-11.1051	9.71427e-21	9.96978e-19	36.5634
GBP1	-1.55706	7.27912	-9.47551	1.24545e-16	5.83773e-15	27.2218
MAT1A	-1.55463	10.6492	-8.05434	3.78275e-13	8.44488e-12	19.3188
HLF	-1.55402	7.47554	-6.10277	1.04346e-08	8.63765e-08	9.29503
PPAP2B	-1.55281	9.18006	-9.00174	1.86792e-15	6.73043e-14	24.5505
EVA1A	-1.55234	7.39743	-7.52733	6.69403e-12	1.12809e-10	16.4937
AIM1	-1.5516	5.6276	-6.31365	3.67908e-09	3.40472e-08	10.3123
FAS	-1.55015	4.97409	-9.51412	9.97654e-17	4.80093e-15	27.4407
F8	-1.54859	6.697	-8.28779	1.03802e-13	2.58968e-12	20.5916
EXPH5	-1.54492	4.73531	-10.5305	2.77294e-19	2.26245e-17	33.2521
ABAT	-1.54402	8.4932	-7.23873	3.13112e-11	4.53238e-10	14.9791
LUM	-1.54303	4.80238	-6.72762	4.52175e-10	5.05256e-09	12.362
SKAP1	-1.54228	6.08645	-10.8962	3.28822e-20	3.13685e-18	35.3585
IYD	-1.54222	3.8062	-9.50199	1.06966e-16	5.1021e-15	27.3719
ACADSB	-1.53572	7.96403	-7.6164	4.13892e-12	7.27502e-11	16.9661
CPN2	-1.53291	7.92592	-6.2258	5.69237e-09	5.01703e-08	9.88621
FAM13A	-1.5308	5.61436	-12.7043	8.63243e-25	1.88572e-22	45.7826
GEM	-1.52884	5.50966	-6.57935	9.6503e-10	1.0047e-08	11.6202
DAK	-1.52355	6.12242	-10.2736	1.23568e-18	8.80217e-17	31.7761
STEAP4	-1.52322	4.47746	-10.2617	1.32428e-18	9.34116e-17	31.7077
SULT1E1	-1.52191	4.47949	-6.28394	4.2657e-09	3.89106e-08	10.1679
C1orf162	-1.52139	6.36154	-10.2673	1.28152e-18	9.0988e-17	31.7401
FGB	-1.51788	11.8174	-5.77681	5.0381e-08	3.61737e-07	7.76158
ASPA	-1.51755	4.59915	-11.4681	1.16535e-21	1.47577e-19	38.659
ANGPTL3	-1.51455	6.98681	-7.20577	3.72866e-11	5.28777e-10	14.8077
GADD45B	-1.51363	7.36609	-10.4813	3.69333e-19	2.92963e-17	32.9689
PCK2	-1.51296	9.40985	-7.58738	4.84186e-12	8.42316e-11	16.812
FGL2	-1.51064	6.53233	-9.48593	1.17308e-16	5.54654e-15	27.2808
SLC22A7	-1.50695	7.0899	-5.4131	2.75715e-07	1.68709e-06	6.11101
OAT	-1.50566	8.71575	-4.14684	5.93482e-05	0.000219765	0.945764
SPRYD4	-1.50283	7.04636	-10.7747	6.68099e-20	5.97838e-18	34.6581
NAT1	-1.50142	6.01125	-7.81938	1.37334e-12	2.68409e-11	18.0505
MYC	-1.50035	7.99191	-5.64582	9.35933e-08	6.29429e-07	7.15951
FAM134B	-1.49827	4.47888	-9.90211	1.06472e-17	6.31684e-16	29.6493
C1QB	-1.49251	7.79113	-6.91749	1.69365e-10	2.09218e-09	13.3238
LOC101928505	-1.49228	5.31425	-7.8203	1.36645e-12	2.67304e-11	18.0554
GSTA3	-1.49177	6.48073	-8.05847	3.69758e-13	8.26328e-12	19.3412
TMEM47	-1.49014	6.83967	-7.78967	1.61501e-12	3.10872e-11	17.8911
TFPI2	-1.4898	3.48212	-11.3095	2.94348e-21	3.42694e-19	37.7433
THBS1	-1.48859	5.18529	-9.78568	2.08673e-17	1.14872e-15	28.985
CHST4	-1.48325	4.573	-13.9877	5.23159e-28	2.05982e-25	53.103
LEAP2	-1.48092	10.443	-6.2881	4.17832e-09	3.81778e-08	10.1881
LURAP1L	-1.4802	6.79199	-8.24039	1.35093e-13	3.2944e-12	20.3322
ADRB2	-1.4795	6.32299	-7.05176	8.39656e-11	1.10199e-09	14.0115
FTCD	-1.47328	7.96012	-6.57851	9.69164e-10	1.00773e-08	11.6161
PZP	-1.47053	5.85867	-7.97444	5.87267e-13	1.26038e-11	18.886
ASPG	-1.47025	5.54996	-12.22	1.44664e-23	2.40977e-21	42.9967
CDC37L1	-1.46979	5.71388	-12.0133	4.82891e-23	7.52302e-21	41.8053
TENM1	-1.46705	4.19987	-10.0454	4.64565e-18	2.9676e-16	30.4682
FYN	-1.46682	6.40634	-9.82028	1.70878e-17	9.71226e-16	29.1823
SERPINA4	-1.46182	8.44628	-5.84847	3.57821e-08	2.65454e-07	8.09449
ART4	-1.45566	5.87079	-7.84553	1.19048e-12	2.35647e-11	18.191
EHHADH	-1.44837	8.38239	-5.79957	4.52039e-08	3.27608e-07	7.86705
S100A8	-1.44824	4.78428	-6.21138	6.11337e-09	5.3454e-08	9.81658
LBP	-1.44644	9.35425	-5.7167	6.70061e-08	4.67166e-07	7.48428
AK025288	-1.44024	7.28688	-6.20893	6.18773e-09	5.40086e-08	9.80478
FABP1	-1.44016	8.68036	-5.56724	1.35188e-07	8.79921e-07	6.8024
CEBPD	-1.43999	7.68656	-9.17932	6.79186e-16	2.67414e-14	25.5483
HRSP12	-1.43919	8.00241	-9.50873	1.02901e-16	4.94066e-15	27.4102
HMOX1	-1.43788	7.33371	-6.10029	1.0562e-08	8.73982e-08	9.28319
LILRB5	-1.43712	5.05316	-13.64	3.85198e-27	1.2833e-24	51.1306
GJB2	-1.43572	6.24835	-6.29387	4.06018e-09	3.72083e-08	10.2161
LOC101927331	-1.4352	4.48586	-6.56897	1.01732e-09	1.05206e-08	11.5686
SLC38A2	-1.43281	10.4463	-8.81234	5.46786e-15	1.74641e-13	23.4916
TMEM100	-1.43122	4.0361	-7.63625	3.71728e-12	6.59818e-11	17.0717
SERPING1	-1.43005	11.2744	-8.94007	2.65151e-15	8.91718e-14	24.2051
SLC27A5	-1.42578	7.30949	-8.44265	4.37555e-14	1.19637e-12	21.4423
TSKU	-1.42532	8.16635	-7.05201	8.38557e-11	1.10121e-09	14.0128
SERPINA3	-1.42372	11.9004	-5.14994	9.05714e-07	4.99065e-06	4.95972
ADIRF	-1.42269	7.04065	-5.08967	1.18327e-06	6.34565e-06	4.70144
SLC2A2	-1.41787	9.91664	-4.69268	6.5527e-06	3.00824e-05	3.05262
SAMD5	-1.41785	4.32864	-9.48464	1.18177e-16	5.56332e-15	27.2736
ACSL5	-1.41676	7.85386	-6.76115	3.80507e-10	4.34135e-09	12.531
GPR125	-1.41481	5.57841	-9.80559	1.86008e-17	1.04083e-15	29.0985
CPEB3	-1.4118	4.64301	-13.2531	3.58782e-26	1.0643e-23	48.9257
CCL16	-1.40903	7.29121	-4.33933	2.78571e-05	0.000110242	1.6665
GZMK	-1.40351	5.33006	-8.69676	1.05019e-14	3.1896e-13	22.8483
BCKDHB	-1.40144	6.13121	-10.8456	4.41936e-20	4.0898e-18	35.0664
DMGDH	-1.40121	5.40712	-7.98822	5.44422e-13	1.18013e-11	18.9606
ALDH2	-1.39695	10.8281	-9.48941	1.14984e-16	5.44853e-15	27.3006
RELN	-1.39469	7.6929	-3.34681	0.0010601	0.00288832	-1.7681
IGLL3P	-1.39193	7.04438	-6.19884	6.50413e-09	5.63387e-08	9.75612
ABCB11	-1.38884	4.96791	-6.03004	1.48855e-08	1.19211e-07	8.94869
ASS1	-1.38788	11.163	-6.69641	5.30749e-10	5.83168e-09	12.2052
SHBG	-1.38479	5.95669	-8.93794	2.68377e-15	9.01041e-14	24.1932
SRGN	-1.38228	6.47031	-8.54688	2.44022e-14	7.04574e-13	22.0176
NR3C2	-1.38144	5.77491	-7.71077	2.48131e-12	4.5344e-11	17.4689
MEIS3P1	-1.37965	5.04355	-10.4053	5.74422e-19	4.3646e-17	32.5327
PHLDA1	-1.37489	6.1701	-7.6394	3.65445e-12	6.50799e-11	17.0884
CYTIP	-1.37391	4.98743	-7.03515	9.16116e-11	1.19365e-09	13.9261
PLGLB2	-1.37342	4.68941	-5.60767	1.11928e-07	7.39864e-07	6.98574
ADAMTS1	-1.37067	5.63477	-8.68083	1.14889e-14	3.47474e-13	22.7598
SLC19A3	-1.37031	4.6174	-9.81234	1.78896e-17	1.01132e-15	29.137
GSPT2	-1.37004	5.69143	-5.53816	1.54778e-07	9.96943e-07	6.67104
SERPINA10	-1.36935	9.4154	-8.89076	3.50725e-15	1.1525e-13	23.9294
SYBU	-1.36837	7.55761	-5.664	8.59246e-08	5.8329e-07	7.24257
PEMT	-1.36745	8.11728	-9.44647	1.47144e-16	6.73658e-15	27.0572
SLC6A12	-1.367	6.41035	-6.02912	1.49524e-08	1.19613e-07	8.94432
RCL1	-1.36658	6.0753	-10.3501	7.92141e-19	5.87459e-17	32.2152
FGL1	-1.36637	11.3779	-5.19469	7.41712e-07	4.15248e-06	5.15285
RGN	-1.35785	8.87462	-7.99496	5.24598e-13	1.14287e-11	18.9971
EMILIN1	-1.35641	5.06409	-8.3341	8.02076e-14	2.05307e-12	20.8455
IRF8	-1.35631	7.37325	-10.5066	3.18753e-19	2.56602e-17	33.1144
AGXT	-1.3555	8.95077	-4.63709	8.26852e-06	3.68881e-05	2.82931
PIK3C2G	-1.35243	5.60078	-7.29971	2.26455e-11	3.38199e-10	15.297
FGA	-1.35233	10.2574	-7.42377	1.16754e-11	1.87559e-10	15.9474
DUSP5	-1.34858	6.2856	-5.64535	9.38007e-08	6.30432e-07	7.15736
HSD17B2	-1.34774	8.72309	-5.42911	2.56174e-07	1.57912e-06	6.18227
MME	-1.34661	5.36215	-4.66125	7.47531e-06	3.3795e-05	2.92611
KLRB1	-1.34556	5.71702	-9.3073	3.26767e-16	1.39844e-14	26.27
ACSM2A	-1.34449	8.1046	-4.09993	7.11088e-05	0.0002588	0.773918
TBX15	-1.34269	5.46784	-6.78225	3.41301e-10	3.9418e-09	12.6374
GABARAPL1	-1.34194	6.83294	-9.30071	3.39326e-16	1.4408e-14	26.2328
PAMR1	-1.34182	5.49196	-12.9195	2.47539e-25	6.23309e-23	47.0171
ZFPM2	-1.3327	4.07546	-8.92154	2.94547e-15	9.78284e-14	24.1015
UGP2	-1.33137	8.65112	-9.26786	4.09502e-16	1.702e-14	26.0474
CCR1	-1.33007	5.90818	-9.97087	7.15187e-18	4.41357e-16	30.0422
EFHD1	-1.33	6.21615	-6.79071	3.26721e-10	3.8018e-09	12.6802
CHI3L1	-1.32921	6.77379	-3.32969	0.0011221	0.0030389	-1.82091
C1QA	-1.32744	7.89243	-6.87757	2.08412e-10	2.51711e-09	13.1205
ARRDC4	-1.32737	7.20932	-5.56962	1.33696e-07	8.70731e-07	6.81318
BGN	-1.32549	6.98064	-6.89656	1.88839e-10	2.30774e-09	13.2172
DTX1	-1.32516	6.25675	-9.6437	4.7327e-17	2.41714e-15	28.1767
HLA-DRA	-1.32412	8.50362	-4.85884	3.23539e-06	1.58047e-05	3.73137
STARD5	-1.32352	5.68594	-9.2532	4.45324e-16	1.83686e-14	25.9647
GGT5	-1.31911	6.02039	-11.1509	7.43269e-21	7.81335e-19	36.8279
RNASE4	-1.31595	9.10867	-8.3536	7.19472e-14	1.87037e-12	20.9526
PDK4	-1.31475	5.98519	-5.49867	1.85886e-07	1.17942e-06	6.49332
MASP1	-1.31356	5.88357	-12.4655	3.46178e-24	6.63406e-22	44.41
GPD1	-1.31309	5.26372	-12.4942	2.92843e-24	5.76502e-22	44.5754
NR4A2	-1.31252	5.7653	-6.78283	3.40276e-10	3.93416e-09	12.6404
ARHGEF26	-1.31013	5.64586	-7.36308	1.61529e-11	2.48847e-10	15.6287
FAM65C	-1.30766	4.51028	-13.7649	1.87793e-27	6.66666e-25	51.8404
GPR182	-1.30755	4.56576	-17.7422	4.82537e-37	6.96622e-34	73.6238
TPRG1	-1.30649	4.16258	-6.78207	3.4162e-10	3.94338e-09	12.6365
CCL21	-1.30586	5.53931	-6.62728	7.55954e-10	8.05223e-09	11.8591
PRODH2	-1.30382	6.91753	-8.21624	1.5447e-13	3.725e-12	20.2003
CXCL9	-1.30339	6.51564	-4.58924	1.00867e-05	4.41445e-05	2.63862
IGLC1	-1.3025	5.83389	-7.06185	7.96337e-11	1.05086e-09	14.0634
ASPN	-1.30148	5.54359	-6.7852	3.36146e-10	3.89505e-09	12.6523
AMDHD1	-1.30031	8.87996	-5.82543	3.9953e-08	2.92786e-07	7.98719
LRG1	-1.29922	9.10513	-6.07673	1.18528e-08	9.70946e-08	9.17077
HMGCS2	-1.29835	8.99325	-4.65585	7.64579e-06	3.44793e-05	2.90447
SALL1	-1.29699	6.86673	-5.75338	5.6316e-08	4.00368e-07	7.65327
PALM3	-1.29622	6.52228	-8.31093	9.12618e-14	2.31414e-12	20.7184
GADD45A	-1.2961	9.09743	-6.56585	1.03358e-09	1.06632e-08	11.5531
PRKAR2B	-1.29334	4.04962	-8.72597	8.90695e-15	2.73589e-13	23.0107
MLIP	-1.29112	6.1632	-4.48859	1.5254e-05	6.41782e-05	2.24229
RCAN1	-1.29059	5.90874	-12.9224	2.43324e-25	6.19903e-23	47.0341
CP	-1.28652	9.63976	-6.09393	1.08961e-08	8.98876e-08	9.25282
EVI2B	-1.28521	6.01721	-6.91785	1.69047e-10	2.09064e-09	13.3256
CTD-2325A15.5	-1.2838	6.19437	-7.00116	1.09458e-10	1.40504e-09	13.7516
BHLHE40	-1.28368	7.51374	-6.5253	1.26971e-09	1.28724e-08	11.3519
CDO1	-1.28312	8.35095	-4.34747	2.69665e-05	0.000107023	1.69752
GCGR	-1.2826	5.97379	-7.00836	1.05408e-10	1.35708e-09	13.7886
CTBS	-1.28063	7.03962	-10.4129	5.4972e-19	4.22135e-17	32.5761
SIGIRR	-1.27761	7.24308	-7.74041	2.11206e-12	3.95646e-11	17.6273
TMEM56	-1.27562	8.28409	-7.86472	1.07187e-12	2.14721e-11	18.2942
MPEG1	-1.27421	6.65421	-7.84428	1.19863e-12	2.37044e-11	18.1843
GPR146	-1.27376	5.56423	-9.96643	7.33833e-18	4.47638e-16	30.0168
RAMP3	-1.27284	6.05765	-8.37262	6.47046e-14	1.7046e-12	21.057
HCLS1	-1.2686	6.99172	-7.70656	2.53881e-12	4.63167e-11	17.4464
UROC1	-1.26753	4.59389	-10.2046	1.84494e-18	1.25636e-16	31.3802
PDE2A	-1.26724	5.744	-9.78623	2.08013e-17	1.14872e-15	28.9882
SLC25A15	-1.26706	7.39453	-6.7804	3.44573e-10	3.97323e-09	12.6281
FCAMR	-1.2652	4.60788	-4.6799	6.91355e-06	3.15279e-05	3.00113
MPDZ	-1.26331	7.88287	-7.1243	5.73395e-11	7.78487e-10	14.3855
ACAA1	-1.26318	9.49882	-10.0411	4.76041e-18	3.02307e-16	30.4441
SPRY2	-1.26216	6.264	-7.37462	1.51872e-11	2.36433e-10	15.6892
PROS1	-1.26018	9.27781	-6.61656	7.9845e-10	8.45043e-09	11.8056
UPB1	-1.2588	6.92108	-6.10278	1.04342e-08	8.63765e-08	9.29506
HYAL1	-1.25868	8.50756	-6.31435	3.66625e-09	3.39575e-08	10.3157
SULT1A2	-1.25838	8.43288	-8.5039	3.10538e-14	8.74473e-13	21.7801
CRYL1	-1.25761	8.45181	-6.75046	4.0205e-10	4.55117e-09	12.4771
ABCA8	-1.25612	4.66113	-7.63779	3.68647e-12	6.54885e-11	17.0799
ABLIM3	-1.24898	6.85452	-7.12808	5.62076e-11	7.64078e-10	14.4051
LGSN	-1.24628	3.7155	-6.60962	8.27175e-10	8.7123e-09	11.771
CFHR2	-1.24553	11.4683	-4.30315	3.21686e-05	0.00012581	1.52915
LOC101928635	-1.24445	5.77174	-8.35196	7.26089e-14	1.88531e-12	20.9435
G6PC	-1.24439	7.63466	-4.34845	2.68607e-05	0.000106668	1.70128
SLCO2B1	-1.24417	6.79959	-7.18411	4.18148e-11	5.86464e-10	14.6952
GDA	-1.2437	6.46396	-5.61112	1.10135e-07	7.28684e-07	7.00142
HAAO	-1.24313	7.60907	-8.10515	2.85749e-13	6.54111e-12	19.5948
MTHFD1	-1.23973	9.71777	-8.10795	2.81364e-13	6.46123e-12	19.61
CNGA1	-1.23808	6.15138	-6.59962	8.70416e-10	9.11895e-09	11.7212
ANGPTL1	-1.23762	3.6733	-10.8777	3.66418e-20	3.44991e-18	35.2516
UGT3A1	-1.23751	5.06823	-5.99836	1.73652e-08	1.37443e-07	8.79854
WFDC1	-1.23727	5.19028	-9.69842	3.45252e-17	1.81723e-15	28.488
ETS2	-1.23683	6.78515	-9.95505	7.83792e-18	4.74107e-16	29.9518
INSIG1	-1.23614	9.12919	-4.80471	4.07872e-06	1.94621e-05	3.50841
APOA1	-1.23509	12.5474	-3.50278	0.000625477	0.00180428	-1.27635
FAM149A	-1.23478	6.25976	-6.91017	1.75941e-10	2.16232e-09	13.2865
SIGLEC1	-1.23391	5.71015	-11.3103	2.93096e-21	3.42694e-19	37.7475
MAGI2-AS3	-1.23	3.83931	-11.0587	1.27373e-20	1.29496e-18	36.2956
CISH	-1.22825	7.12498	-7.9803	5.68653e-13	1.22407e-11	18.9177
ITIH1	-1.22807	10.9796	-5.33304	3.97393e-07	2.35381e-06	5.7568
SOCS2-AS1	-1.22638	4.00054	-11.088	1.07358e-20	1.09662e-18	36.4646
AHSG	-1.22621	12.0861	-3.96805	0.000117312	0.000405361	0.299019
GNE	-1.22606	8.42165	-7.97774	5.76713e-13	1.23896e-11	18.9039
MGST1	-1.22574	8.47089	-6.28438	4.25635e-09	3.88417e-08	10.17
CYP4F3	-1.2257	9.38643	-4.79082	4.32729e-06	2.05679e-05	3.45149
C1QC	-1.22169	8.39079	-6.23795	5.36e-09	4.76286e-08	9.94493
PXMP2	-1.21761	8.97447	-6.42232	2.13516e-09	2.08651e-08	10.8438
IGFBP1	-1.21677	6.76064	-7.22115	3.4369e-11	4.93485e-10	14.8876
SUCLG2	-1.21509	9.15089	-8.34892	7.38502e-14	1.91524e-12	20.9268
STAB2	-1.21469	4.29365	-17.6224	9.1424e-37	1.16458e-33	72.9946
FREM2	-1.2132	3.66372	-4.00039	0.000103869	0.000362964	0.414336
GREM2	-1.2099	4.03569	-7.20651	3.71402e-11	5.27045e-10	14.8115
GRHPR	-1.20483	9.67826	-7.25128	2.9294e-11	4.25745e-10	15.0444
IFITM1	-1.20369	8.8381	-5.34184	3.81802e-07	2.27016e-06	5.79556
PANK1	-1.20351	8.39709	-6.67723	5.85555e-10	6.39768e-09	12.109
BST2	-1.20257	7.62672	-6.17362	7.36636e-09	6.29264e-08	9.63465
TUBE1	-1.20213	4.55329	-10.6027	1.8213e-19	1.56509e-17	33.6673
DNAJC12	-1.19839	5.39836	-6.31881	3.58555e-09	3.32813e-08	10.3375
ZSWIM6	-1.19833	7.46621	-7.19871	3.87073e-11	5.46419e-10	14.771
NUDT6	-1.19688	5.77946	-8.15792	2.13424e-13	5.04002e-12	19.882
IL7R	-1.19289	6.03965	-5.14093	9.42753e-07	5.17761e-06	4.92098
DNALI1	-1.19198	4.96131	-8.29442	1.00044e-13	2.50417e-12	20.6279
F11	-1.19084	4.44987	-8.63877	1.45597e-14	4.31903e-13	22.5264
FMO2	-1.19001	5.35304	-8.81184	5.48338e-15	1.74879e-13	23.4888
SELE	-1.18948	3.55594	-6.28974	4.14446e-09	3.78995e-08	10.196
KYNU	-1.18938	6.12848	-8.55319	2.35525e-14	6.8277e-13	22.0525
HAND2-AS1	-1.18801	3.28892	-14.2626	1.08709e-28	5.11758e-26	54.6549
FBLN5	-1.18467	5.75783	-6.02388	1.53385e-08	1.22386e-07	8.91947
CA5A	-1.17977	6.38768	-6.42936	2.06091e-09	2.01956e-08	10.8784
CCDC3	-1.17736	7.2026	-7.9063	8.53608e-13	1.76382e-11	18.5182
ADRA1A	-1.17694	3.83633	-13.8755	9.95697e-28	3.59364e-25	52.4672
XPNPEP2	-1.16828	6.21334	-3.65852	0.000363103	0.00111153	-0.766815
ANKRD55	-1.16635	3.54153	-11.9455	7.17529e-23	1.10986e-20	41.4139
PRELP	-1.16594	5.5971	-10.713	9.57174e-20	8.42586e-18	34.3029
FCGR3B	-1.16567	5.62701	-6.88881	1.966e-10	2.39044e-09	13.1777
LOC728040	-1.16525	5.52215	-7.32365	1.99345e-11	3.01034e-10	15.4222
TTPA	-1.16509	5.01984	-5.84712	3.60145e-08	2.66721e-07	8.08819
SEC24B	-1.16503	8.19317	-9.04393	1.46941e-15	5.42079e-14	24.7872
MAN1A1	-1.16316	7.6914	-6.3276	3.43179e-09	3.19362e-08	10.3803
CYP3A5	-1.16293	9.62325	-6.06395	1.26167e-08	1.02674e-07	9.10988
ATP11C	-1.16239	5.54212	-8.36496	6.7531e-14	1.76616e-12	21.0149
DEFB1	-1.16192	8.6275	-2.79852	0.0058885	0.013096	-3.34312
GLUD1	-1.16162	9.00458	-5.80066	4.49702e-08	3.26351e-07	7.8721
ANO1	-1.16116	5.68514	-5.92959	2.42253e-08	1.85896e-07	8.47423
RNF135	-1.16106	5.90941	-7.12676	5.66002e-11	7.68932e-10	14.3983
GPR126	-1.15805	5.57642	-7.52521	6.77086e-12	1.13838e-10	16.4825
AGL	-1.15795	8.41978	-6.25498	4.92584e-09	4.41146e-08	10.0274
MRO	-1.15717	4.25439	-16.365	8.31985e-34	7.83332e-31	66.281
GPR65	-1.15689	4.62603	-9.76783	2.31331e-17	1.25866e-15	28.8833
SERPINA7	-1.15599	9.29574	-3.73529	0.000276024	0.000869174	-0.508991
LOC100505985	-1.1489	5.63532	-4.47443	1.61604e-05	6.7663e-05	2.18704
KIAA0922	-1.1488	7.18276	-8.34244	7.65665e-14	1.97257e-12	20.8913
ERRFI1	-1.1482	10.358	-5.87547	3.14355e-08	2.36203e-07	8.22054
SLC9B2	-1.14461	5.41588	-10.3667	7.19118e-19	5.36982e-17	32.3108
SLC25A20	-1.1431	8.1852	-7.90604	8.54819e-13	1.76464e-11	18.5168
FNDC4	-1.14196	7.23245	-9.5395	8.62161e-17	4.19553e-15	27.5847
SERPINB9	-1.14178	5.72587	-8.9546	2.44158e-15	8.37914e-14	24.2865
HGD	-1.13983	8.14902	-5.6591	8.79297e-08	5.95595e-07	7.22016
BAAT	-1.13969	9.60659	-4.32776	2.91711e-05	0.000115085	1.6225
GPHN	-1.13698	5.97922	-10.1561	2.44422e-18	1.61864e-16	31.1024
GOT1	-1.13445	9.4404	-6.66018	6.38958e-10	6.91832e-09	12.0236
CSF1R	-1.13003	7.11158	-8.20668	1.62891e-13	3.91499e-12	20.148
S100A12	-1.12655	3.81197	-7.37419	1.52227e-11	2.36647e-10	15.6869
CDH19	-1.12589	3.53404	-12.2958	9.29907e-24	1.62396e-21	43.4334
ALDH1B1	-1.12478	6.1423	-8.43494	4.56832e-14	1.24436e-12	21.3999
REEP6	-1.12112	8.78168	-4.37025	2.46171e-05	9.87375e-05	1.78458
ECM2	-1.1201	6.37065	-6.86313	2.24628e-10	2.6994e-09	13.0471
AK094644	-1.11793	3.8284	-8.80164	5.80904e-15	1.84721e-13	23.432
C1RL	-1.11783	7.00944	-9.78445	2.10155e-17	1.15213e-15	28.978
EPB41L4B	-1.1176	5.4685	-10.3608	7.44284e-19	5.53865e-17	32.2768
PSAT1	-1.11731	7.91631	-5.74631	5.82371e-08	4.12537e-07	7.62065
METTL7B	-1.1161	9.04579	-6.00566	1.67598e-08	1.33186e-07	8.83312
EGR2	-1.11578	4.81481	-6.74415	4.15309e-10	4.68657e-09	12.4453
TRPM8	-1.11563	5.62348	-6.23584	5.41623e-09	4.80493e-08	9.93474
CCL5	-1.11487	6.41911	-6.04363	1.39321e-08	1.12239e-07	9.01321
CFL2	-1.11274	7.48433	-7.58155	4.99661e-12	8.67696e-11	16.781
HADH	-1.11229	7.97817	-9.60057	6.0672e-17	3.05547e-15	27.9315
DUSP6	-1.11182	8.50246	-6.28001	4.34987e-09	3.95451e-08	10.1488
CCND1	-1.11158	7.42433	-4.1523	5.81065e-05	0.000215646	0.965875
CFH	-1.11103	10.6445	-3.59993	0.000446418	0.00133396	-0.960657
TM6SF2	-1.10968	5.73029	-10.1954	1.94563e-18	1.31664e-16	31.3277
CPT2	-1.10906	7.10961	-8.49644	3.238e-14	9.09454e-13	21.7389
SLC4A4	-1.10762	4.75316	-9.75244	2.52808e-17	1.36183e-15	28.7956
FERMT2	-1.1057	7.67438	-10.0455	4.64064e-18	2.9676e-16	30.4693
FOXO1	-1.10551	5.68029	-10.9259	2.76488e-20	2.68491e-18	35.5298
NOSTRIN	-1.10276	4.98063	-6.17519	7.30935e-09	6.25134e-08	9.64223
JUNB	-1.10071	7.40331	-5.59411	1.19257e-07	7.82343e-07	6.92414
FBXO8	-1.09979	6.62026	-7.39359	1.3723e-11	2.16283e-10	15.7887
ACAA2	-1.09904	7.38624	-10.3046	1.03218e-18	7.45062e-17	31.9538
CYP4F12	-1.09668	7.82006	-8.34235	7.66073e-14	1.97257e-12	20.8908
TUSC1	-1.09648	6.96813	-4.77348	4.65832e-06	2.20349e-05	3.38059
RAB26	-1.09645	6.42271	-6.38254	2.60717e-09	2.49264e-08	10.6487
PDLIM5	-1.09506	5.33271	-14.1226	2.41875e-28	1.02702e-25	53.865
DHRS2	-1.09051	6.61156	-2.7505	0.00676988	0.0148053	-3.46926
NFIL3	-1.08983	8.37211	-6.64312	6.97203e-10	7.47793e-09	11.9383
RAB17	-1.08824	7.72432	-7.25818	2.82405e-11	4.12373e-10	15.0803
HLA-DQA1	-1.08734	6.15545	-3.23377	0.00153708	0.00400789	-2.11264
ETNK2	-1.08718	6.71889	-4.35815	2.58392e-05	0.000102974	1.7383
ERLIN1	-1.08687	6.93099	-8.64501	1.40566e-14	4.18126e-13	22.561
ADAMTS13	-1.08527	5.81044	-14.2815	9.75844e-29	4.7874e-26	54.7615
ABHD6	-1.08395	5.69479	-9.64913	4.58698e-17	2.36502e-15	28.2076
ADK	-1.08354	7.19937	-7.60466	4.41022e-12	7.73306e-11	16.9037
IL18R1	-1.08117	4.27758	-10.7405	8.15347e-20	7.20667e-18	34.4613
PRAP1	-1.07667	8.94258	-4.31267	3.09757e-05	0.000121584	1.56521
LINC00261	-1.07662	9.24156	-6.12023	9.57846e-09	7.99929e-08	9.37851
ABCC2	-1.07485	7.79444	-6.62864	7.50697e-10	8.00411e-09	11.8659
ADHFE1	-1.07429	7.66896	-6.43134	2.04047e-09	2.0012e-08	10.8882
ITIH4	-1.07427	7.765	-6.77341	3.57223e-10	4.10479e-09	12.5928
RGAG4	-1.07363	5.20418	-9.66568	4.16985e-17	2.16024e-15	28.3017
ATF3	-1.07352	5.74865	-9.95313	7.92545e-18	4.78066e-16	29.9408
NAPSB	-1.07285	4.39601	-10.0342	4.95649e-18	3.13839e-16	30.4043
NR1I3	-1.07192	5.87265	-4.49883	1.46297e-05	6.18131e-05	2.2823
BMPER	-1.07017	2.86619	-14.8066	4.94546e-30	2.81826e-27	57.7065
MYO1F	-1.06901	6.28628	-10.369	7.09606e-19	5.31713e-17	32.3239
ENO3	-1.06598	4.86873	-7.66856	3.12022e-12	5.60733e-11	17.2437
ALDH1L1	-1.06521	7.20301	-4.91338	2.55773e-06	1.27328e-05	3.95777
KNG1	-1.06518	9.7285	-4.28438	3.46523e-05	0.000134672	1.45821
YPEL2	-1.06489	6.65454	-7.76719	1.82548e-12	3.47066e-11	17.7707
HGF	-1.06391	4.19959	-8.27635	1.10623e-13	2.75034e-12	20.529
PSD3	-1.06284	6.52501	-5.92968	2.42151e-08	1.85884e-07	8.47463
ST3GAL6	-1.06197	4.7769	-9.7865	2.07682e-17	1.14872e-15	28.9897
TMEM192	-1.06152	7.23959	-8.15887	2.12305e-13	5.02454e-12	19.8872
ACADS	-1.06124	7.14688	-7.52367	6.82712e-12	1.14606e-10	16.4744
ZFP36	-1.0607	9.20456	-6.45129	1.84546e-09	1.83319e-08	10.9863
GPT	-1.06011	6.77617	-8.54977	2.4009e-14	6.95074e-13	22.0336
NR0B2	-1.05978	8.09449	-6.54919	1.12486e-09	1.1539e-08	11.4704
GLRX	-1.05954	8.52116	-6.6768	5.86842e-10	6.4085e-09	12.1069
CPN1	-1.05728	7.66694	-5.86042	3.37902e-08	2.51972e-07	8.15023
FUOM	-1.05716	7.74905	-6.54642	1.1408e-09	1.16915e-08	11.4566
CES2	-1.0537	9.75705	-4.20695	4.69809e-05	0.000177893	1.16814
HERC5	-1.05315	6.07235	-5.80141	4.48092e-08	3.254e-07	7.87559
BHMT2	-1.05209	8.47374	-4.8455	3.42596e-06	1.66232e-05	3.67626
JUN	-1.05198	7.21801	-6.96556	1.31835e-10	1.6666e-09	13.5693
TPD52L1	-1.05124	7.05579	-6.06956	1.22757e-08	1.00125e-07	9.13659
CFD	-1.05065	5.96315	-6.30245	3.89029e-09	3.58792e-08	10.2578
ELFN1	-1.04801	6.24672	-6.32828	3.4202e-09	3.18419e-08	10.3836
ITLN1	-1.04706	3.90391	-11.4662	1.17833e-21	1.48354e-19	38.648
TGFBR3	-1.04462	6.91649	-5.21925	6.64426e-07	3.76259e-06	5.25928
ORM1	-1.04441	13.0332	-4.75237	5.0944e-06	2.39201e-05	3.29454
ABRACL	-1.04294	6.1578	-4.52509	1.31382e-05	5.60719e-05	2.38529
KCND3	-1.04252	4.54745	-8.75939	7.37561e-15	2.27844e-13	23.1966
SDPR	-1.0413	4.8527	-6.53937	1.18234e-09	1.2069e-08	11.4216
SH3BGRL	-1.0411	6.51699	-6.2374	5.37461e-09	4.77192e-08	9.94227
KDR	-1.04063	7.21759	-5.9648	2.04332e-08	1.59568e-07	8.64003
ABHD2	-1.03998	7.23345	-7.80965	1.44821e-12	2.81517e-11	17.9983
PAIP2B	-1.0392	5.96964	-5.52724	1.62831e-07	1.04508e-06	6.62182
MS4A4A	-1.03843	5.18932	-7.40831	1.26834e-11	2.02253e-10	15.8661
CAPN3	-1.03503	5.43855	-7.08468	7.06357e-11	9.40724e-10	14.181
SLC35D1	-1.03106	7.20604	-9.24434	4.68469e-16	1.9141e-14	25.9147
CD160	-1.0302	4.21328	-10.6207	1.63979e-19	1.42609e-17	33.771
IL13RA1	-1.02931	6.8905	-7.50166	7.68576e-12	1.27536e-10	16.358
GK	-1.02778	6.30876	-6.66889	6.11107e-10	6.66341e-09	12.0672
ASPDH	-1.02703	6.23473	-7.63007	3.8437e-12	6.78919e-11	17.0388
EHD3	-1.02639	4.86356	-14.2443	1.20678e-28	5.56016e-26	54.5518
IGLL5	-1.02561	5.40157	-6.87053	2.16168e-10	2.60775e-09	13.0847
ID2	-1.0251	9.45534	-6.57044	1.00977e-09	1.04535e-08	11.5759
FCER1G	-1.02451	6.26033	-4.95522	2.13334e-06	1.08241e-05	4.13265
S100A9	-1.02151	6.01634	-3.56027	0.000512715	0.00151182	-1.09039
MAP2K1	-1.02071	7.60581	-8.9057	3.22232e-15	1.06533e-13	24.0129
PRSS8	-1.01901	4.72041	-5.7528	5.64702e-08	4.01333e-07	7.65061
LARP1B	-1.01612	4.99835	-12.41	4.78273e-24	8.85213e-22	44.0906
FNDC5	-1.01567	5.47944	-6.89213	1.93237e-10	2.35882e-09	13.1946
KRTCAP3	-1.01438	5.59341	-7.72047	2.35389e-12	4.34168e-11	17.5208
SLC1A2	-1.01379	4.44964	-5.93697	2.33768e-08	1.80023e-07	8.50895
CPB2	-1.01322	11.3441	-6.43581	1.99515e-09	1.96386e-08	10.9101
IFI16	-1.0112	6.77369	-5.52016	1.68273e-07	1.07809e-06	6.58991
SLC31A2	-1.00986	5.95281	-7.42412	1.16537e-11	1.8735e-10	15.9492
KDM8	-1.00859	5.85134	-12.3614	6.34641e-24	1.15489e-21	43.811
ACOX2	-1.00838	8.80241	-5.1506	9.03042e-07	4.97845e-06	4.96258
DUSP1	-1.00614	7.21565	-8.29778	9.8192e-14	2.46676e-12	20.6463
TNFSF13B	-1.00498	6.25879	-6.04151	1.40764e-08	1.13318e-07	9.00316
KLHL2	-1.00483	7.84957	-7.74512	2.0586e-12	3.87306e-11	17.6525
SLC23A2	-1.00223	5.39457	-9.11023	1.0073e-15	3.84034e-14	25.1596
PGM1	-1.00133	9.70479	-7.78748	1.63442e-12	3.14049e-11	17.8794
NAAA	-1.00111	5.6391	-10.551	2.46069e-19	2.04161e-17	33.3701
TIAM1	-0.997531	4.71431	-8.46981	3.75862e-14	1.04083e-12	21.592
FHL2	-0.997174	6.32132	-5.24058	6.03689e-07	3.44749e-06	5.35202
LYRM5	-0.996248	8.9747	-7.35921	1.64904e-11	2.53263e-10	15.6084
HAGH	-0.995475	8.34711	-6.20323	6.36449e-09	5.53729e-08	9.77729
RORA	-0.994362	5.32644	-8.22617	1.46192e-13	3.54115e-12	20.2545
SOD2	-0.993914	8.14392	-4.29909	3.26912e-05	0.000127692	1.51378
CYB5D2	-0.991414	6.4507	-8.12296	2.58969e-13	6.0107e-12	19.6917
HK3	-0.990259	5.39258	-11.7147	2.75966e-22	3.90591e-20	40.0826
HLA-DPA1	-0.987153	7.36533	-5.20365	7.12552e-07	4.00788e-06	5.19164
PAPSS2	-0.986339	8.0761	-5.59966	1.16202e-07	7.64326e-07	6.94934
AZGP1P1	-0.985455	5.5694	-9.28737	3.66256e-16	1.54005e-14	26.1575
TPK1	-0.984888	4.37126	-8.29424	1.00144e-13	2.50417e-12	20.6269
PTPRC	-0.983009	4.72271	-7.79108	1.6026e-12	3.08758e-11	17.8987
PTPRB	-0.982454	4.49497	-9.8639	1.32798e-17	7.70974e-16	29.4312
CD8A	-0.980807	6.03906	-5.93014	2.41607e-08	1.85532e-07	8.47682
MCEE	-0.980666	6.61561	-7.83774	1.24225e-12	2.44553e-11	18.1492
NSUN6	-0.979169	7.22988	-5.78152	4.92633e-08	3.54535e-07	7.7834
GIMAP4	-0.97755	6.18402	-7.60077	4.50401e-12	7.87202e-11	16.883
CLYBL	-0.97582	5.47868	-8.15295	2.1937e-13	5.15793e-12	19.855
ECHDC2	-0.97518	9.04583	-6.41862	2.17526e-09	2.12282e-08	10.8257
HAL	-0.97489	6.65582	-4.91063	2.58831e-06	1.28555e-05	3.94631
IFI27	-0.974531	7.84028	-2.64558	0.00912662	0.0192798	-3.73811
NRBF2	-0.974511	6.16234	-6.94652	1.45596e-10	1.82037e-09	13.472
ZNF385B	-0.972312	5.23673	-3.78009	0.000234769	0.00075206	-0.356506
CLDN2	-0.971767	5.2962	-3.90815	0.00014671	0.000495787	0.0873806
RBL2	-0.970648	7.38927	-8.97013	2.2355e-15	7.83328e-14	24.3734
CYFIP2	-0.969594	6.68654	-4.74683	5.21529e-06	2.44294e-05	3.27199
ACADM	-0.969025	9.54468	-5.47088	2.11362e-07	1.32591e-06	6.36873
CYP4V2	-0.968918	6.07101	-9.32171	3.00891e-16	1.29539e-14	26.3514
RGS2	-0.968584	7.71851	-3.54916	0.000532894	0.0015643	-1.12653
TLR3	-0.967804	4.06331	-8.34501	7.54789e-14	1.95047e-12	20.9054
AXL	-0.967171	5.66893	-10.8259	4.955e-20	4.52745e-18	34.9534
PLCXD3	-0.965695	3.83295	-7.74807	2.02579e-12	3.82129e-11	17.6683
2021-03-02	-0.965522	8.27599	-5.9553	2.13949e-08	1.66239e-07	8.59523
NADK2	-0.964854	8.09145	-6.26913	4.59155e-09	4.14493e-08	10.096
AKAP12	-0.963347	4.805	-6.00813	1.65602e-08	1.31794e-07	8.84479
ADAMTSL3	-0.962342	4.97731	-8.94294	2.60868e-15	8.82672e-14	24.2212
PTGR1	-0.961689	9.1888	-4.21049	4.63357e-05	0.000175757	1.18131
MFAP4	-0.958985	5.0218	-7.40403	1.2977e-11	2.0663e-10	15.8436
TMPRSS2	-0.958456	5.49754	-7.99179	5.33844e-13	1.15952e-11	18.9799
HCK	-0.956368	5.35683	-6.61182	8.17963e-10	8.63627e-09	11.782
ABCG5	-0.956061	8.94886	-3.26881	0.00137122	0.00361811	-2.00691
ASL	-0.954762	9.5232	-6.40487	2.33087e-09	2.26029e-08	10.7581
MUT	-0.953326	8.98062	-6.31488	3.65668e-09	3.38834e-08	10.3183
FAM151A	-0.952941	4.65789	-3.52269	0.000584014	0.00169506	-1.21223
SMIM14	-0.952314	7.43212	-6.74087	4.22378e-10	4.75394e-09	12.4288
UBXN8	-0.952297	6.78764	-7.0305	9.38683e-11	1.22159e-09	13.9022
KCNJ8	-0.94948	7.02683	-4.41124	2.08766e-05	8.5058e-05	1.94209
SATB1	-0.947687	4.81538	-6.74648	4.10362e-10	4.63799e-09	12.457
KLRF1	-0.946654	3.3294	-11.2812	3.4735e-21	3.95887e-19	37.5797
AADAC	-0.946335	9.63101	-4.16423	5.54828e-05	0.000206831	1.00983
AVPR1A	-0.945032	4.35288	-5.68207	7.89123e-08	5.39749e-07	7.32531
TNFRSF11B	-0.943588	3.96291	-4.91435	2.54707e-06	1.26943e-05	3.96179
SLC39A5	-0.943032	7.18023	-4.88139	2.93637e-06	1.44582e-05	3.82476
NDRG2	-0.942853	5.80201	-8.92602	2.87153e-15	9.5666e-14	24.1265
GPLD1	-0.942567	5.53309	-5.334	3.95654e-07	2.3448e-06	5.76104
EP300-AS1	-0.94156	5.9552	-3.67776	0.000339119	0.0010467	-0.702614
ECHDC1	-0.9409	7.01186	-4.59513	9.84346e-06	4.31848e-05	2.66203
PCBD1	-0.940651	8.59154	-7.05122	8.42053e-11	1.10379e-09	14.0087
PNP	-0.939227	7.0952	-5.80391	4.42783e-08	3.21868e-07	7.88718
C21orf91	-0.938752	5.61442	-9.63069	5.10124e-17	2.59923e-15	28.1027
IGHM	-0.938579	5.29193	-8.09754	2.98031e-13	6.79353e-12	19.5534
GAREM	-0.936783	5.5865	-6.53886	1.1854e-09	1.20913e-08	11.4191
KLF4	-0.936235	5.65561	-5.37297	3.31283e-07	1.99165e-06	5.93306
PPP1R3B	-0.934905	5.80274	-6.7268	4.54081e-10	5.07124e-09	12.3579
FGG	-0.93345	12.7558	-4.43297	1.91223e-05	7.86053e-05	2.02603
RBP4	-0.933096	9.37647	-7.13035	5.554e-11	7.55952e-10	14.4168
DHTKD1	-0.932899	8.61412	-5.23071	6.31086e-07	3.59258e-06	5.30908
PIPOX	-0.932683	10.502	-4.30526	3.19005e-05	0.000124852	1.53714
LAP3	-0.932417	9.27801	-5.94656	2.2319e-08	1.72799e-07	8.55405
ABCA9	-0.93163	4.01589	-8.96889	2.25129e-15	7.86124e-14	24.3665
CXCL6	-0.931438	4.07696	-3.09513	0.00239384	0.00595025	-2.52133
ACAT1	-0.931019	5.98503	-10.9196	2.86851e-20	2.77311e-18	35.4935
STAT4	-0.929919	5.5008	-5.80552	4.39385e-08	3.19721e-07	7.89468
SULF2	-0.929646	6.01361	-4.85813	3.24528e-06	1.58414e-05	3.72843
SCARNA17	-0.928353	6.45715	-3.94502	0.000127879	0.000437549	0.217358
GAS6-AS1	-0.928141	4.62507	-8.097	2.98915e-13	6.8021e-12	19.5505
SNX10	-0.927859	7.78481	-4.2353	4.20451e-05	0.000160949	1.27387
GBP3	-0.927359	6.96102	-3.39137	0.000913362	0.00252636	-1.62952
TNFRSF1B	-0.927117	6.95898	-6.26169	4.76439e-09	4.28103e-08	10.0599
ABCG8	-0.926685	6.04023	-3.90931	0.00014608	0.000493889	0.0914516
TTPAL	-0.926649	6.92859	-7.01479	1.01922e-10	1.3169e-09	13.8215
C1QTNF1	-0.92581	5.6368	-12.227	1.38849e-23	2.33083e-21	43.0372
DNMT3L	-0.9257	4.84404	-5.43327	2.51332e-07	1.55325e-06	6.20077
SERPINF2	-0.924626	8.81188	-4.02772	9.36629e-05	0.000330122	0.512404
ELOVL6	-0.923734	6.63553	-5.79258	4.67361e-08	3.37469e-07	7.83463
CST7	-0.923407	5.19242	-7.72001	2.35989e-12	4.34184e-11	17.5183
IL2RB	-0.923339	5.94724	-9.25025	4.52895e-16	1.86453e-14	25.948
KCTD12	-0.922383	6.96046	-5.54658	1.4884e-07	9.6213e-07	6.70901
LOC102724880	-0.922184	5.89386	-5.71745	6.67708e-08	4.65975e-07	7.4877
APOL1	-0.921857	7.51964	-5.35121	3.65848e-07	2.18189e-06	5.83691
ZMYND12	-0.921494	4.4752	-7.52612	6.73756e-12	1.13454e-10	16.4874
CD52	-0.921255	5.76858	-5.02995	1.53927e-06	8.05975e-06	4.44749
ISOC1	-0.921155	8.68551	-7.09296	6.76238e-11	9.03388e-10	14.2237
TFR2	-0.920519	8.06502	-6.1972	6.55719e-09	5.6753e-08	9.74819
PIGR	-0.920265	6.66622	-4.0795	7.68982e-05	0.000277169	0.699574
PRG2	-0.920198	5.37185	-5.96589	2.03264e-08	1.58791e-07	8.64514
CSF3R	-0.920111	5.70112	-9.70906	3.24713e-17	1.71923e-15	28.5485
LPIN2	-0.919656	8.61595	-5.60321	1.1429e-07	7.54556e-07	6.96546
MGMT	-0.918554	7.93942	-6.71324	4.8683e-10	5.38972e-09	12.2898
HABP2	-0.918505	9.82826	-3.96963	0.000116617	0.000403152	0.304646
PPL	-0.917892	6.5219	-5.41301	2.75831e-07	1.68732e-06	6.1106
LST1	-0.917755	6.08788	-9.07807	1.20986e-15	4.54066e-14	24.9788
ATF5	-0.917499	7.15511	-5.11615	1.05238e-06	5.72165e-06	4.81468
PTGS2	-0.917146	3.0701	-7.78259	1.67857e-12	3.20825e-11	17.8532
CXCR2	-0.915938	3.61128	-9.80616	1.85391e-17	1.04006e-15	29.1018
CHST7	-0.91565	5.22884	-5.37006	3.35725e-07	2.01556e-06	5.92016
CRYAA	-0.915413	5.67754	-4.70296	6.27549e-06	2.89324e-05	3.09414
NKIRAS1	-0.915347	6.75715	-7.78282	1.67642e-12	3.20817e-11	17.8544
DUSP10	-0.915297	7.07609	-5.20422	7.10723e-07	3.99985e-06	5.19412
PNPLA3	-0.914478	8.02147	-4.81835	3.84801e-06	1.84274e-05	3.56444
IL10RA	-0.913807	6.2948	-5.88008	3.0747e-08	2.31915e-07	8.2421
MPC1	-0.913518	6.58822	-8.65062	1.36201e-14	4.05699e-13	22.5921
SMAD7	-0.913415	5.83063	-6.18065	7.11535e-09	6.10229e-08	9.66848
THBD	-0.911845	4.71974	-6.71845	4.73976e-10	5.26087e-09	12.3159
NDST3	-0.91125	3.196	-12.211	1.52434e-23	2.51982e-21	42.9449
PXDC1	-0.91122	7.40099	-8.42586	4.80635e-14	1.30428e-12	21.3498
TRBC1	-0.909803	6.33585	-5.01711	1.62837e-06	8.4684e-06	4.39319
AADACP1	-0.909623	4.64312	-4.69062	6.60948e-06	3.02917e-05	3.04433
RP11-96D1.11	-0.909602	6.15628	-5.86812	3.25655e-08	2.43679e-07	8.18617
LRRN3	-0.908794	3.96762	-7.2965	2.30364e-11	3.43091e-10	15.2802
INHBC	-0.908794	5.39637	-6.25781	4.85711e-09	4.35531e-08	10.0411
CRISPLD2	-0.908473	5.51004	-8.5333	2.63338e-14	7.53315e-13	21.9425
LIPG	-0.908408	7.05988	-3.60915	0.000432209	0.00129579	-0.930327
RGS1	-0.908367	5.3342	-5.13209	9.80527e-07	5.35654e-06	4.88302
CH25H	-0.908056	3.96051	-4.92533	2.42878e-06	1.21523e-05	4.00762
LOC100996412	-0.907953	6.07464	-6.96915	1.29384e-10	1.63849e-09	13.5877
MYO1B	-0.907116	7.47622	-7.21663	3.52021e-11	5.02505e-10	14.8641
FAM26F	-0.906801	4.65423	-8.42313	4.88019e-14	1.31936e-12	21.3348
VMO1	-0.906149	4.69515	-12.2073	1.55791e-23	2.5558e-21	42.9234
IVD	-0.905862	6.47987	-11.1851	6.08676e-21	6.52519e-19	37.0253
MSRA	-0.905783	5.46159	-12.2647	1.11501e-23	1.93163e-21	43.254
SAMSN1	-0.905444	4.03308	-6.40479	2.33179e-09	2.26029e-08	10.7578
RBKS	-0.905413	7.56038	-6.89044	1.94938e-10	2.37423e-09	13.186
PPARGC1A	-0.904219	5.32835	-5.37057	3.34943e-07	2.01142e-06	5.92241
LOC200772	-0.903499	4.98063	-5.40347	2.8816e-07	1.7558e-06	6.06821
COMT	-0.903389	7.08048	-9.56698	7.3613e-17	3.59839e-15	27.7407
NR2F1	-0.903136	6.49166	-3.52378	0.000581825	0.00168938	-1.20872
CAT	-0.902698	8.27403	-5.95025	2.19245e-08	1.69987e-07	8.57142
LOC102723864	-0.902232	5.8196	-5.08857	1.18906e-06	6.37194e-06	4.69673
ZCCHC6	-0.901957	6.3524	-6.20562	6.28977e-09	5.48109e-08	9.78882
HMGCL	-0.901266	9.04786	-7.20462	3.75139e-11	5.31304e-10	14.8017
RASD1	-0.900197	7.9825	-3.66442	0.000355588	0.00109162	-0.747172
ANGPTL4	-0.899633	6.97125	-3.90799	0.000146799	0.000496012	0.0868041
TRMT11	-0.899277	7.2083	-5.51777	1.7015e-07	1.08851e-06	6.57915
ALLC	-0.898859	4.39616	-6.29556	4.02601e-09	3.69264e-08	10.2243
DSG1	-0.898738	3.938	-6.02595	1.51848e-08	1.21293e-07	8.92929
FOXF1	-0.898124	4.45786	-9.34794	2.5892e-16	1.13043e-14	26.4996
TMEM53	-0.897726	6.93534	-7.49836	7.82321e-12	1.29223e-10	16.3406
KAZN	-0.897395	4.61874	-13.1263	7.46864e-26	2.10043e-23	48.2012
ABCB1	-0.896483	6.61966	-3.48613	0.000662263	0.0018975	-1.32975
XAF1	-0.895599	6.34907	-5.50334	1.81914e-07	1.15693e-06	6.51428
LY86	-0.895439	5.79478	-7.2052	3.74001e-11	5.30038e-10	14.8047
NFKBIZ	-0.895406	8.60052	-4.39115	2.26359e-05	9.16195e-05	1.86475
PLTP	-0.895167	6.30134	-4.04427	8.79591e-05	0.000312193	0.572009
LOC101928419	-0.894832	5.56021	-4.77771	4.57545e-06	2.16658e-05	3.39785
IL6ST	-0.89236	6.0893	-9.37649	2.19831e-16	9.79513e-15	26.6611
TMEM154	-0.892101	4.04608	-5.87833	3.10063e-08	2.33708e-07	8.23393
HAPLN4	-0.891272	4.84613	-7.54708	6.0182e-12	1.02698e-10	16.5983
SCP2	-0.890307	10.5103	-6.0323	1.47226e-08	1.18081e-07	8.95941
FRMD6	-0.890149	6.4491	-4.07752	7.74839e-05	0.000278908	0.69237
FXN	-0.890134	5.15723	-9.57006	7.23185e-17	3.55922e-15	27.7582
APLNR	-0.889145	6.68008	-5.70312	7.14516e-08	4.94024e-07	7.42184
QDPR	-0.888246	7.36894	-7.55487	5.77057e-12	9.8706e-11	16.6396
APOL6	-0.886884	6.19661	-6.29874	3.96289e-09	3.64401e-08	10.2397
NCOR1	-0.886001	5.83426	-9.84205	1.50675e-17	8.6319e-16	29.3065
GIMAP7	-0.884614	5.58934	-4.75677	5.00046e-06	2.35198e-05	3.31243
CLDN10	-0.884179	4.11217	-5.27256	5.22653e-07	3.02865e-06	5.49151
PLEK	-0.883882	6.13835	-6.2862	4.21805e-09	3.85084e-08	10.1788
IFIT1	-0.883064	7.32543	-3.20568	0.00168333	0.00434476	-2.19668
GIMAP6	-0.882857	5.09658	-5.93409	2.37049e-08	1.82226e-07	8.49537
SLC16A14	-0.882371	4.21156	-3.89	0.000156927	0.000526699	0.0237233
F2	-0.882265	10.9001	-4.99639	1.78296e-06	9.16883e-06	4.30569
PFKFB1	-0.88067	4.45823	-8.55759	2.29781e-14	6.67908e-13	22.0768
BASP1	-0.878331	5.38846	-7.21464	3.55755e-11	5.07168e-10	14.8538
SLC26A6	-0.8777	5.65723	-5.46561	2.16559e-07	1.35576e-06	6.34517
IFNGR1	-0.877527	7.55581	-5.38917	3.07652e-07	1.86279e-06	6.00477
SLC7A2	-0.87723	5.38087	-9.93242	8.93499e-18	5.35975e-16	29.8224
OSBPL11	-0.876932	6.87177	-6.79871	3.13497e-10	3.65381e-09	12.7207
SLC31A1	-0.87589	6.94321	-7.94037	7.08133e-13	1.47875e-11	18.7019
DUSP16	-0.875857	6.57142	-8.91705	3.02156e-15	1.00049e-13	24.0763
MTUS1	-0.875628	6.99804	-6.27208	4.52475e-09	4.08776e-08	10.1103
OCIAD2	-0.873191	8.57024	-3.49005	0.000653424	0.00187515	-1.3172
FMO4	-0.87287	7.16018	-4.70348	6.26184e-06	2.88757e-05	3.09624
HPS5	-0.872697	7.13914	-6.71593	4.8015e-10	5.32121e-09	12.3033
RP11-250B2.6	-0.871974	3.83026	-8.08478	3.19785e-13	7.23609e-12	19.4841
SFRP5	-0.871627	5.51382	-5.65561	8.93865e-08	6.0414e-07	7.20419
CYB5A	-0.871075	9.03522	-5.58139	1.26553e-07	8.27445e-07	6.86649
MMAA	-0.870806	4.4307	-10.9535	2.35452e-20	2.33885e-18	35.6886
SLC39A14	-0.8708	5.91805	-10.4715	3.90935e-19	3.07844e-17	32.9128
CITED2	-0.870788	6.08421	-6.35719	2.96009e-09	2.79306e-08	10.5247
CYP2A13	-0.87058	5.75551	-9.46401	1.33051e-16	6.16963e-15	27.1566
CLU	-0.869953	8.79035	-6.77242	3.59054e-10	4.12264e-09	12.5878
MBNL2	-0.869564	5.09109	-10.2513	1.40652e-18	9.82525e-17	31.6482
C14orf105	-0.868142	5.44772	-6.91217	1.74123e-10	2.14484e-09	13.2966
MROH2A	-0.867382	3.74166	-6.71984	4.70603e-10	5.22611e-09	12.3229
TYROBP	-0.866919	7.49241	-4.91239	2.56874e-06	1.27788e-05	3.95363
MST1	-0.866709	9.93067	-5.07889	1.24098e-06	6.62395e-06	4.65546
NR1H4	-0.866432	7.03082	-6.51608	1.33044e-09	1.34629e-08	11.3062
LPAL2	-0.865873	4.055	-9.62499	5.27151e-17	2.67968e-15	28.0703
CASP1	-0.865622	5.36216	-5.83912	3.74202e-08	2.76188e-07	8.05093
DNAJB14	-0.865431	6.60616	-5.41877	2.68633e-07	1.64841e-06	6.13623
PIK3R1	-0.862173	7.95175	-5.08391	1.21377e-06	6.48994e-06	4.67686
SGMS2	-0.862004	4.78134	-6.66303	6.29715e-10	6.82848e-09	12.0379
ARG1	-0.861277	5.15021	-8.13095	2.47778e-13	5.76949e-12	19.7352
PRR18	-0.858863	5.70772	-4.88572	2.8821e-06	1.42071e-05	3.84273
MCL1	-0.858714	6.42318	-9.29892	3.42834e-16	1.45001e-14	26.2227
NXN	-0.858461	5.85615	-4.83972	3.51195e-06	1.69833e-05	3.6524
GCLM	-0.855741	7.76302	-4.01506	9.82655e-05	0.000345389	0.466912
AK3	-0.855615	8.56626	-6.12342	9.42971e-09	7.89638e-08	9.39378
LIME1	-0.855406	7.60657	-4.80911	4.00281e-06	1.91137e-05	3.52648
PPP2R2A	-0.855031	5.95691	-13.0408	1.22512e-25	3.27531e-23	47.7122
CD81	-0.854926	10.3184	-6.91505	1.71529e-10	2.11651e-09	13.3114
FXYD6	-0.853582	6.47302	-5.75763	5.51905e-08	3.93012e-07	7.6729
CBS	-0.853133	7.59067	-5.35617	3.57675e-07	2.13727e-06	5.8588
FMOD	-0.853089	5.9556	-4.64933	7.85682e-06	3.53279e-05	2.87833
ZFAND5	-0.852936	6.48689	-8.48494	3.45342e-14	9.61859e-13	21.6755
PHGDH	-0.852245	7.42889	-4.58096	1.04382e-05	4.55175e-05	2.60577
IL4R	-0.851951	7.95583	-5.84918	3.56615e-08	2.64651e-07	8.09777
ADAMTS2	-0.8503	4.92369	-8.18377	1.8495e-13	4.42062e-12	20.023
ADAP2	-0.849927	6.53987	-8.13759	2.38843e-13	5.56744e-12	19.7713
RP11-469M7.1	-0.84978	6.13259	-5.63261	9.95808e-08	6.64946e-07	7.09927
C11orf54	-0.849471	8.03654	-7.17608	4.36291e-11	6.08363e-10	14.6536
EIF1AY	-0.849069	5.18349	-2.9769	0.00345405	0.00819789	-2.85759
FAAH	-0.848623	6.6538	-6.4355	1.99828e-09	1.96605e-08	10.9086
SMOC1	-0.848048	6.77786	-8.54033	2.53151e-14	7.28988e-13	21.9814
SMAD1	-0.847809	7.05291	-6.41637	2.20006e-09	2.14605e-08	10.8146
C4orf29	-0.846894	6.02506	-9.72176	3.01768e-17	1.61752e-15	28.6209
DBT	-0.846823	5.73937	-9.5359	8.80215e-17	4.27378e-15	27.5643
CCDC71L	-0.846764	5.14323	-9.45861	1.37241e-16	6.33679e-15	27.126
FNIP2	-0.846223	7.00461	-6.403	2.35281e-09	2.27659e-08	10.749
F12	-0.845429	7.00574	-5.4975	1.86897e-07	1.18549e-06	6.48806
SC5D	-0.844972	6.46718	-6.9433	1.48065e-10	1.84484e-09	13.4555
GRHL1	-0.842735	5.40085	-6.36145	2.89766e-09	2.73773e-08	10.5455
RARRES3	-0.841933	7.34377	-3.93019	0.000135158	0.000460558	0.164963
RBMS3	-0.841491	3.9539	-10.4252	5.11758e-19	3.98476e-17	32.6468
TIGD2	-0.840524	6.54769	-4.42337	1.9879e-05	8.13763e-05	1.98891
ACVR1C	-0.839866	4.31279	-7.37642	1.50423e-11	2.34515e-10	15.6986
GZMA	-0.839487	5.04407	-5.03131	1.53014e-06	8.01917e-06	4.45324
LONRF1	-0.839471	4.91893	-11.2533	4.08772e-21	4.56286e-19	37.4188
OAS1	-0.839273	5.93189	-4.94055	2.27371e-06	1.14692e-05	4.07121
ACOX1	-0.839201	6.42461	-7.72267	2.32591e-12	4.29758e-11	17.5325
GNA14	-0.836596	4.27685	-10.5354	2.69457e-19	2.21026e-17	33.2804
LHPP	-0.836181	6.65593	-5.53386	1.57906e-07	1.01618e-06	6.65162
APOC3	-0.835736	9.72686	-4.53923	1.23975e-05	5.31621e-05	2.44088
SULT1B1	-0.834304	5.23178	-5.96595	2.03198e-08	1.58791e-07	8.64546
SLA	-0.833815	6.44238	-6.56991	1.01249e-09	1.04756e-08	11.5733
SOWAHC	-0.833492	7.89492	-6.71487	4.82779e-10	5.34761e-09	12.2979
FAM221A	-0.833301	6.41463	-4.13896	6.11852e-05	0.00022591	0.916777
ALPL	-0.83318	4.22434	-7.19067	4.03879e-11	5.68333e-10	14.7293
ST6GAL1	-0.83292	6.30416	-7.01185	1.03499e-10	1.33567e-09	13.8065
MYCT1	-0.832888	4.2789	-9.96999	7.18868e-18	4.41357e-16	30.0372
EPAS1	-0.83248	7.29188	-8.56686	2.18132e-14	6.35753e-13	22.1281
HTR2B	-0.831995	3.58958	-5.84282	3.6764e-08	2.71622e-07	8.06814
CYP27A1	-0.830904	9.59247	-4.01908	9.67801e-05	0.000340555	0.481355
FAM229B	-0.830873	5.61393	-5.50653	1.79245e-07	1.14163e-06	6.52862
CYP7B1	-0.830531	4.63424	-4.56555	1.1124e-05	4.81782e-05	2.54476
MYOM2	-0.830473	3.9471	-10.0764	3.88178e-18	2.52432e-16	30.6456
FEZ1	-0.828763	5.03846	-9.27885	3.84549e-16	1.60761e-14	26.1094
N4BP2L1	-0.827403	5.006	-10.3134	9.80478e-19	7.17306e-17	32.0046
MGLL	-0.827127	8.28996	-4.32462	2.95389e-05	0.000116409	1.61054
PDGFRA	-0.826903	4.05066	-7.41873	1.19948e-11	1.92046e-10	15.9209
ANK3	-0.826769	4.4513	-7.72889	2.24863e-12	4.16544e-11	17.5657
FPR1	-0.826371	4.53605	-10.1065	3.25863e-18	2.13257e-16	30.8184
PINK1	-0.826006	7.91799	-7.65917	3.2833e-12	5.88088e-11	17.1937
SLC20A1	-0.824529	8.19536	-5.32783	4.06904e-07	2.4062e-06	5.73389
ALDH4A1	-0.824091	7.68945	-6.94226	1.48868e-10	1.85378e-09	13.4502
PLA2G12A	-0.822013	6.77462	-8.77672	6.68772e-15	2.08678e-13	23.2931
ZBTB21	-0.821967	6.98143	-5.62758	1.0196e-07	6.78741e-07	7.07633
PCYOX1	-0.819019	8.04315	-5.7755	5.06958e-08	3.63877e-07	7.75552
LOC101927752	-0.818728	5.89257	-7.03017	9.40306e-11	1.22201e-09	13.9005
RP1-151F17.2	-0.816394	6.02083	-4.92747	2.40638e-06	1.20681e-05	4.01655
NUDT7	-0.815634	5.89369	-8.16302	2.0748e-13	4.92111e-12	19.9099
NMRK1	-0.815016	5.41091	-8.49413	3.28012e-14	9.18901e-13	21.7262
NPC1L1	-0.813409	4.65949	-8.04014	4.0906e-13	9.07603e-12	19.2418
C2orf40	-0.812888	3.35807	-7.94405	6.93944e-13	1.45614e-11	18.7218
CTSS	-0.812854	7.15726	-4.98441	1.87871e-06	9.63377e-06	4.25523
S1PR1	-0.811891	5.79449	-6.84975	2.4076e-10	2.87096e-09	12.9792
CFB	-0.810369	8.49669	-5.25241	5.72389e-07	3.28521e-06	5.40354
IGFBP4	-0.810118	10.4632	-5.17675	8.0364e-07	4.47373e-06	5.07531
LRRK2	-0.808383	4.58007	-5.49633	1.87908e-07	1.1912e-06	6.48283
ITGA9	-0.808313	4.14143	-12.8901	2.93525e-25	7.30607e-23	46.8487
NIT2	-0.806606	9.1513	-9.24085	4.77893e-16	1.94526e-14	25.895
RHOB	-0.806601	4.94449	-9.56942	7.25859e-17	3.56428e-15	27.7546
SELP	-0.806166	4.88938	-7.80813	1.4603e-12	2.83613e-11	17.9901
ITIH3	-0.805964	11.4625	-2.55056	0.0118747	0.0242455	-3.97343
GSAP	-0.80373	7.34645	-4.31194	3.10659e-05	0.00012185	1.56244
PBX1	-0.803377	5.39151	-4.72015	5.83729e-06	2.70736e-05	3.16369
LOC728061	-0.802767	7.30491	-3.13181	0.00213203	0.00536976	-2.41472
BDH1	-0.802624	6.16969	-5.65318	9.04131e-08	6.10507e-07	7.1931
UGT2B4	-0.802566	10.6458	-3.53989	0.000550295	0.00160927	-1.1566
SERPINA6	-0.801978	10.3903	-3.73938	0.000271986	0.000857831	-0.495118
SULT1A1	-0.801723	8.17241	-7.28008	2.51383e-11	3.71832e-10	15.1945
SGK1	-0.801308	8.94171	-3.9278	0.000136369	0.00046432	0.156521
LDLR	-0.801271	5.51139	-9.30264	3.35608e-16	1.42782e-14	26.2437
RNA45S5	-0.801251	5.96305	-4.91751	2.5124e-06	1.25388e-05	3.975
ST6GAL2	-0.799841	2.98544	-9.82878	1.62688e-17	9.27109e-16	29.2308
SYNPO2	-0.799278	4.65461	-9.34519	2.63034e-16	1.14378e-14	26.4841
COX7A1	-0.798978	6.6408	-4.86107	3.20448e-06	1.5675e-05	3.74061
TAPBPL	-0.798567	6.4517	-5.14514	9.25239e-07	5.08917e-06	4.93911
GMFG	-0.798098	6.29862	-6.32109	3.54515e-09	3.29344e-08	10.3485
ZC3H13	-0.797478	6.20599	-8.52432	2.76951e-14	7.8949e-13	21.8929
PIGV	-0.796784	6.78131	-7.90584	8.55748e-13	1.76488e-11	18.5157
SELL	-0.79612	4.70463	-5.17497	8.10072e-07	4.50838e-06	5.0676
SORD	-0.795662	8.28998	-3.78364	0.000231764	0.000743863	-0.344361
PLSCR1	-0.795367	5.74889	-7.14952	5.01968e-11	6.91923e-10	14.516
CCDC28A	-0.795317	7.33125	-6.33737	3.2684e-09	3.05865e-08	10.4279
CD4	-0.794973	5.01724	-11.7745	1.94717e-22	2.82993e-20	40.4273
PECR	-0.794906	8.60143	-7.82588	1.32539e-12	2.60212e-11	18.0854
SYTL5	-0.794588	3.8724	-10.5523	2.44235e-19	2.0342e-17	33.3775
ASGR1	-0.794408	9.34849	-4.20819	4.67528e-05	0.000177123	1.17278
CCBE1	-0.793757	3.61285	-11.413	1.60803e-21	1.98982e-19	38.3407
LMTK3	-0.793743	4.36683	-5.63473	9.85986e-08	6.58591e-07	7.1089
PTN	-0.792325	4.537	-9.48476	1.18097e-16	5.56332e-15	27.2742
NKG7	-0.791799	5.16871	-5.81673	4.16496e-08	3.0419e-07	7.94673
CRYM	-0.790437	6.98353	-4.97498	1.95753e-06	1.00214e-05	4.21559
MAP3K5	-0.790044	6.41372	-3.90621	0.000147774	0.000498915	0.080548
CDC14B	-0.789128	5.10886	-8.08395	3.21248e-13	7.26162e-12	19.4796
RRN3	-0.78594	6.95941	-6.20536	6.29792e-09	5.48598e-08	9.78755
USO1	-0.78506	7.59165	-7.15454	4.88864e-11	6.7515e-10	14.542
TSPYL5	-0.784805	3.76677	-4.8648	3.15364e-06	1.54402e-05	3.75601
PEX11G	-0.784748	6.39586	-7.21197	3.60823e-11	5.13379e-10	14.8399
LILRB2	-0.784488	4.68541	-7.8697	1.04306e-12	2.09531e-11	18.321
C4orf3	-0.784083	8.23393	-8.22335	1.48493e-13	3.59287e-12	20.2391
RAB27A	-0.782865	6.93587	-5.84832	3.58088e-08	2.65561e-07	8.09376
FITM1	-0.781934	5.01083	-8.3193	8.71046e-14	2.22173e-12	20.7643
TREH	-0.78162	3.99644	-7.87895	9.91566e-13	2.01052e-11	18.3708
IGLV1-44	-0.781613	5.07357	-6.53839	1.18822e-09	1.21143e-08	11.4168
GCLC	-0.781301	6.99319	-6.1649	7.68961e-09	6.55069e-08	9.59276
CREBL2	-0.78054	7.2248	-6.1229	9.45335e-09	7.91312e-08	9.39133
FAT4	-0.780408	3.91169	-7.50093	7.71602e-12	1.27843e-10	16.3542
FHL1	-0.780039	5.41327	-6.56438	1.04137e-09	1.07385e-08	11.5458
GOT2	-0.779758	10.1235	-5.8607	3.37458e-08	2.51727e-07	8.15152
OLFM1	-0.778881	4.75166	-7.66944	3.10544e-12	5.58541e-11	17.2484
FAM167B	-0.777735	5.34413	-7.78276	1.67705e-12	3.20817e-11	17.8541
HFE2	-0.776198	8.45296	-2.43081	0.0163821	0.0320638	-4.25884
PRKRA	-0.776043	6.61064	-4.96337	2.05905e-06	1.04718e-05	4.16683
SHPK	-0.77585	5.83498	-9.37785	2.18134e-16	9.73956e-15	26.6688
TRIM35	-0.774772	6.19906	-6.02866	1.4986e-08	1.19838e-07	8.94213
GC	-0.773305	12.4863	-4.49914	1.4611e-05	6.17611e-05	2.28353
ARMCX3	-0.772792	6.53136	-2.85246	0.00502397	0.0113968	-3.1991
ZFP1	-0.7719	3.99227	-11.2112	5.22661e-21	5.7101e-19	37.1759
BLNK	-0.771627	7.79976	-3.78684	0.000229087	0.000736693	-0.333413
ENG	-0.770707	5.85812	-8.11819	2.65893e-13	6.15162e-12	19.6657
MRPL34	-0.769543	7.69264	-6.32075	3.5511e-09	3.29756e-08	10.3469
STOM	-0.769463	7.30179	-6.96592	1.31583e-10	1.66439e-09	13.5712
TBXA2R	-0.768302	5.63206	-12.3178	8.18108e-24	1.44857e-21	43.56
KLF9	-0.768087	5.83514	-7.23809	3.14178e-11	4.54477e-10	14.9757
ABHD14B	-0.767977	8.89846	-6.26887	4.59762e-09	4.14713e-08	10.0947
RAB33B	-0.767395	6.07821	-6.16656	7.62698e-09	6.49989e-08	9.60073
CBR1	-0.767222	8.41971	-4.36343	2.52987e-05	0.000101022	1.75849
GIMAP2	-0.766878	5.30133	-3.9973	0.000105086	0.000366744	0.403292
SH3BP5	-0.766756	7.4499	-6.11691	9.73574e-09	8.12437e-08	9.36263
PTS	-0.766186	8.39746	-6.89059	1.94789e-10	2.37375e-09	13.1868
ABHD5	-0.765916	4.78867	-7.34844	1.74659e-11	2.66543e-10	15.552
PTPRD	-0.76515	4.03444	-6.59756	8.79617e-10	9.21088e-09	11.7109
PTGIS	-0.764334	4.07234	-10.9753	2.07307e-20	2.06877e-18	35.8144
DACH1	-0.764161	3.33284	-6.42926	2.062e-09	2.01956e-08	10.8779
UPP2	-0.763765	4.33309	-2.93141	0.00396638	0.00927444	-2.98392
GIPC2	-0.763643	5.77837	-3.6143	0.000424459	0.00127503	-0.913357
UTP3	-0.763142	6.97985	-7.51595	7.11697e-12	1.18918e-10	16.4336
SGPP1	-0.762854	6.10082	-4.76921	4.74347e-06	2.24132e-05	3.36317
CREM	-0.762575	5.59567	-7.96774	6.09303e-13	1.30233e-11	18.8498
RP11-373D23.2	-0.762491	4.41158	-4.21963	4.47078e-05	0.000170171	1.21537
TMOD1	-0.762061	5.62312	-5.06888	1.297e-06	6.89411e-06	4.61282
LAMA2	-0.761935	4.29358	-8.24394	1.32457e-13	3.24108e-12	20.3516
SLC6A1	-0.761832	8.65286	-2.40709	0.0174374	0.0338722	-4.3139
RCSD1	-0.761643	5.29808	-5.77026	5.1974e-08	3.72681e-07	7.7313
MXRA8	-0.760004	6.28677	-7.14576	5.12038e-11	7.04459e-10	14.4965
APOA4	-0.759664	6.03525	-5.1055	1.10325e-06	5.96226e-06	4.76908
RETSAT	-0.759349	7.749	-8.33705	7.89021e-14	2.02204e-12	20.8617
NDFIP2	-0.758739	5.83811	-7.67766	2.96996e-12	5.35508e-11	17.2923
ENTPD5	-0.758659	7.84816	-5.26748	5.34776e-07	3.09062e-06	5.46932
TRANK1	-0.758473	5.54478	-6.44733	1.88273e-09	1.86593e-08	10.9668
ID3	-0.758364	6.21066	-4.45543	1.74584e-05	7.23977e-05	2.11311
IL6	-0.757995	3.7506	-7.22475	3.37206e-11	4.85519e-10	14.9063
ACOT13	-0.757919	8.36135	-6.2048	6.31531e-09	5.49892e-08	9.78486
PLIN4	-0.757852	6.70036	-6.39378	2.46425e-09	2.37487e-08	10.7038
TPPP2	-0.757738	3.86134	-7.92651	7.64056e-13	1.58483e-11	18.6272
NAP1L5	-0.757438	4.77271	-3.95189	0.000124638	0.000427536	0.241659
SERTAD1	-0.756442	6.23591	-6.45061	1.85187e-09	1.83871e-08	10.983
EOMES	-0.756431	5.37832	-6.16832	7.56121e-09	6.44731e-08	9.60918
DCTN6	-0.754616	7.5545	-6.63402	7.30373e-10	7.80277e-09	11.8928
CDHR5	-0.754486	6.64065	-3.29841	0.00124428	0.003329	-1.91685
TMEM220	-0.753899	7.59959	-4.5969	9.77141e-06	4.29122e-05	2.66908
SUOX	-0.753793	6.75827	-6.85833	2.30283e-10	2.75513e-09	13.0228
INHBA	-0.75361	5.14276	-4.14954	5.87323e-05	0.00021782	0.955685
SIGLEC11	-0.753502	3.74622	-12.489	3.01904e-24	5.88986e-22	44.5453
PRSS53	-0.752852	5.96087	-9.39514	1.97543e-16	8.91209e-15	26.7666
UBE2L6	-0.75213	7.95907	-5.37633	3.26249e-07	1.9663e-06	5.9479
CASP4	-0.751867	6.07243	-5.43602	2.48175e-07	1.53505e-06	6.21303
ALOX5AP	-0.751351	5.08415	-4.74625	5.22824e-06	2.44794e-05	3.26961
CD247	-0.750963	5.03008	-6.73485	4.35666e-10	4.88573e-09	12.3984
USP38	-0.749156	5.68249	-7.29955	2.26649e-11	3.38256e-10	15.2962
RPS16P5	-0.748096	7.23467	-4.18506	5.11675e-05	0.000192167	1.08687
ZC2HC1C	-0.747967	5.06167	-7.88351	9.67109e-13	1.96461e-11	18.3954
TRIB1	-0.74796	5.44058	-10.1094	3.20512e-18	2.10963e-16	30.8348
TLR4	-0.747618	3.87663	-9.65042	4.55305e-17	2.35314e-15	28.2149
ABI3BP	-0.747245	3.4082	-7.99349	5.28879e-13	1.14989e-11	18.9891
NRG1	-0.747145	4.14274	-9.08192	1.1836e-15	4.45753e-14	25.0005
EPSTI1	-0.746994	5.26522	-4.56429	1.11818e-05	4.83946e-05	2.5398
SOCS6	-0.745904	5.7358	-7.36872	1.56736e-11	2.42264e-10	15.6582
RASGRP1	-0.745747	4.5242	-3.91965	0.000140575	0.000477588	0.127786
SOCS3	-0.745433	4.72186	-7.95605	6.49708e-13	1.37666e-11	18.7866
SLC22A25	-0.744759	5.07537	-6.26068	4.78839e-09	4.29903e-08	10.055
ABCA1	-0.744068	6.50988	-6.6327	7.3532e-10	7.84789e-09	11.8862
CMTM6	-0.743787	5.99459	-10.5629	2.29642e-19	1.93498e-17	33.4383
BOK	-0.743694	7.82067	-3.64855	0.00037616	0.00114519	-0.799991
HOOK1	-0.74354	6.81771	-5.2246	6.48632e-07	3.68375e-06	5.28255
INSIG2	-0.743355	7.10032	-4.30351	3.21232e-05	0.000125678	1.5305
ADM	-0.742843	7.28087	-3.57575	0.000485808	0.00143954	-1.0399
CCDC68	-0.742534	5.6455	-4.49683	1.47494e-05	6.22367e-05	2.2745
NT5DC1	-0.742035	5.54595	-7.07011	7.62541e-11	1.00872e-09	14.106
SLC22A18	-0.741909	8.45893	-2.86496	0.00484089	0.0110312	-3.16537
TERF2IP	-0.740909	7.8514	-8.77763	6.65318e-15	2.079e-13	23.2982
TCTEX1D1	-0.740298	3.1431	-6.23692	5.38739e-09	4.78131e-08	9.93995
RILP	-0.740042	7.21385	-7.821	1.36122e-12	2.6652e-11	18.0592
ANTXR2	-0.739579	4.71724	-9.05789	1.35716e-15	5.06713e-14	24.8655
PRRG4	-0.739247	6.83523	-4.67911	6.93671e-06	3.16041e-05	2.99792
FAHD2A	-0.738988	6.972	-9.26677	4.12061e-16	1.70615e-14	26.0412
AQP3	-0.738518	6.95451	-7.54505	6.08441e-12	1.03583e-10	16.5875
SPI1	-0.738322	4.58848	-7.2574	2.83581e-11	4.13811e-10	15.0763
GLOD4	-0.738026	7.06932	-6.48006	1.59622e-09	1.59291e-08	11.1282
C19orf66	-0.737038	7.4184	-5.74922	5.74376e-08	4.0754e-07	7.63409
ETHE1	-0.735768	7.11642	-6.5095	1.37549e-09	1.38928e-08	11.2737
THNSL1	-0.735488	5.50669	-6.11242	9.95231e-09	8.28594e-08	9.34117
C9orf72	-0.734445	4.3831	-7.28808	2.40909e-11	3.57321e-10	15.2363
CCPG1	-0.734422	5.39448	-6.55549	1.08947e-09	1.11972e-08	11.5016
UBE2D3	-0.734128	6.96877	-9.94607	8.25594e-18	4.96618e-16	29.9005
PUS10	-0.733828	4.62624	-7.32024	2.03003e-11	3.0613e-10	15.4043
CD55	-0.73371	6.31856	-3.62911	0.0004029	0.00121702	-0.864451
ALB	-0.73306	10.8934	-4.146	5.95427e-05	0.000220347	0.942653
PRKAG2	-0.732237	5.10203	-10.0193	5.40141e-18	3.39036e-16	30.3194
GK3P	-0.731739	4.81828	-4.92826	2.39823e-06	1.20328e-05	4.01982
GAS1	-0.731648	3.82705	-8.09693	2.99035e-13	6.8021e-12	19.5501
ZNF330	-0.731624	6.55138	-8.99331	1.9596e-15	7.02567e-14	24.5033
EMR1	-0.73158	4.23659	-8.5181	2.86782e-14	8.12863e-13	21.8585
IGFBP2	-0.730148	8.61948	-2.22149	0.027989	0.0512041	-4.72743
UBE2E2	-0.730098	6.88338	-4.06419	8.15322e-05	0.000291735	0.644017
ECHDC3	-0.729763	8.57684	-3.48808	0.000657846	0.00188659	-1.3235
NMRAL1	-0.729569	7.20252	-3.76782	0.00024545	0.00078257	-0.39843
MNDA	-0.729431	4.32719	-3.83732	0.000190542	0.000626129	-0.159621
ACACB	-0.729295	6.88756	-5.71834	6.64879e-08	4.6445e-07	7.49183
LILRB1	-0.729025	6.10993	-8.44681	4.27487e-14	1.17032e-12	21.4653
MAOA	-0.729017	8.1859	-4.72442	5.73332e-06	2.66599e-05	3.18097
TTC7B	-0.728761	5.82273	-5.75511	5.58544e-08	3.97348e-07	7.66127
CRIM1	-0.728584	6.70278	-3.31879	0.00116336	0.00314006	-1.85445
THEMIS2	-0.728241	5.25584	-5.29634	4.69377e-07	2.74787e-06	5.59558
RBP1	-0.727852	5.70671	-4.37672	2.39871e-05	9.64681e-05	1.80935
HS3ST3B1	-0.727173	5.25296	-5.28415	4.95995e-07	2.88575e-06	5.54218
EIF5	-0.726964	7.94879	-8.9184	2.99847e-15	9.94364e-14	24.0839
SAA3P	-0.72696	3.86702	-8.23906	1.36096e-13	3.31141e-12	20.3249
APOH	-0.72676	10.3164	-6.1044	1.03516e-08	8.59524e-08	9.30281
HSPA4L	-0.725467	4.98318	-4.17039	5.41699e-05	0.000202459	1.03261
IGKC	-0.725266	5.01567	-6.78518	3.36174e-10	3.89505e-09	12.6523
PROSC	-0.725119	5.66716	-8.89109	3.50074e-15	1.1521e-13	23.9312
CXCL8	-0.724745	5.36634	-2.71177	0.00756645	0.0163004	-3.56959
PVALB	-0.724058	3.57331	-8.40564	5.38134e-14	1.44582e-12	21.2386
GSTA1	-0.723427	7.88392	-3.61708	0.000420331	0.00126368	-0.904189
DLL1	-0.723416	4.57846	-6.63981	7.0909e-10	7.58664e-09	11.9217
HLA-DMB	-0.722949	7.35465	-5.38258	3.17057e-07	1.9141e-06	5.97559
KCNK5	-0.722865	4.99471	-5.01969	1.61009e-06	8.38943e-06	4.40409
NNT	-0.722846	6.18026	-5.88709	2.97287e-08	2.24782e-07	8.27489
COQ9	-0.721044	7.00829	-8.16336	2.07086e-13	4.91716e-12	19.9117
CHN2	-0.720536	6.15612	-5.51081	1.75727e-07	1.12097e-06	6.54785
FAM46C	-0.718729	5.36626	-4.17786	5.26216e-05	0.000197285	1.06021
NFIA	-0.718519	5.96895	-6.86746	2.19638e-10	2.64236e-09	13.0691
TMEM256	-0.716299	8.09485	-6.2193	5.87846e-09	5.16841e-08	9.85482
LCP1	-0.716007	7.12956	-4.38702	2.30146e-05	9.29468e-05	1.8489
SLC25A37	-0.715469	5.00201	-8.94885	2.52261e-15	8.59973e-14	24.2543
AIF1	-0.715333	6.7444	-7.65401	3.37629e-12	6.03745e-11	17.1662
LOC100653086	-0.714865	5.71293	-4.8363	3.56368e-06	1.71874e-05	3.63832
DLC1	-0.714844	5.34272	-7.50487	7.55428e-12	1.2574e-10	16.375
WDR72	-0.714107	5.29905	-5.10584	1.10158e-06	5.95474e-06	4.77054
SCARA5	-0.714005	4.12608	-12.7418	6.94251e-25	1.57686e-22	45.9979
HIBCH	-0.713641	7.71734	-7.13306	5.47501e-11	7.46608e-10	14.4309
DBH	-0.713599	4.5001	-12.8753	3.19832e-25	7.78197e-23	46.7639
SNX9	-0.713442	7.84058	-5.76584	5.30778e-08	3.79842e-07	7.71086
IL1RN	-0.712613	4.99898	-7.53854	6.30164e-12	1.06945e-10	16.5531
DUSP2	-0.711305	5.86201	-7.27283	2.61255e-11	3.84862e-10	15.1567
LOC100506388	-0.711223	3.93766	-11.497	9.84614e-22	1.26165e-19	38.8255
CECR1	-0.711056	7.03923	-4.70711	6.16699e-06	2.84747e-05	3.1109
SERPINA5	-0.710963	9.93636	-3.59002	0.000462187	0.00137614	-0.993197
CD70	-0.71074	6.24238	-8.30492	9.43628e-14	2.38162e-12	20.6855
HLX	-0.709396	6.45481	-4.79593	4.23415e-06	2.01562e-05	3.47242
TJP2	-0.709299	5.43007	-6.80411	3.04881e-10	3.56106e-09	12.7479
MCCC2	-0.709139	5.70336	-8.0256	4.43177e-13	9.75305e-12	19.163
VWA8	-0.708879	6.14889	-6.68778	5.54745e-10	6.07946e-09	12.1619
L3HYPDH	-0.708657	5.40761	-5.65293	9.05161e-08	6.11012e-07	7.19199
VMP1	-0.708588	6.7	-2.50836	0.0133175	0.0267698	-4.07544
CBR4	-0.707862	6.87929	-5.75794	5.51078e-08	3.92552e-07	7.67436
KLHL15	-0.707808	6.79355	-5.2854	4.93198e-07	2.87102e-06	5.54766
FAAH2	-0.707118	5.89849	-6.94873	1.43933e-10	1.80062e-09	13.4832
CPNE8	-0.706752	4.81845	-6.70892	4.97741e-10	5.49647e-09	12.2681
PRF1	-0.706152	5.7786	-7.57012	5.31474e-12	9.16327e-11	16.7204
RPS27L	-0.70606	7.44313	-5.87399	3.16606e-08	2.37564e-07	8.2136
PNPO	-0.705838	7.95659	-5.78642	4.81268e-08	3.47164e-07	7.8061
MICU3	-0.705288	5.18224	-3.24743	0.00147031	0.00385234	-2.07153
SPRY4-IT1	-0.705122	5.47587	-5.1552	8.84722e-07	4.88617e-06	4.98239
COL6A2	-0.704612	6.22816	-4.97671	1.94285e-06	9.95088e-06	4.22285
ANKRD20A11P	-0.703966	6.11172	-9.56701	7.35983e-17	3.59839e-15	27.7409
TIPARP	-0.703809	7.78393	-6.15881	7.92391e-09	6.73175e-08	9.56348
LDB2	-0.702287	4.97773	-6.7436	4.16504e-10	4.69516e-09	12.4425
GPR183	-0.702068	4.91146	-4.34744	2.69695e-05	0.000107023	1.69742
FAM46A	-0.700797	6.19403	-6.62675	7.57969e-10	8.06973e-09	11.8565
CMTR2	-0.700765	6.16921	-5.67504	8.15723e-08	5.56361e-07	7.29309
DAAM1	-0.700343	6.03562	-6.1031	1.04174e-08	8.63006e-08	9.29663
GLT1D1	-0.700022	6.92466	-3.96604	0.000118202	0.00040772	0.291861
TPMT	-0.69899	5.0582	-7.47367	8.93335e-12	1.46333e-10	16.2103
ISLR	-0.698967	4.67015	-5.53749	1.55262e-07	9.99763e-07	6.66801
KDM5D	-0.697841	6.51446	-2.32455	0.0215933	0.0408174	-4.50158
TRIM15	-0.697521	6.37594	-6.09046	1.1083e-08	9.12212e-08	9.23624
FST	-0.696723	7.98196	-2.34847	0.0203076	0.0386709	-4.44782
NDN	-0.69616	5.93615	-2.97761	0.00344662	0.00818295	-2.85562
TMEM133	-0.695114	5.84586	-4.24204	4.0946e-05	0.000157297	1.29911
LMAN1	-0.694795	6.2712	-6.65135	6.68495e-10	7.19854e-09	11.9794
STAB1	-0.694443	5.37526	-10.8566	4.14258e-20	3.87357e-18	35.1303
HLA-DPB1	-0.694439	6.52521	-5.79796	4.55517e-08	3.29907e-07	7.8596
GZMH	-0.69417	4.63843	-6.17751	7.22616e-09	6.18508e-08	9.6534
APOB	-0.694025	9.75171	-3.67055	0.000347921	0.00107051	-0.726693
MYRIP	-0.693941	5.05451	-4.45041	1.78178e-05	7.37189e-05	2.09361
ECHS1	-0.693109	10.9814	-5.30616	4.48946e-07	2.63824e-06	5.63867
IL18RAP	-0.69272	4.93803	-7.26501	2.72343e-11	4.00107e-10	15.1159
SMARCA2	-0.692626	4.72871	-8.16195	2.0871e-13	4.94488e-12	19.904
FAM210B	-0.692165	8.14177	-6.05994	1.28665e-08	1.04393e-07	9.09076
CCDC25	-0.691643	6.88288	-6.81502	2.88161e-10	3.38493e-09	12.8032
CCDC146	-0.691272	4.90783	-4.85286	3.31945e-06	1.61498e-05	3.70667
PDE4B	-0.691025	4.07703	-6.04874	1.35892e-08	1.09804e-07	9.03749
C3AR1	-0.690766	6.39697	-5.38425	3.14642e-07	1.90058e-06	5.983
HEY2	-0.690724	5.46434	-4.91082	2.58615e-06	1.28477e-05	3.94712
CLEC10A	-0.69046	5.30315	-6.72459	4.59254e-10	5.12108e-09	12.3468
HIBADH	-0.690167	6.25884	-5.51913	1.69076e-07	1.08292e-06	6.58529
GLDC	-0.690102	9.07139	-3.28352	0.00130668	0.00347064	-1.96223
CREB3L3	-0.689547	5.1501	-3.73709	0.000274241	0.000864313	-0.50289
SHB	-0.688601	6.14461	-6.4438	1.91642e-09	1.89498e-08	10.9495
CPEB4	-0.688355	7.01404	-4.22967	4.29829e-05	0.000164306	1.25285
TVP23B	-0.687998	7.23289	-5.36218	3.4801e-07	2.08296e-06	5.88534
FYB	-0.687847	4.63879	-8.31434	8.95433e-14	2.27857e-12	20.7371
CCL23	-0.687678	3.03639	-11.368	2.09211e-21	2.53099e-19	38.0807
RABEPK	-0.687277	5.65065	-6.25329	4.96723e-09	4.44302e-08	10.0192
FILIP1L	-0.687128	4.47503	-6.02699	1.51081e-08	1.2077e-07	8.93422
SERPINB8	-0.687037	5.33891	-6.46256	1.74355e-09	1.73434e-08	11.0419
RNF144B	-0.686955	5.60541	-8.98205	2.08904e-15	7.41608e-14	24.4402
INPP1	-0.686902	7.87493	-5.84971	3.55708e-08	2.64068e-07	8.10025
SPATA18	-0.686319	3.45674	-9.57282	7.11804e-17	3.51119e-15	27.7739
RUFY3	-0.686159	5.58781	-5.76139	5.42118e-08	3.87316e-07	7.6903
TMEM261	-0.68593	5.72535	-6.77042	3.62769e-10	4.16089e-09	12.5777
FAM198A	-0.683681	3.49808	-6.4496	1.86133e-09	1.8464e-08	10.978
PLA1A	-0.683091	7.40626	-2.89264	0.00445709	0.0102592	-3.09022
POR	-0.68278	9.25148	-4.97162	1.98644e-06	1.01502e-05	4.20145
GAS6	-0.68249	6.88962	-5.09333	1.16428e-06	6.26088e-06	4.71707
ADAMTSL2	-0.682443	4.87976	-6.04512	1.3831e-08	1.11508e-07	9.0203
IL32	-0.682384	9.54313	-2.69242	0.00799544	0.0171342	-3.61923
IGFBP6	-0.681887	5.77853	-7.68713	2.82131e-12	5.10832e-11	17.3427
PELI2	-0.681605	4.23621	-10.6057	1.78892e-19	1.54338e-17	33.685
LRRFIP1	-0.681304	6.98308	-7.78927	1.61854e-12	3.11274e-11	17.889
LYSMD2	-0.680769	7.6951	-5.88335	3.02684e-08	2.28463e-07	8.25738
NPIPB15	-0.680131	7.50114	-4.67427	7.07863e-06	3.21426e-05	2.97847
RPS11	-0.680095	7.14952	-3.18043	0.00182576	0.00467339	-2.27171
DHX58	-0.679897	5.84446	-7.39605	1.35433e-11	2.1423e-10	15.8017
IGK	-0.679829	5.25149	-9.03667	1.53138e-15	5.6398e-14	24.7464
KIAA1551	-0.679283	6.73393	-4.17641	5.29191e-05	0.000198298	1.05484
SPATA6L	-0.678746	3.44109	-15.0934	9.8016e-31	6.06439e-28	59.3043
CXCR4	-0.678664	7.06766	-3.67865	0.000338046	0.00104374	-0.699636
C4orf19	-0.67778	6.49027	-5.0941	1.16032e-06	6.24112e-06	4.72036
C1orf54	-0.677029	7.22633	-5.52187	1.66939e-07	1.07018e-06	6.59764
ASMTL	-0.676075	7.04694	-4.7509	5.12637e-06	2.40532e-05	3.28852
MGST2	-0.675969	9.1712	-6.34405	3.16109e-09	2.96978e-08	10.4605
PPBP	-0.675323	3.38269	-4.54554	1.20801e-05	5.18624e-05	2.46574
PRNP	-0.675141	7.05307	-5.17335	8.15962e-07	4.5365e-06	5.0606
SH3D19	-0.674873	6.51737	-6.70783	5.00531e-10	5.52446e-09	12.2626
FAM69A	-0.674076	5.70238	-5.8002	4.50676e-08	3.26729e-07	7.86999
CLIC2	-0.673568	4.40063	-4.43464	1.89937e-05	7.81805e-05	2.03248
SLC7A7	-0.672702	6.73842	-4.64163	8.11334e-06	3.6278e-05	2.84749
SLC38A3	-0.672601	8.47624	-3.03669	0.0028732	0.00697994	-2.68897
C11orf1	-0.671784	4.69767	-7.19515	3.94422e-11	5.56069e-10	14.7525
PIK3AP1	-0.67131	6.77571	-5.077	1.25137e-06	6.67616e-06	4.6474
SEC14L4	-0.670399	6.4262	-3.44542	0.000760935	0.00214894	-1.45938
GFRA1	-0.668591	5.13021	-4.98663	1.8606e-06	9.54316e-06	4.26457
ZBTB16	-0.668402	6.96746	-2.86827	0.00479345	0.0109404	-3.15642
IL20RB	-0.668059	3.95205	-4.14278	6.02884e-05	0.000222865	0.930817
PRRG1	-0.667584	5.83939	-5.43567	2.48575e-07	1.53709e-06	6.21146
SARAF	-0.667547	9.55538	-5.93653	2.34266e-08	1.80343e-07	8.50687
SH3YL1	-0.667387	6.05996	-5.57923	1.27838e-07	8.34841e-07	6.85667
APOC2	-0.667273	6.55822	-4.19102	4.99942e-05	0.000188184	1.10895
HECTD3	-0.667158	7.4424	-5.94156	2.28644e-08	1.76453e-07	8.53053
HSD17B4	-0.666549	6.46162	-7.3959	1.35542e-11	2.14245e-10	15.8009
SMIM19	-0.666118	8.71219	-4.38213	2.34711e-05	9.4526e-05	1.83013
MSMO1	-0.665966	10.2342	-3.94566	0.000127575	0.000436643	0.219608
MLYCD	-0.66578	5.6604	-9.10383	1.04471e-15	3.96202e-14	25.1236
CLN5	-0.665307	6.03269	-5.8709	3.21333e-08	2.40694e-07	8.19917
FGR	-0.665259	5.09369	-5.35291	3.63031e-07	2.16748e-06	5.8444
ICAM3	-0.665166	7.59072	-4.75329	5.07467e-06	2.38377e-05	3.29827
SLC37A4	-0.665094	7.91101	-4.62446	8.71489e-06	3.87597e-05	2.77885
TNFSF14	-0.664918	6.16827	-2.86146	0.0048915	0.0111301	-3.17482
PLK2	-0.66489	7.11232	-3.91105	0.000145139	0.000491169	0.0975597
IFI44L	-0.664837	4.73473	-3.22144	0.00159977	0.00415583	-2.14961
RBMXL1	-0.664697	6.74625	-3.38707	0.000926662	0.00255824	-1.64298
STAT3	-0.664122	7.22302	-6.1928	6.701e-09	5.78589e-08	9.72702
BNIP2	-0.664045	6.4326	-6.73931	4.25797e-10	4.78762e-09	12.4209
EMILIN3	-0.663652	6.22087	-4.25876	3.8339e-05	0.000148044	1.36181
CTTNBP2	-0.663564	3.30861	-5.60004	1.15992e-07	7.63468e-07	6.9511
LRRC32	-0.663465	6.30584	-5.49302	1.90808e-07	1.20746e-06	6.46797
DNAJC22	-0.663426	6.9357	-6.15329	8.1418e-09	6.90602e-08	9.53701
SLC3A1	-0.663356	4.29608	-3.31057	0.00119537	0.00321288	-1.87963
ATOH8	-0.663341	5.02985	-7.04853	8.54019e-11	1.1188e-09	13.9949
AKAP7	-0.662882	6.4626	-7.18002	4.27292e-11	5.97962e-10	14.674
LCP2	-0.662468	4.19854	-8.09119	3.08668e-13	6.99916e-12	19.5189
TPRG1L	-0.662446	7.75789	-4.71868	5.87374e-06	2.72251e-05	3.15771
PCTP	-0.661592	8.17566	-4.83824	3.53426e-06	1.70683e-05	3.6463
C8G	-0.661181	8.51976	-2.50947	0.0132776	0.0267019	-4.07277
RIPK4	-0.660906	5.98924	-7.3411	1.81642e-11	2.75646e-10	15.5135
CDH1	-0.660423	6.46939	-4.66194	7.45369e-06	3.37042e-05	2.9289
APOM	-0.660337	9.89066	-2.84198	0.00518219	0.0117128	-3.22726
CD86	-0.659806	4.40149	-6.66417	6.26053e-10	6.79646e-09	12.0436
TTC39B	-0.659643	3.76176	-8.23819	1.36755e-13	3.32371e-12	20.3202
FAM150B	-0.659526	3.49103	-3.64325	0.000383271	0.00116422	-0.817573
GAS2	-0.659522	8.38887	-3.99397	0.000106414	0.000370899	0.391395
FRMD4B	-0.658648	4.21202	-10.412	5.52756e-19	4.22966e-17	32.5706
DGAT2	-0.658386	8.37789	-3.21619	0.00162715	0.00421936	-2.1653
ALDH5A1	-0.658303	7.52318	-5.22304	6.53216e-07	3.70687e-06	5.27574
FBXO21	-0.657906	6.66143	-6.3374	3.26791e-09	3.05865e-08	10.428
HOTS	-0.657329	4.86829	-3.85926	0.00017578	0.000582393	-0.0834775
LEPREL1	-0.656875	5.16953	-9.23406	4.96829e-16	2.00725e-14	25.8567
GLOD5	-0.656346	3.56298	-9.13701	8.64669e-16	3.34963e-14	25.3101
DNAJC15	-0.656066	6.09272	-4.58395	1.03098e-05	4.49938e-05	2.61764
C2	-0.655672	8.12136	-5.40871	2.81314e-07	1.71925e-06	6.09152
RNF165	-0.654287	3.29462	-8.94057	2.64399e-15	8.91718e-14	24.2079
ABHD15	-0.654	5.5568	-4.32886	2.90436e-05	0.000114644	1.62668
BCL2A1	-0.652765	3.94439	-2.7014	0.00779375	0.0167434	-3.59624
SSBP3-AS1	-0.652043	5.79514	-4.6885	6.66878e-06	3.05376e-05	3.03575
DNAJB9	-0.651834	7.70455	-4.90632	2.63703e-06	1.30734e-05	3.92835
C8orf46	-0.651154	3.63652	-7.50899	7.38838e-12	1.23168e-10	16.3968
TLR2	-0.650821	6.25101	-3.99009	0.000107979	0.000375991	0.377557
MAGI2-IT1	-0.650355	2.90489	-6.58515	9.36972e-10	9.77838e-09	11.6491
SIGLEC7	-0.649989	5.57024	-10.5301	2.77909e-19	2.26245e-17	33.2499
DBH-AS1	-0.649873	7.06726	-3.32051	0.00115676	0.00312573	-1.84916
FPR3	-0.649865	4.62532	-6.35592	2.97901e-09	2.80724e-08	10.5185
MAFB	-0.649707	8.15336	-4.87906	2.96602e-06	1.45942e-05	3.81508
PDE7B	-0.649171	4.41142	-12.6891	9.43182e-25	2.02224e-22	45.6951
TGDS	-0.648481	5.59168	-3.91494	0.00014306	0.000485041	0.111211
SPTBN2	-0.648347	5.77119	-5.78558	4.83209e-08	3.48216e-07	7.80219
PPP1R15A	-0.648211	6.24211	-4.83033	3.6559e-06	1.75826e-05	3.61373
SRPK3	-0.648047	5.43932	-6.23089	5.5506e-09	4.90605e-08	9.91082
LACTB2	-0.647814	7.75266	-3.69565	0.000318161	0.000989058	-0.642649
SUCNR1	-0.647578	5.04928	-2.56334	0.0114661	0.0235154	-3.94222
SEC62	-0.647241	7.59726	-8.06132	3.63987e-13	8.15112e-12	19.3567
PPAPDC1A	-0.647136	4.41512	-7.63346	3.77382e-12	6.67664e-11	17.0568
SERINC1	-0.647023	9.1289	-3.91333	0.000143918	0.000487418	0.105551
CLN8	-0.646885	5.21665	-5.68293	7.85941e-08	5.38083e-07	7.32923
CCNL1	-0.646517	6.1603	-5.97061	1.98666e-08	1.55479e-07	8.66743
KHK	-0.646176	7.79401	-3.88981	0.000157036	0.000526981	0.0230708
EBPL	-0.645701	8.92483	-4.28811	3.41444e-05	0.000132866	1.47229
C3	-0.643614	13.3888	-3.63286	0.000397597	0.00120201	-0.852019
LYRM1	-0.642853	8.89722	-5.09034	1.17982e-06	6.33499e-06	4.70426
GRPEL1	-0.642829	7.67183	-5.68435	7.80707e-08	5.34668e-07	7.33573
RGS18	-0.642461	3.46928	-6.49049	1.51425e-09	1.52022e-08	11.1797
COTL1	-0.641863	5.45243	-4.50895	1.40368e-05	5.95312e-05	2.32192
PNPLA7	-0.641594	3.91389	-11.2918	3.26369e-21	3.75931e-19	37.6412
LAMTOR3	-0.640551	6.39282	-6.22556	5.69921e-09	5.02087e-08	9.88504
HLA-DRB6	-0.640291	4.76405	-7.20873	3.67069e-11	5.2158e-10	14.8231
SRSF8	-0.640047	6.40854	-6.97108	1.28089e-10	1.62303e-09	13.5975
PPP1R1A	-0.639966	6.98283	-2.59384	0.010542	0.0218582	-3.8672
SRSF4	-0.638603	5.22808	-5.79732	4.56903e-08	3.308e-07	7.85664
MTCP1	-0.638477	3.58846	-6.71803	4.75e-10	5.26683e-09	12.3138
ITPR2	-0.638031	6.58529	-4.22988	4.29473e-05	0.000164199	1.25364
CLPX	-0.637931	7.37062	-6.43848	1.96853e-09	1.94208e-08	10.9232
PTPN3	-0.637593	6.82027	-6.19926	6.49081e-09	5.62459e-08	9.75812
ACADVL	-0.637579	10.196	-4.63839	8.22384e-06	3.67039e-05	2.83451
RP1-93H18.6	-0.637295	3.55167	-4.66255	7.43453e-06	3.36457e-05	2.93137
PC	-0.637203	8.41922	-3.7583	0.00025404	0.000807937	-0.430839
DCUN1D3	-0.637033	6.02267	-8.23155	1.41893e-13	3.44086e-12	20.2839
LHX2	-0.63666	4.01201	-4.5534	1.16955e-05	5.03813e-05	2.49674
DECR1	-0.636382	10.037	-5.30923	4.42752e-07	2.60538e-06	5.65212
NTF3	-0.636116	4.90368	-8.84074	4.65604e-15	1.5004e-13	23.6501
SLC25A25	-0.635984	8.02459	-3.93876	0.000130905	0.000447121	0.195221
PXDN	-0.635451	6.35192	-4.81431	3.91502e-06	1.87359e-05	3.54782
OSTF1	-0.635353	6.42358	-7.5747	5.18513e-12	8.97554e-11	16.7447
ARMC6	-0.635303	6.73303	-7.34615	1.76811e-11	2.69448e-10	15.5399
MGC45922	-0.635241	5.06657	-7.14374	5.17523e-11	7.11554e-10	14.4861
FUZ	-0.635222	5.70322	-7.99402	5.27325e-13	1.14766e-11	18.9919
GNG12	-0.635102	5.98499	-5.73689	6.08976e-08	4.29977e-07	7.57721
TMEM173	-0.634832	5.2871	-6.18657	6.91055e-09	5.94549e-08	9.69697
CNTN4	-0.634276	3.33216	-9.2483	4.57962e-16	1.87825e-14	25.9371
PNRC1	-0.633865	8.51241	-5.72497	6.44355e-08	4.5157e-07	7.52231
LOC100130232	-0.633788	8.04872	-2.06385	0.0409538	0.0711591	-5.05444
CPS1-IT1	-0.633435	5.38728	-2.34243	0.0206258	0.0392143	-4.46145
FDX1	-0.632826	7.56097	-5.7889	4.7562e-08	3.43204e-07	7.81759
C11orf86	-0.632799	5.83112	-8.03083	4.30598e-13	9.5052e-12	19.1913
HMX1	-0.632751	6.3993	-6.82204	2.77898e-10	3.28129e-09	12.8387
BNIP3L	-0.632533	7.64005	-4.65464	7.68465e-06	3.46401e-05	2.8996
MMACHC	-0.632448	6.45624	-5.65853	8.81669e-08	5.96703e-07	7.21754
WASF3	-0.632098	5.69398	-2.21839	0.0282047	0.051548	-4.73408
ZYG11B	-0.632075	7.11769	-5.70678	7.02268e-08	4.86643e-07	7.43864
ZBTB20	-0.632069	7.54745	-4.65224	7.762e-06	3.4949e-05	2.88999
HPN	-0.63191	9.36207	-3.57517	0.000486781	0.00144203	-1.04178
KLF6	-0.631745	8.05239	-4.52788	1.29889e-05	5.5489e-05	2.39624
PPAPDC2	-0.630788	6.86052	-4.20278	4.77521e-05	0.000180466	1.15264
BMP5	-0.630589	3.39947	-12.596	1.62056e-24	3.34221e-22	45.1602
TNFSF13	-0.629072	6.12405	-5.36355	3.45841e-07	2.0717e-06	5.89139
A2M-AS1	-0.628639	4.6452	-5.66318	8.62563e-08	5.85175e-07	7.23883
PLA2G16	-0.628255	6.61188	-5.33143	4.00304e-07	2.36912e-06	5.74973
HS3ST3A1	-0.627807	3.09801	-7.34266	1.80133e-11	2.73722e-10	15.5217
2021-03-01	-0.627335	3.74064	-7.10453	6.36307e-11	8.57984e-10	14.2834
GNAO1	-0.62651	4.97379	-11.1104	9.41783e-21	9.71158e-19	36.594
PNPLA4	-0.625987	5.95285	-5.59258	1.2011e-07	7.87701e-07	6.91722
RAB11B-AS1	-0.625319	5.60158	-4.93328	2.34654e-06	1.17981e-05	4.04082
PKD2	-0.624931	5.68929	-3.71088	0.000301302	0.000941109	-0.591447
LCN12	-0.624617	5.37674	-5.35792	3.54842e-07	2.12092e-06	5.8665
NFAT5	-0.623557	6.60107	-4.95186	2.16476e-06	1.09656e-05	4.11855
DNAJA2	-0.623173	7.6748	-6.0468	1.37183e-08	1.10764e-07	9.02828
EHBP1	-0.623101	7.92763	-6.68871	5.52105e-10	6.05358e-09	12.1666
MRPS6	-0.623049	7.69019	-7.13066	5.54479e-11	7.55172e-10	14.4184
ITK	-0.622512	4.25814	-4.37049	2.45937e-05	9.86617e-05	1.78549
GATM	-0.621766	5.40697	-7.09818	6.5792e-11	8.83276e-10	14.2507
COBLL1	-0.621619	5.10911	-5.67631	8.10849e-08	5.53735e-07	7.29891
C16orf87	-0.621422	4.35582	-5.75821	5.50378e-08	3.92312e-07	7.6756
GBE1	-0.621249	9.1498	-3.92857	0.000135981	0.000463216	0.159221
ERGIC1	-0.62098	5.94298	-6.60708	8.37955e-10	8.81298e-09	11.7584
SLITRK6	-0.62088	2.90295	-12.808	4.72634e-25	1.10053e-22	46.3779
ESRRG	-0.62052	3.4696	-4.46373	1.68798e-05	7.02945e-05	2.14536
IGLJ3	-0.619537	5.16269	-5.78154	4.92581e-08	3.54535e-07	7.7835
SETD7	-0.619421	5.99159	-7.63849	3.67254e-12	6.52946e-11	17.0836
DCTD	-0.619269	6.63558	-5.01176	1.66701e-06	8.65064e-06	4.37056
OLFML1	-0.619244	5.54312	-3.27031	0.00136452	0.00360085	-2.00237
GDF2	-0.618674	5.91163	-8.24049	1.35017e-13	3.2944e-12	20.3328
MPPED1	-0.618566	4.90831	-8.26294	1.19186e-13	2.9396e-12	20.4556
MAMDC4	-0.618119	6.19883	-3.37701	0.000958436	0.00263957	-1.67435
RAI2	-0.617636	4.53672	-4.56722	1.10476e-05	4.79144e-05	2.55137
SAT1	-0.617594	10.5308	-5.18517	7.7398e-07	4.32307e-06	5.11167
FAXDC2	-0.617384	7.68659	-5.4213	2.65533e-07	1.63216e-06	6.14748
CYAT1	-0.616905	4.77106	-7.90218	8.73114e-13	1.79556e-11	18.4959
AEBP1	-0.616562	6.64273	-3.28904	0.00128321	0.00341878	-1.94542
TCF21	-0.615971	3.78548	-12.6055	1.53297e-24	3.19198e-22	45.2151
CXCL16	-0.615431	6.98598	-4.086	7.50087e-05	0.000271171	0.7232
APOL3	-0.615102	7.00945	-2.95423	0.00370128	0.00871873	-2.92077
CTNNA3	-0.614893	3.5049	-9.46771	1.30249e-16	6.06569e-15	27.1776
KDSR	-0.614233	5.37048	-6.55842	1.07336e-09	1.10526e-08	11.5162
PIP	-0.613962	5.06279	-6.78247	3.40918e-10	3.93948e-09	12.6385
FUCA1	-0.613399	6.0495	-9.81191	1.79334e-17	1.01132e-15	29.1346
PDSS2	-0.612576	6.26033	-6.21689	5.94888e-09	5.22608e-08	9.8432
RP11-456H18.2	-0.611622	4.79527	-7.13154	5.51919e-11	7.52158e-10	14.423
CLEC2B	-0.611544	4.90445	-4.38589	2.31198e-05	9.33545e-05	1.84454
CRBN	-0.609902	7.71068	-5.98067	1.89219e-08	1.48623e-07	8.71489
MPP1	-0.609705	7.29769	-5.49528	1.8883e-07	1.196e-06	6.47808
TIMP1	-0.609166	9.85663	-2.28936	0.0236155	0.0441428	-4.57976
CLDN1	-0.608751	8.69394	-3.53703	0.000555782	0.0016234	-1.16588
SLC2A9	-0.608197	5.60916	-7.81246	1.42615e-12	2.78229e-11	18.0134
OCEL1	-0.60819	7.66577	-5.59961	1.16228e-07	7.64326e-07	6.94912
NAGS	-0.607422	7.02755	-2.55993	0.0115741	0.0237143	-3.95057
GAMT	-0.607098	8.4269	-4.29518	3.32012e-05	0.000129591	1.49901
SAMD12	-0.606284	3.4454	-5.87689	3.1222e-08	2.34924e-07	8.22718
EXOC3L4	-0.606242	5.5481	-4.20467	4.74004e-05	0.000179231	1.15968
DOCK5	-0.606161	4.90918	-6.8866	1.98865e-10	2.41526e-09	13.1665
GUCY1A3	-0.605868	5.24366	-4.45667	1.73707e-05	7.20617e-05	2.11793
RP11-339B21.15	-0.605708	5.73171	-5.73093	6.26416e-08	4.40566e-07	7.54976
NFKB1	-0.605339	6.60242	-6.72263	4.63903e-10	5.16229e-09	12.337
C21orf33	-0.60527	7.94061	-5.95887	2.10291e-08	1.6369e-07	8.61203
PCSK6	-0.604467	5.33891	-6.02562	1.52092e-08	1.21444e-07	8.92772
REL	-0.604373	5.26718	-5.70009	7.24821e-08	5.0051e-07	7.40792
PPM1A	-0.604339	6.11453	-6.86012	2.28158e-10	2.73575e-09	13.0319
SERPINF1	-0.604282	11.2047	-2.87707	0.00466937	0.0106887	-3.13256
ACTR3C	-0.604052	5.89819	-4.68412	6.79229e-06	3.10145e-05	3.01813
RP11-1151B14.3	-0.602316	6.22224	-3.31792	0.00116671	0.00314713	-1.85711
HMOX2	-0.602218	6.65865	-6.54117	1.17158e-09	1.19842e-08	11.4306
SPRED3	-0.602176	6.64807	-6.97399	1.26157e-10	1.59949e-09	13.6124
GABRB3	-0.602171	3.27139	-5.58513	1.24362e-07	8.14105e-07	6.88344
IPCEF1	-0.601466	4.32201	-7.22007	3.45664e-11	4.9539e-10	14.882
ESD	-0.601355	7.10098	-8.40156	5.50535e-14	1.47547e-12	21.2161
GPR171	-0.600465	3.90579	-3.71685	0.000294924	0.000923583	-0.571318
SMCO3	-0.600439	3.51627	-7.33675	1.85902e-11	2.81714e-10	15.4907
GIMAP8	-0.599905	4.35267	-5.96086	2.08274e-08	1.62236e-07	8.62142
SIK1	-0.599479	7.3305	-4.69931	6.37266e-06	2.93242e-05	3.07938
SESN1	-0.59936	7.30127	-5.09963	1.13229e-06	6.10402e-06	4.74398
TEK	-0.599309	4.84974	-7.46798	9.2108e-12	1.50422e-10	16.1802
SLC47A1	-0.599297	8.74845	-2.96834	0.0035456	0.00839126	-2.88151
TMEM57	-0.599296	6.63581	-6.43405	2.0129e-09	1.97774e-08	10.9015
CHRD	-0.598927	5.1609	-6.81497	2.88239e-10	3.38493e-09	12.8029
NCOA7	-0.59887	5.53176	-6.72583	4.5634e-10	5.09122e-09	12.3531
AVPI1	-0.598472	7.37458	-5.07668	1.25314e-06	6.68228e-06	4.64604
CLK1	-0.597644	7.62339	-3.58407	0.000471899	0.00140178	-1.01268
RP11-320N7.2	-0.597535	3.40973	-4.49882	1.46304e-05	6.18131e-05	2.28226
AMIGO2	-0.597507	5.72401	-2.2233	0.027864	0.0509968	-4.72355
GLYCTK	-0.597334	7.81593	-4.21743	4.50939e-05	0.000171558	1.20718
LINC01146	-0.596884	3.92047	-3.88631	0.000159084	0.000533174	0.0108229
AP000253.1	-0.596881	3.32182	-5.89425	2.87225e-08	2.17796e-07	8.30841
FCGRT	-0.596697	8.84802	-5.02469	1.57518e-06	8.2313e-06	4.42524
HLA-DRB4	-0.596619	4.45323	-3.38889	0.000920994	0.00254649	-1.63727
CES3	-0.596509	6.72672	-6.27526	4.45379e-09	4.03037e-08	10.1257
COL3A1	-0.596454	7.37155	-2.37281	0.0190686	0.0366528	-4.39258
RMDN2	-0.596343	4.67006	-8.6689	1.22874e-14	3.69049e-13	22.6936
CAMK2B	-0.596119	4.71214	-7.47294	8.96874e-12	1.46801e-10	16.2064
SEC24D	-0.595945	4.33355	-6.58947	9.16609e-10	9.57509e-09	11.6706
RND1	-0.595686	6.37233	-3.0978	0.00237384	0.00590596	-2.51361
MRC2	-0.595442	6.34648	-7.47227	9.00105e-12	1.47219e-10	16.2029
STAG3	-0.593875	5.7262	-4.50615	1.41981e-05	6.01331e-05	2.31098
HHIP-AS1	-0.593845	5.20683	-8.99713	1.91747e-15	6.89747e-14	24.5247
ENPP1	-0.593822	6.02203	-5.96186	2.07262e-08	1.61564e-07	8.62617
CD74	-0.593667	7.1414	-4.28489	3.45825e-05	0.000134449	1.46013
TMED5	-0.593541	5.82356	-7.25904	2.81114e-11	4.11597e-10	15.0848
CIPC	-0.593292	5.70781	-4.2084	4.67151e-05	0.000177011	1.17354
ITGBL1	-0.592981	3.83328	-3.84054	0.000188299	0.000619604	-0.148442
MUC6	-0.59283	4.23254	-7.9043	8.62998e-13	1.77814e-11	18.5074
HIGD1A	-0.592176	8.89677	-4.20092	4.81004e-05	0.000181497	1.14572
CES4A	-0.592035	5.86204	-5.02034	1.60551e-06	8.36961e-06	4.40683
SH3BGRL2	-0.591497	7.68873	-4.37267	2.43797e-05	9.78757e-05	1.79384
UBL3	-0.590913	7.54904	-5.00478	1.71869e-06	8.88477e-06	4.3411
ICAM1	-0.590885	6.65874	-3.26078	0.00140769	0.00370306	-2.03123
FAM223B	-0.590459	4.91943	-4.56752	1.10341e-05	4.78653e-05	2.55255
FAH	-0.590134	6.86025	-5.77919	4.98122e-08	3.5801e-07	7.77262
TXLNGY	-0.590101	4.99373	-2.87237	0.00473528	0.0108179	-3.14531
DCAF11	-0.590065	7.24197	-5.47865	2.03917e-07	1.28218e-06	6.40351
RP11-1260E13.2	-0.589532	4.22422	-5.24446	5.93237e-07	3.39407e-06	5.36892
KLHL8	-0.589347	6.20326	-5.77786	5.01296e-08	3.60171e-07	7.76645
STEAP1	-0.587408	6.13798	-2.26893	0.0248641	0.0461738	-4.62464
SMPDL3A	-0.587226	5.78979	-6.38674	2.55289e-09	2.44614e-08	10.6693
GPR144	-0.587105	5.47525	-6.22848	5.61719e-09	4.95884e-08	9.89919
RP4-680D5.8	-0.586889	5.61187	-3.82249	0.00020117	0.000656667	-0.210845
LGMN	-0.586784	8.15002	-4.62832	8.576e-06	3.81812e-05	2.79427
TMEM30A	-0.585976	6.90748	-5.61203	1.09668e-07	7.26032e-07	7.00555
KIAA0040	-0.585677	5.35511	-6.54584	1.14414e-09	1.17201e-08	11.4537
OXNAD1	-0.58549	6.64926	-5.709	6.94935e-08	4.82025e-07	7.44885
IL18	-0.585372	3.51927	-4.44025	1.85671e-05	7.65557e-05	2.05421
TNFAIP2	-0.585088	6.3427	-6.81479	2.88509e-10	3.38627e-09	12.802
CROCCP2	-0.584926	6.77972	-7.55556	5.74901e-12	9.84149e-11	16.6432
NIPSNAP3A	-0.584854	6.39965	-3.83187	0.000194382	0.000637201	-0.178455
AIG1	-0.584718	6.70296	-5.34489	3.76541e-07	2.24072e-06	5.809
ADI1	-0.584689	9.01218	-4.22011	4.46232e-05	0.000169887	1.21718
DDX60	-0.584254	5.54672	-3.09636	0.00238465	0.00592973	-2.51779
C11orf71	-0.583892	6.23475	-5.41248	2.76493e-07	1.6909e-06	6.10827
SP110	-0.583316	6.3568	-5.69754	7.33591e-08	5.05116e-07	7.39623
TANGO6	-0.583242	5.42592	-9.24689	4.61678e-16	1.88991e-14	25.9291
MIR100HG	-0.58315	3.69291	-3.98163	0.000111475	0.000386856	0.34737
ENDOG	-0.583135	7.18425	-3.98273	0.000111017	0.000385393	0.351264
SCO1	-0.581165	6.32315	-5.62417	1.03602e-07	6.88401e-07	7.06082
PHYH	-0.581131	10.8038	-3.45789	0.000729327	0.00206761	-1.4198
HLA-J	-0.580591	8.8258	-3.97769	0.000113141	0.000392324	0.333315
ETFA	-0.580574	9.60658	-5.18222	7.8425e-07	4.3793e-06	5.09892
CHIC2	-0.580364	6.75833	-4.62363	8.74529e-06	3.8855e-05	2.77551
TMEM254	-0.580287	5.86932	-6.38801	2.53664e-09	2.43488e-08	10.6755
SAR1B	-0.580128	7.18261	-4.89851	2.72745e-06	1.34908e-05	3.89586
LILRB3	-0.579744	6.32787	-7.3455	1.77429e-11	2.70008e-10	15.5365
CFLAR	-0.579475	6.24388	-6.55056	1.11703e-09	1.14696e-08	11.4772
C14orf159	-0.578816	6.77445	-6.97981	1.22381e-10	1.55709e-09	13.6422
BTK	-0.578786	5.39323	-9.09705	1.08588e-15	4.1038e-14	25.0855
EVI2A	-0.577859	5.81295	-3.47286	0.000693014	0.00197498	-1.37213
GRAMD4	-0.577854	6.49634	-4.19408	4.93998e-05	0.000186012	1.12034
RP11-769O8.3	-0.57766	4.83907	-3.7892	0.000227135	0.000731282	-0.325343
MX1	-0.576975	7.33716	-2.73063	0.00716846	0.0155716	-3.52088
ANKRD37	-0.576817	4.5571	-5.53904	1.5415e-07	9.93957e-07	6.67498
PFKFB3	-0.575428	7.1887	-2.54002	0.0122212	0.0248414	-3.99904
RIPK3	-0.575311	4.51675	-8.48158	3.51902e-14	9.78233e-13	21.6569
RPS4Y1	-0.575202	8.83679	-1.36045	0.175963	0.247455	-6.23354
PGRMC1	-0.575087	9.96683	-3.89593	0.000153515	0.000516366	0.0445086
BTD	-0.574836	6.09371	-4.85788	3.2487e-06	1.58483e-05	3.72741
RAPGEF2	-0.574787	5.93101	-6.44659	1.88968e-09	1.87196e-08	10.9632
GHITM	-0.574523	8.91711	-5.43911	2.44671e-07	1.51642e-06	6.22681
LINC01127	-0.574299	4.43923	-3.54103	0.000548124	0.00160357	-1.1529
PPM1K	-0.574155	4.15469	-8.32279	8.54276e-14	2.1841e-12	20.7834
ANXA3	-0.573935	3.22404	-5.15684	8.7829e-07	4.85559e-06	4.98944
CSF2RB	-0.57345	4.51242	-3.6223	0.000412683	0.00124345	-0.886963
DENND4A	-0.573024	6.08465	-4.58792	1.01417e-05	4.43406e-05	2.6334
RBMS1	-0.572629	7.31248	-3.73745	0.000273889	0.000863329	-0.501681
TGM2	-0.572496	5.81886	-6.55649	1.08391e-09	1.11559e-08	11.5066
LOC101928230	-0.572146	5.63632	-7.41071	1.25214e-11	1.99964e-10	15.8787
DMD	-0.571869	4.48493	-6.95186	1.41601e-10	1.7756e-09	13.4992
NRROS	-0.571701	5.0886	-5.76409	5.35209e-08	3.82885e-07	7.70278
BACH2	-0.571514	4.51377	-5.72064	6.57692e-08	4.59875e-07	7.50239
CDX2	-0.571463	5.12809	-6.12731	9.25094e-09	7.75868e-08	9.41244
PPFIBP1	-0.571285	4.74297	-5.46382	2.18352e-07	1.3662e-06	6.33717
METTL14	-0.571115	6.07256	-6.43489	2.00437e-09	1.97025e-08	10.9056
TNFRSF10D	-0.570973	4.66344	-8.03984	4.09752e-13	9.08207e-12	19.2401
CEPT1	-0.570899	5.66626	-4.89903	2.7213e-06	1.34666e-05	3.89804
SPSB3	-0.570875	7.40273	-5.6986	7.29939e-08	5.03082e-07	7.40108
CEACAM1	-0.570849	6.16096	-4.44633	1.81149e-05	7.48907e-05	2.07779
LARP7	-0.570531	5.48846	-9.01746	1.70825e-15	6.19635e-14	24.6387
MYO10	-0.570521	3.95662	-6.66291	6.30102e-10	6.82925e-09	12.0373
HMGN5	-0.570381	3.95457	-5.28111	5.02844e-07	2.92246e-06	5.52891
KRCC1	-0.570304	6.92409	-3.86984	0.000169062	0.000563151	-0.0466659
EPHA3	-0.569825	3.19564	-8.53791	2.56619e-14	7.37015e-13	21.968
KAT2B	-0.569639	7.58104	-3.7637	0.000249135	0.000793502	-0.412472
MZB1	-0.568712	4.34974	-5.87262	3.18688e-08	2.38878e-07	8.20722
DHRS4-AS1	-0.568498	5.07163	-6.61545	8.02957e-10	8.49025e-09	11.8001
AP1G1	-0.568011	6.05257	-9.22219	5.31692e-16	2.12824e-14	25.7898
ARHGDIB	-0.567733	7.16799	-5.22395	6.50537e-07	3.69263e-06	5.27971
CES5A	-0.567725	3.89334	-7.63892	3.66387e-12	6.51941e-11	17.0859
CMBL	-0.567537	8.48599	-5.21695	6.71305e-07	3.79658e-06	5.24931
ARHGEF6	-0.567523	6.20812	-5.1158	1.05404e-06	5.72923e-06	4.81316
NPDC1	-0.567392	5.97726	-6.39983	2.39058e-09	2.31004e-08	10.7334
CRADD	-0.567061	6.37849	-6.10403	1.03704e-08	8.60755e-08	9.30104
AHR	-0.566688	8.54436	-3.43989	0.000775363	0.00218399	-1.4769
MICU1	-0.566526	8.29222	-6.0991	1.06238e-08	8.78418e-08	9.2775
CCNH	-0.56591	7.34481	-6.51282	1.35256e-09	1.36804e-08	11.2901
WNT10B	-0.565692	5.76242	-3.95698	0.000122282	0.000420454	0.259726
RNASE6	-0.565486	5.96125	-3.29862	0.00124342	0.00332793	-1.91621
KANK4	-0.565081	4.74094	-2.35776	0.0198265	0.0378705	-4.4268
PRORY	-0.564983	5.65155	-7.33698	1.85673e-11	2.81566e-10	15.4919
PTMS	-0.564905	5.74769	-9.15273	7.90493e-16	3.08435e-14	25.3986
LNX2	-0.564724	7.31496	-5.2294	6.3482e-07	3.61193e-06	5.30337
IL1R1	-0.56462	6.10504	-5.64601	9.35108e-08	6.2907e-07	7.16037
WDFY2	-0.564493	5.75816	-6.06704	1.2428e-08	1.0129e-07	9.12457
AKR1C1	-0.564266	8.01459	-2.96319	0.00360169	0.00851097	-2.89585
GLTSCR2	-0.56406	5.97428	-6.95673	1.38049e-10	1.73799e-09	13.5241
SLC9A9	-0.563956	5.16383	-7.9305	7.47518e-13	1.55201e-11	18.6487
CST3	-0.563934	6.94014	-5.72551	6.42703e-08	4.50558e-07	7.52481
NRIP1	-0.563918	8.63713	-4.32489	2.95065e-05	0.000116302	1.61159
MAD1L1	-0.563899	5.80739	-4.01718	9.74807e-05	0.000342853	0.474515
NFE2L2	-0.563843	6.03037	-9.48279	1.19442e-16	5.61065e-15	27.2631
DSE	-0.563738	3.74262	-8.97968	2.11745e-15	7.46798e-14	24.4269
RP11-548H18.2	-0.563319	5.24179	-4.86673	3.12749e-06	1.53226e-05	3.76403
KCNK1	-0.563154	5.13629	-3.93867	0.000130948	0.000447199	0.194906
NDUFAF1	-0.562736	7.5966	-5.71586	6.72753e-08	4.68741e-07	7.48038
CTPS1	-0.562675	7.09007	-3.43844	0.000779175	0.00219216	-1.48147
UCA1	-0.562656	5.19077	-4.39804	2.20172e-05	8.93689e-05	1.89124
CXCL1	-0.562424	5.15661	-2.37152	0.0191324	0.0367525	-4.39551
BTN3A3	-0.561995	5.49986	-3.52439	0.000580592	0.00168648	-1.20674
PROC	-0.561219	10.0291	-3.94189	0.000129385	0.000442349	0.206271
AKIRIN1	-0.561216	6.27104	-4.05882	8.32172e-05	0.000297034	0.6246
CENPC	-0.560799	5.12204	-4.7866	4.40573e-06	2.09132e-05	3.43421
OAF	-0.560686	6.85373	-5.62262	1.04357e-07	6.92844e-07	7.05376
IL1B	-0.560626	4.96608	-4.18909	5.03714e-05	0.000189505	1.1018
ZCCHC2	-0.560423	6.56601	-5.23623	6.1561e-07	3.51186e-06	5.3331
C5AR1	-0.560316	5.83221	-2.69216	0.00800137	0.0171452	-3.6199
C4BPB	-0.560193	9.57534	-2.74518	0.00687461	0.0149982	-3.48312
MOCOS	-0.559829	6.47552	-3.84632	0.00018435	0.000607625	-0.128429
METTL7A	-0.559742	7.57854	-6.33709	3.27295e-09	3.06159e-08	10.4265
RWDD2B	-0.559683	7.00965	-6.42317	2.12609e-09	2.07858e-08	10.848
PPP3CA	-0.559605	7.00859	-5.8992	2.80461e-08	2.13026e-07	8.33162
TXNIP	-0.559133	9.20656	-2.46423	0.0149919	0.029624	-4.18045
RASGEF1B	-0.558383	3.54319	-7.71582	2.41425e-12	4.42305e-11	17.4959
KDM6B	-0.55781	6.15415	-6.43146	2.03933e-09	2.00099e-08	10.8887
ST3GAL1	-0.557696	6.62849	-3.48618	0.000662135	0.00189738	-1.32957
PVRL3	-0.55687	5.80666	-2.84641	0.00511469	0.0115832	-3.21536
CRK	-0.556403	7.31603	-6.96317	1.33486e-10	1.68551e-09	13.5571
MAF	-0.555771	4.71442	-7.6984	2.65381e-12	4.8374e-11	17.4029
LOC100507311	-0.554546	4.23917	-4.33518	2.83221e-05	0.000111939	1.65069
TSC22D3	-0.554488	5.54669	-5.97322	1.96167e-08	1.5369e-07	8.67976
RILPL2	-0.554406	6.93391	-5.29886	4.64045e-07	2.72033e-06	5.60664
PRAM1	-0.554357	4.58631	-7.26192	2.76843e-11	4.05893e-10	15.0999
CD274	-0.554279	4.48351	-5.25152	5.74683e-07	3.29662e-06	5.39967
C16orf46	-0.554091	4.34593	-8.64417	1.41239e-14	4.1955e-13	22.5563
ELL2	-0.553664	6.64359	-5.94863	2.20968e-08	1.71201e-07	8.56379
TNFSF11	-0.553258	3.16998	-7.68261	2.8914e-12	5.22543e-11	17.3186
ACY3	-0.552682	5.47067	-4.73405	5.50496e-06	2.56807e-05	3.22003
LXN	-0.552553	4.4913	-3.48298	0.00066943	0.00191525	-1.3398
NPTX1	-0.552498	5.24128	-6.34334	3.17227e-09	2.97899e-08	10.4571
CTSW	-0.552238	5.57173	-6.96853	1.29802e-10	1.64281e-09	13.5845
CD36	-0.552021	5.55978	-3.53735	0.000555162	0.00162197	-1.16484
AKTIP	-0.551955	6.14729	-5.87977	3.07925e-08	2.32177e-07	8.24067
LMBRD1	-0.55188	6.03304	-5.57412	1.30924e-07	8.53707e-07	6.83351
CARD16	-0.551314	4.28401	-5.95559	2.13647e-08	1.66063e-07	8.59661
CYGB	-0.551286	5.81966	-7.47642	8.80244e-12	1.44407e-10	16.2248
ASGR2	-0.551041	10.4655	-3.9677	0.000117466	0.000405763	0.297776
SLC5A3	-0.550518	5.46981	-7.27451	2.58932e-11	3.817e-10	15.1655
PITPNA	-0.55032	6.53833	-7.03545	9.14647e-11	1.19317e-09	13.9276
TRAPPC8	-0.550168	8.98228	-5.19667	7.35164e-07	4.12115e-06	5.16142
JDP2	-0.549719	4.90469	-7.35642	1.67385e-11	2.56526e-10	15.5937
AMBP	-0.549637	9.33805	-5.10437	1.1088e-06	5.98332e-06	4.76423
GRB14	-0.549566	8.05902	-3.06249	0.00265156	0.00649983	-2.61529
SYTL2	-0.549531	5.01568	-5.19075	7.54913e-07	4.2242e-06	5.13579
SUN2	-0.549526	8.15005	-6.09201	1.09992e-08	9.05998e-08	9.24364
GATA6	-0.549358	5.49382	-6.18418	6.99246e-09	6.00642e-08	9.68548
CD3D	-0.548848	6.76739	-3.75006	0.000261721	0.000828712	-0.458891
GRASP	-0.548725	6.56074	-7.87354	1.02137e-12	2.06708e-11	18.3417
MPDU1	-0.54872	5.64127	-7.25853	2.81882e-11	4.12164e-10	15.0822
DDN	-0.548041	5.8332	-6.56688	1.02818e-09	1.06177e-08	11.5582
PCDH9	-0.547986	3.43653	-4.46366	1.68843e-05	7.02999e-05	2.1451
AGPAT2	-0.547415	7.47226	-4.67733	6.98853e-06	3.18068e-05	2.99077
ARSE	-0.547405	8.49888	-2.7233	0.00732082	0.0158453	-3.53985
SELO	-0.547064	7.45421	-4.47528	1.6105e-05	6.7457e-05	2.19033
GLT8D2	-0.546449	3.95167	-5.75801	5.5091e-08	3.92552e-07	7.67466
MMRN1	-0.545904	2.78724	-5.75207	5.66675e-08	4.02471e-07	7.64722
PPIF	-0.545782	7.82237	-3.83135	0.000194752	0.000638316	-0.180248
PDGFC	-0.545015	6.13471	-3.72291	0.000288578	0.000905544	-0.550851
LINC00526	-0.544802	6.179	-3.3069	0.00120995	0.00324837	-1.89089
PER2	-0.544632	5.71016	-6.8223	2.77525e-10	3.27867e-09	12.84
TNFRSF10B	-0.544593	6.30838	-7.12347	5.75914e-11	7.81418e-10	14.3812
PLIN2	-0.54459	7.02726	-6.00154	1.7099e-08	1.35584e-07	8.81359
SLC17A1	-0.544461	3.74808	-5.74754	5.78976e-08	4.10266e-07	7.62634
ACOT4	-0.544234	6.7938	-4.12722	6.40209e-05	0.000235618	0.873703
SIAE	-0.544206	4.12765	-7.18731	4.11129e-11	5.78116e-10	14.7118
CYLD	-0.544204	5.14491	-8.15103	2.2172e-13	5.2019e-12	19.8445
ST6GALNAC3	-0.54357	3.57786	-5.74816	5.77266e-08	4.09188e-07	7.62921
IER2	-0.543469	9.22343	-3.47764	0.000681775	0.00194671	-1.35687
CTSLP8	-0.543248	4.62155	-4.24563	4.03732e-05	0.000155299	1.31253
FLJ35700	-0.543108	3.11296	-6.50739	1.39028e-09	1.40292e-08	11.2632
KIFC3	-0.54294	6.1028	-6.49746	1.46183e-09	1.47237e-08	11.2141
GGTA1P	-0.542917	6.29151	-4.03929	8.9639e-05	0.000317438	0.55406
CTSB	-0.542893	9.71321	-3.99478	0.000106089	0.000369886	0.394292
ARID4A	-0.542883	6.00574	-4.36882	2.47588e-05	9.92688e-05	1.7791
PYGL	-0.542243	8.55026	-3.84737	0.000183641	0.000605564	-0.12479
KCNK17	-0.541709	4.36473	-6.37113	2.76059e-09	2.6231e-08	10.5928
IQGAP2	-0.541692	6.80706	-5.93959	2.30835e-08	1.78017e-07	8.52124
RAB14	-0.54106	6.78032	-5.09708	1.14516e-06	6.16875e-06	4.73307
PIK3CD	-0.540775	5.21628	-7.2104	3.63844e-11	5.17337e-10	14.8317
CLIC6	-0.540689	4.54662	-5.42758	2.57984e-07	1.58847e-06	6.17544
THBS2	-0.540649	6.77359	-1.84075	0.067862	0.110054	-5.47849
MAFF	-0.540218	6.79948	-2.60314	0.010274	0.0213598	-3.84417
SEC31B	-0.540098	5.42205	-5.50104	1.83864e-07	1.1683e-06	6.50394
GATA6-AS1	-0.539683	5.96464	-4.10066	7.0908e-05	0.000258113	0.776605
NPR3	-0.539523	4.4835	-5.2917	4.79332e-07	2.80085e-06	5.57527
LARP4	-0.539387	6.59601	-6.04929	1.35526e-08	1.09549e-07	9.04012
TP53TG1	-0.539287	6.69476	-3.94618	0.000127328	0.000435867	0.221442
BLVRB	-0.538892	9.24521	-3.77446	0.00023961	0.000766095	-0.375743
SERPIND1	-0.537767	11.3242	-3.90694	0.000147376	0.00049765	0.0830968
ABCC3	-0.537629	7.53217	-4.39987	2.18559e-05	8.87838e-05	1.89827
KLRD1	-0.537293	4.1625	-8.4333	4.61052e-14	1.25428e-12	21.3908
FTX	-0.537013	7.21129	-2.93383	0.00393742	0.00921881	-2.97723
RRN3P1	-0.536956	5.09955	-8.30522	9.42074e-14	2.38047e-12	20.6871
AMOTL2	-0.536942	7.08836	-3.7281	0.00028325	0.000890761	-0.533314
LOC100506047	-0.536559	4.00317	-7.89074	9.29561e-13	1.90082e-11	18.4343
LOC100289058	-0.535928	4.66615	-4.53967	1.23748e-05	5.30751e-05	2.44264
SORBS2	-0.535861	6.44554	-5.07	1.29065e-06	6.86204e-06	4.61755
FAM107A	-0.535845	5.85013	-5.0262	1.56477e-06	8.18087e-06	4.43164
FOXP2	-0.535148	3.44742	-8.92795	2.84028e-15	9.50636e-14	24.1373
ECI1	-0.53507	8.08264	-4.66484	7.36375e-06	3.33394e-05	2.94055
CD53	-0.534674	5.03301	-7.41867	1.1999e-11	1.92046e-10	15.9206
TMEM37	-0.534611	6.61911	-4.74164	5.33123e-06	2.49132e-05	3.25086
AOAH	-0.534247	5.15944	-4.63585	8.31121e-06	3.70709e-05	2.82437
PCCB	-0.533975	6.16284	-7.37372	1.52611e-11	2.37073e-10	15.6844
AOC3	-0.533805	6.10049	-4.78375	4.45949e-06	2.11499e-05	3.42254
SORBS1	-0.53343	6.22498	-7.83081	1.2902e-12	2.53762e-11	18.1119
SDHB	-0.533323	6.0859	-6.78317	3.39691e-10	3.92949e-09	12.6421
INTS6	-0.533248	4.94719	-5.79514	4.61677e-08	3.33988e-07	7.84653
TBC1D15	-0.532978	6.06166	-7.59364	4.68087e-12	8.1548e-11	16.8452
INTS10	-0.532969	5.05772	-6.26884	4.59814e-09	4.14713e-08	10.0946
DDC	-0.532379	6.59998	-3.01247	0.00309667	0.00745258	-2.75762
FW340027	-0.532106	4.14478	-6.69105	5.4553e-10	5.98755e-09	12.1783
OAS2	-0.531818	4.77483	-4.54925	1.18968e-05	5.11363e-05	2.48039
LOC286087	-0.531685	2.64698	-5.01368	1.65304e-06	8.58842e-06	4.37868
TRAM2-AS1	-0.531582	6.37053	-5.17164	8.22189e-07	4.56409e-06	5.05325
LOC100506990	-0.531254	6.19665	-5.10816	1.09031e-06	5.90269e-06	4.78047
PGM3	-0.531175	6.36966	-4.14626	5.94826e-05	0.000220225	0.943613
TTC38	-0.530744	6.64418	-7.50323	7.62124e-12	1.2666e-10	16.3663
SETBP1	-0.530577	6.19573	-3.36264	0.00100561	0.00275476	-1.71904
TNFRSF1A	-0.530088	8.60921	-5.00061	1.75036e-06	9.02477e-06	4.32349
TNFRSF12A	-0.529706	7.1257	-4.56109	1.13308e-05	4.89838e-05	2.52711
C16orf45	-0.529216	6.0408	-6.20096	6.43658e-09	5.59131e-08	9.7663
SMIM3	-0.529178	5.8823	-3.61873	0.000417899	0.00125724	-0.898746
MAP7	-0.52893	5.87576	-4.58571	1.02349e-05	4.46938e-05	2.62464
PLA2G4F	-0.528738	5.28118	-7.13466	5.42923e-11	7.4245e-10	14.4391
RAPH1	-0.528448	8.06131	-3.6086	0.000433039	0.00129779	-0.932124
RGL1	-0.527374	7.42656	-3.39915	0.000889772	0.00246773	-1.60516
KLF11	-0.527289	5.77318	-5.09205	1.17093e-06	6.29038e-06	4.71157
TANK	-0.527071	5.92798	-6.74439	4.14816e-10	4.68588e-09	12.4465
CD300A	-0.527018	4.44455	-7.99878	5.13708e-13	1.12028e-11	19.0177
PLEKHA2	-0.526685	5.04975	-5.31878	4.23982e-07	2.50036e-06	5.69407
LINC00959	-0.526569	4.55613	-4.56988	1.0927e-05	4.74386e-05	2.5619
KDM7A	-0.526475	5.54395	-4.88834	2.84975e-06	1.40637e-05	3.8536
SELENBP1	-0.526373	9.1803	-3.0685	0.00260227	0.00639567	-2.59806
ESR1	-0.526266	4.08403	-11.571	6.39137e-22	8.49111e-20	39.2526
H3F3A	-0.526057	5.68827	-3.33183	0.00111417	0.00301968	-1.81432
LTBP1	-0.52602	6.39582	-4.12376	6.488e-05	0.000238597	0.861033
GALNT14	-0.5259	4.04617	-7.73956	2.12179e-12	3.97126e-11	17.6228
SLFNL1	-0.525481	4.32878	-7.45988	9.62008e-12	1.56281e-10	16.1375
PTPRO	-0.52523	6.00906	-7.17223	4.45254e-11	6.20062e-10	14.6336
PHLDB2	-0.525101	4.29008	-8.96408	2.31365e-15	8.02917e-14	24.3395
AKAP9	-0.524999	5.93137	-5.20296	7.14761e-07	4.01821e-06	5.18864
SDSL	-0.52351	6.98931	-2.7954	0.00594239	0.0131941	-3.35137
AIFM1	-0.523492	7.99921	-4.79332	4.28141e-06	2.03722e-05	3.46175
MAP1LC3B	-0.523424	7.23751	-4.02895	9.32285e-05	0.000328645	0.516813
RAB4B	-0.522964	5.80648	-4.33087	2.88124e-05	0.000113794	1.63431
NEDD4	-0.522671	6.90677	-3.36903	0.000984352	0.00270366	-1.69917
TENC1	-0.522034	6.81814	-3.92375	0.000138443	0.000470789	0.142241
DDX3Y	-0.52185	4.50352	-3.55397	0.000524065	0.00154151	-1.11089
MIA3	-0.521287	6.8935	-4.16027	5.63411e-05	0.000209778	0.995222
RNF151	-0.520567	4.46409	-6.65754	6.47659e-10	6.98807e-09	12.0104
ZCCHC24	-0.520324	7.87736	-4.557	1.15231e-05	4.97178e-05	2.51098
EDEM1	-0.519785	7.92983	-5.30658	4.481e-07	2.63399e-06	5.6405
RAB20	-0.519404	5.66021	-6.67602	5.89201e-10	6.43102e-09	12.103
LOC100288860	-0.519188	4.57723	-8.99389	1.95319e-15	7.0143e-14	24.5065
DICER1	-0.518825	5.65974	-5.80946	4.31209e-08	3.13877e-07	7.91295
ITPRIP	-0.51841	5.05009	-6.75828	3.8618e-10	4.39912e-09	12.5165
CD48	-0.518168	4.93019	-6.52824	1.25092e-09	1.26938e-08	11.3665
WAS	-0.518081	6.31628	-7.53752	6.3363e-12	1.07281e-10	16.5477
F3	-0.518039	5.03118	-4.69778	6.41372e-06	2.95007e-05	3.07321
ACSS3	-0.517852	6.81663	-2.01945	0.0454274	0.077913	-5.14248
F10	-0.517829	8.48123	-3.21151	0.00165196	0.00427313	-2.17929
LIMS2	-0.5177	6.87858	-4.50974	1.39914e-05	5.93738e-05	2.32502
MRPL46	-0.517377	7.58167	-4.70654	6.18183e-06	2.85371e-05	3.10859
CAMP	-0.51727	5.81414	-7.46211	9.50554e-12	1.54536e-10	16.1493
GNB4	-0.517155	4.85874	-6.37526	2.70404e-09	2.57503e-08	10.6131
KLF2	-0.516694	5.57233	-7.13863	5.31653e-11	7.29129e-10	14.4597
ELF1	-0.516585	7.15915	-5.39099	3.05092e-07	1.84908e-06	6.01287
EPOR	-0.516222	5.1771	-7.79795	1.54366e-12	2.98997e-11	17.9355
SIK3	-0.515966	5.74804	-6.28339	4.27732e-09	3.89837e-08	10.1652
FCGR2C	-0.51587	5.04889	-5.22845	6.37537e-07	3.62358e-06	5.29924
BAZ2B	-0.515629	7.31518	-4.09194	7.33218e-05	0.000265738	0.744805
SEPSECS	-0.515551	5.45501	-4.79457	4.25883e-06	2.02692e-05	3.46683
MUM1L1	-0.515505	3.82223	-2.33217	0.021176	0.0401406	-4.4845
LINC01314	-0.515408	5.86152	-4.18388	5.14032e-05	0.000193018	1.0825
ANXA6	-0.515231	5.55857	-5.71088	6.8878e-08	4.78522e-07	7.45749
ANXA1	-0.514568	4.66582	-4.518	1.35261e-05	5.75457e-05	2.35742
NEU4	-0.51391	6.39911	-4.90068	2.70203e-06	1.33798e-05	3.90488
LY96	-0.513786	6.30971	-1.83975	0.0680085	0.110231	-5.48027
DDB2	-0.513642	6.89882	-3.39923	0.000889536	0.00246739	-1.60491
SLC16A1	-0.51283	6.27444	-2.99123	0.00330578	0.00788834	-2.81745
RP11-327J17.2	-0.512516	4.0587	-6.11292	9.92778e-09	8.2687e-08	9.34358
RAB25	-0.512245	3.89624	-2.77486	0.0063087	0.0139162	-3.4055
UFM1	-0.512064	6.33478	-4.88623	2.8758e-06	1.41793e-05	3.84484
KMT2E-AS1	-0.512023	5.34235	-6.49622	1.47105e-09	1.48027e-08	11.208
SLCO4A1	-0.511386	4.59471	-6.88627	1.99213e-10	2.41678e-09	13.1648
B3GAT1	-0.511263	5.22679	-4.01376	9.87508e-05	0.000346826	0.462241
RCBTB2	-0.511245	4.74968	-7.30279	2.22775e-11	3.33163e-10	15.3131
CPVL	-0.511187	6.63581	-2.10697	0.0369766	0.065174	-4.96723
BTBD17	-0.510898	4.1224	-8.29817	9.79763e-14	2.46483e-12	20.6485
PEAR1	-0.510602	5.53913	-5.80407	4.42429e-08	3.21719e-07	7.88796
MYD88	-0.510385	8.77158	-5.36624	3.41627e-07	2.04759e-06	5.90327
LONRF3	-0.510175	5.35974	-4.05406	8.47411e-05	0.00030197	0.607377
AMT	-0.509972	8.37725	-4.61129	9.20537e-06	4.07237e-05	2.72632
FSTL1	-0.50985	5.80435	-4.65815	7.5728e-06	3.41786e-05	2.91368
PPA2	-0.509387	5.41851	-7.58597	4.87899e-12	8.47949e-11	16.8045
AC003989.4	-0.509014	4.78532	-7.46652	9.28339e-12	1.51379e-10	16.1725
C10orf10	-0.508981	7.74193	-2.57857	0.0109961	0.0226912	-3.90487
GFOD2	-0.508967	6.07171	-7.9019	8.74435e-13	1.79657e-11	18.4944
PPP1R3C	-0.508577	5.83452	-3.41646	0.000839346	0.00234318	-1.55081
PDE3B	-0.508501	5.34642	-4.18238	5.17033e-05	0.000194016	1.07696
FAM214A	-0.508321	5.56901	-4.0447	8.78167e-05	0.000311749	0.573546
MYLK	-0.508311	5.54682	-6.82689	2.71012e-10	3.20873e-09	12.8633
IFI44	-0.507863	5.01965	-2.64482	0.00914591	0.019313	-3.74
ALAD	-0.507341	7.51883	-3.86187	0.000174102	0.000577538	-0.0744135
SLC30A1	-0.506988	6.35128	-5.06876	1.2977e-06	6.89611e-06	4.6123
LOC101928858	-0.506968	4.81832	-4.5369	1.25166e-05	5.36194e-05	2.43173
USP53	-0.506846	3.97796	-6.51142	1.36218e-09	1.37713e-08	11.2832
UBXN10	-0.506773	5.10181	-3.92434	0.000138139	0.000469903	0.14432
TPST1	-0.50673	6.27999	-3.57395	0.000488864	0.00144761	-1.04577
SLC2A10	-0.505699	7.81744	-2.2282	0.0275272	0.0504616	-4.71302
CYB5R2	-0.505678	4.76051	-4.61179	9.18605e-06	4.06566e-05	2.72833
KCNK6	-0.505633	3.92254	-6.1479	8.36069e-09	7.07229e-08	9.51114
ZFYVE21	-0.505605	6.05659	-5.80948	4.31172e-08	3.13877e-07	7.91303
FAM107B	-0.505477	8.8738	-4.03008	9.28306e-05	0.000327402	0.520871
CA14	-0.505455	5.29739	-3.12496	0.00217882	0.00547106	-2.43471
INHBE	-0.505348	8.20489	-1.53274	0.127688	0.188485	-5.98781
WWC1	-0.50523	5.40335	-5.17199	8.20907e-07	4.55913e-06	5.05476
NT5E	-0.504939	5.6072	-3.74592	0.000265652	0.000839811	-0.472932
IGFBP7	-0.503746	7.95794	-3.46223	0.000718616	0.00204114	-1.406
GPR155	-0.503418	5.10701	-4.35883	2.57695e-05	0.00010277	1.74088
GPX3	-0.503034	10.6303	-2.36191	0.0196148	0.0375229	-4.41738
IBTK	-0.502647	6.55713	-4.10293	7.02942e-05	0.00025618	0.784865
ABCC6P1	-0.502539	6.69855	-2.16562	0.0321035	0.0577362	-4.8459
TMEM140	-0.502447	7.74829	-3.47556	0.000686649	0.00195907	-1.36352
RP11-403P17.3	-0.502409	6.14602	-5.21301	6.83275e-07	3.85924e-06	5.23222
STRADB	-0.502307	8.83057	-4.8524	3.32603e-06	1.61781e-05	3.70476
IL1RL1	-0.501852	4.37367	-6.57338	9.94762e-10	1.03168e-08	11.5906
FOLR2	-0.50129	5.69695	-6.06259	1.27007e-08	1.03218e-07	9.10341
ZMAT3	-0.501006	6.04326	-5.25661	5.61643e-07	3.23124e-06	5.42188
SLC35A3	-0.500543	7.04565	-4.006	0.000101689	0.000356091	0.434447
GLTPD2	-0.500287	5.03494	-3.72797	0.000283379	0.000891038	-0.533743
RAC2	-0.499784	5.59979	-5.10455	1.10793e-06	5.98227e-06	4.76499
HNMT	-0.49959	5.93997	-6.19174	6.73633e-09	5.81176e-08	9.72189
FAM99B	-0.499549	4.70079	-6.83321	2.62294e-10	3.11061e-09	12.8953
PRR26	-0.499396	4.23019	-4.9206	2.47912e-06	1.2387e-05	3.98785
MAP2K4	-0.498683	5.53084	-5.47017	2.12053e-07	1.32986e-06	6.36557
FNDC3A	-0.498659	4.73975	-7.03623	9.1094e-11	1.18905e-09	13.9316
KRAS	-0.498618	5.94276	-6.70233	5.14871e-10	5.67117e-09	12.2349
OXT	-0.498588	5.00876	-4.36485	2.51552e-05	0.000100598	1.76393
ACBD5	-0.498433	7.19991	-4.2121	4.60449e-05	0.000174716	1.1873
RHOH	-0.498386	4.35872	-5.48233	2.00475e-07	1.262e-06	6.42003
USP43	-0.498248	4.80919	-4.36787	2.48533e-05	9.95555e-05	1.77546
SLC2A3	-0.498156	5.07879	-2.96011	0.00363558	0.00858441	-2.90441
RALGDS	-0.497986	6.93355	-3.4841	0.000666875	0.00190869	-1.33623
LIPA	-0.497913	9.19958	-3.66426	0.000355789	0.00109208	-0.747703
MAN2B2	-0.497883	6.97291	-4.31703	3.04444e-05	0.000119563	1.58172
DNM1P41	-0.497808	5.36164	-7.52537	6.76505e-12	1.13828e-10	16.4834
GP9	-0.497361	5.55151	-8.43212	4.64108e-14	1.26101e-12	21.3843
CRYZ	-0.496665	9.9207	-3.30915	0.00120098	0.0032267	-1.88398
ADORA3	-0.496472	4.09237	-4.84889	3.37654e-06	1.6398e-05	3.69025
PCAT19	-0.496237	4.57527	-7.03995	8.93323e-11	1.16958e-09	13.9508
FBXW7	-0.496122	5.04052	-7.22799	3.3146e-11	4.77881e-10	14.9232
LRCH1	-0.496069	4.86189	-7.18494	4.16321e-11	5.84279e-10	14.6995
SLC25A13	-0.49584	7.45785	-4.85773	3.25085e-06	1.58552e-05	3.72678
CYP4X1	-0.495745	4.37382	-2.18888	0.0303308	0.054968	-4.79692
LOC100190986	-0.495227	5.03715	-2.34461	0.0205105	0.0390157	-4.45654
JUND	-0.494655	6.24531	-5.05369	1.38677e-06	7.31561e-06	4.5482
SFRP1	-0.494443	3.72751	-8.79175	6.143e-15	1.93916e-13	23.3769
COL14A1	-0.494153	4.03895	-7.7293	2.24362e-12	4.15972e-11	17.5679
LOC100506699	-0.493921	3.19656	-7.74597	2.04906e-12	3.85846e-11	17.6571
A1CF	-0.493863	9.88878	-3.75154	0.000260322	0.000825129	-0.453846
APBA1	-0.493464	5.21603	-4.36638	2.50016e-05	0.000100079	1.76978
SH3TC1	-0.4933	5.90009	-7.39396	1.36958e-11	2.16011e-10	15.7907
PLK3	-0.493184	4.95613	-7.94595	6.86742e-13	1.44243e-11	18.7321
FLVCR2	-0.493017	5.86326	-4.31155	3.11136e-05	0.000122015	1.56097
SOX7	-0.492675	3.99302	-3.9714	0.000115844	0.000400734	0.31095
CNRIP1	-0.492563	5.24729	-4.34619	2.71048e-05	0.000107521	1.69264
SEC23A	-0.492511	7.08108	-4.67484	7.06178e-06	3.20862e-05	2.98076
AMFR	-0.492306	5.68439	-3.07634	0.00253923	0.00626333	-2.57553
KCNJ2	-0.492176	5.57491	-3.70432	0.00030846	0.000961801	-0.613531
RNF128	-0.491912	9.59294	-3.46009	0.000723885	0.00205476	-1.41281
DDX19B	-0.491456	4.99157	-6.3402	3.22249e-09	3.02091e-08	10.4417
LOC101927811	-0.49144	4.46878	-6.33079	3.37762e-09	3.14997e-08	10.3958
EIF4E3	-0.491324	4.26891	-4.89313	2.79147e-06	1.37823e-05	3.87351
ABI3	-0.491021	6.03334	-7.94897	6.75449e-13	1.42284e-11	18.7484
PLEKHF1	-0.490417	6.70986	-3.58872	0.000464288	0.00138107	-0.997447
TSPAN7	-0.490352	6.11457	-2.32942	0.0213261	0.0403827	-4.49069
LILRA3	-0.490319	4.93807	-9.71845	3.07595e-17	1.64063e-15	28.602
COX6A2	-0.489959	4.82347	-5.71676	6.69877e-08	4.67166e-07	7.48455
IGSF9	-0.489497	4.9348	-3.04323	0.00281549	0.00685358	-2.67035
GNPNAT1	-0.489493	8.63344	-4.43283	1.91332e-05	7.86355e-05	2.02548
F2RL1	-0.489272	5.59617	-2.23758	0.026893	0.0494412	-4.6928
CLDN14	-0.488977	6.40366	-2.67677	0.00835849	0.0178293	-3.65917
HDAC6	-0.488915	5.97438	-7.29423	2.33164e-11	3.46545e-10	15.2684
IFNAR1	-0.488597	5.55934	-7.36693	1.58241e-11	2.44416e-10	15.6489
MRPS31	-0.488345	6.46999	-5.3252	4.11803e-07	2.43251e-06	5.7223
GPSM3	-0.488119	6.22956	-6.00381	1.69114e-08	1.34194e-07	8.82434
GSDMB	-0.488089	5.83464	-3.48566	0.000663328	0.0019003	-1.33125
CASP7	-0.487984	6.81344	-4.35519	2.61473e-05	0.000104046	1.72698
MAPRE2	-0.487854	5.38874	-7.30158	2.24213e-11	3.35082e-10	15.3068
B4GALT1	-0.48756	4.78854	-10.0593	4.28499e-18	2.76165e-16	30.548
SPG20	-0.48755	3.78973	-7.40247	1.30864e-11	2.07761e-10	15.8354
RP11-319G9.3	-0.487281	4.12107	-4.03911	8.97005e-05	0.000317552	0.553409
BCKDK	-0.486916	7.16111	-5.48273	2.00103e-07	1.26003e-06	6.42182
CDH5	-0.486793	5.60002	-3.44529	0.000761261	0.0021493	-1.45978
SCARB2	-0.486695	7.16945	-4.97471	1.95984e-06	1.00308e-05	4.21445
CMTM5	-0.486609	5.10142	-5.73858	6.04128e-08	4.26832e-07	7.58499
TBC1D2B	-0.486544	5.89465	-7.03629	9.10625e-11	1.18905e-09	13.932
WNT11	-0.486372	5.18723	-6.05634	1.30947e-08	1.06125e-07	9.07363
RBM6	-0.486154	6.91325	-3.56099	0.000511429	0.00150824	-1.08804
ALKBH7	-0.486095	6.12358	-5.72197	6.53559e-08	4.5728e-07	7.50852
HOMER2	-0.485891	5.62505	-2.36242	0.0195888	0.0374929	-4.41621
PEX3	-0.485634	5.81135	-5.26429	5.42523e-07	3.13122e-06	5.4554
RP11-65J3.14	-0.484936	4.62832	-6.71144	4.91342e-10	5.43413e-09	12.2807
ADH5	-0.484769	8.75786	-4.63438	8.36238e-06	3.72838e-05	2.81848
ITGB2	-0.483716	5.58751	-4.06082	8.25857e-05	0.000295163	0.63183
SLIT2	-0.483564	4.37172	-2.41059	0.0172779	0.0336001	-4.3058
HMCN1	-0.483522	5.24414	-2.01051	0.0463763	0.0793457	-5.15998
PAFAH2	-0.483084	5.05129	-6.45027	1.85502e-09	1.841e-08	10.9813
CSAD	-0.482764	5.56404	-4.83716	3.55053e-06	1.71354e-05	3.64188
C16orf80	-0.482472	7.90897	-4.6339	8.37906e-06	3.73428e-05	2.81656
DDR2	-0.482227	5.53346	-4.60129	9.59531e-06	4.2233e-05	2.68652
TSPAN6	-0.48157	8.97105	-3.91348	0.000143838	0.000487221	0.10608
PITX3	-0.481543	5.5068	-7.36181	1.62636e-11	2.50311e-10	15.622
IRAK3	-0.481418	3.51456	-6.88343	2.02169e-10	2.44989e-09	13.1503
BHLHE22	-0.48129	3.75095	-7.85347	1.1399e-12	2.26671e-11	18.2337
HSD17B8	-0.481256	8.04759	-3.32793	0.00112868	0.00305481	-1.82634
TOPORS	-0.481054	6.90063	-2.56589	0.0113863	0.023375	-3.93599
LINC-PINT	-0.481045	4.90575	-5.088	1.19208e-06	6.38658e-06	4.69428
GGTLC1	-0.480846	6.16827	-3.44093	0.000772633	0.002178	-1.47361
EPHX1	-0.480714	12.0221	-2.03204	0.0441179	0.0759378	-5.11769
AKAP11	-0.480641	6.34349	-4.9708	1.99357e-06	1.01805e-05	4.19799
C19orf45	-0.480416	4.69322	-5.8564	3.44478e-08	2.56611e-07	8.13148
LATS2	-0.480407	5.96494	-6.53961	1.18087e-09	1.20679e-08	11.4228
CAAP1	-0.480011	6.06871	-3.80369	0.000215462	0.00069733	-0.275595
NDUFS1	-0.479903	5.8552	-5.5949	1.18814e-07	7.79675e-07	6.92775
PID1	-0.479881	4.83515	-5.72325	6.49625e-08	4.54674e-07	7.51439
ZBED1	-0.479865	6.67082	-5.76692	5.28069e-08	3.78153e-07	7.71584
ROGDI	-0.479676	6.26784	-4.50954	1.40026e-05	5.94094e-05	2.32426
SPATA2L	-0.479421	7.50226	-4.16604	5.50927e-05	0.000205589	1.01654
P4HA1	-0.479356	5.45223	-4.2092	4.65687e-05	0.000176579	1.17653
STX11	-0.479229	3.66876	-5.84378	3.65947e-08	2.70556e-07	8.07264
AVP	-0.479119	4.89094	-6.90504	1.80697e-10	2.21449e-09	13.2603
PCCA	-0.479097	4.53534	-5.24609	5.88905e-07	3.37463e-06	5.37601
CYB5D1	-0.478949	5.69559	-6.77352	3.57018e-10	4.10479e-09	12.5934
LOC403323	-0.478941	4.77874	-5.26474	5.41442e-07	3.12581e-06	5.45733
F7	-0.478921	7.59998	-3.3067	0.00121076	0.00324994	-1.89151
ITCH	-0.478787	5.59946	-5.66222	8.66476e-08	5.87462e-07	7.23443
IL10	-0.478602	3.65658	-8.44113	4.41288e-14	1.20506e-12	21.434
JAK1	-0.478575	6.5791	-4.67366	7.0968e-06	3.22048e-05	2.97601
CLDN5	-0.478501	6.61195	-3.81895	0.000203795	0.000664434	-0.223078
SOX6	-0.478461	4.45591	-5.97063	1.98644e-08	1.55479e-07	8.66754
PLEKHA4	-0.477963	5.98747	-4.08494	7.53133e-05	0.000271868	0.719352
CYP2U1	-0.477941	3.95732	-8.62961	1.53294e-14	4.53493e-13	22.4756
C7orf63	-0.477527	4.57967	-5.86253	3.34505e-08	2.49783e-07	8.16007
SARDH	-0.477255	4.91235	-6.80765	2.99362e-10	3.50037e-09	12.7658
PKLR	-0.477106	6.85396	-2.39253	0.0181144	0.0350176	-4.34744
S1PR3	-0.477076	5.33144	-4.0424	8.85863e-05	0.000314172	0.565267
ITFG1	-0.476961	5.16879	-7.10092	6.48496e-11	8.72247e-10	14.2648
RPS6KA1	-0.476779	5.57472	-4.47256	1.62838e-05	6.81137e-05	2.17976
ID4	-0.476478	3.80939	-5.08969	1.18319e-06	6.34565e-06	4.70151
UBALD1	-0.47628	5.5681	-5.81459	4.20776e-08	3.06852e-07	7.93678
SIGLEC5	-0.475756	3.74272	-6.97922	1.22756e-10	1.56094e-09	13.6392
SLC35A5	-0.47557	6.75859	-4.63955	8.18399e-06	3.65411e-05	2.83917
ACO1	-0.47537	6.2127	-5.29318	4.7615e-07	2.78601e-06	5.58171
KRT32	-0.47511	4.90784	-7.10057	6.49722e-11	8.73354e-10	14.263
RP11-4M23.7	-0.475107	4.25828	-5.01559	1.63928e-06	8.52307e-06	4.38675
SDHD	-0.474619	6.35007	-5.91788	2.56327e-08	1.95933e-07	8.41923
PRSS22	-0.474507	5.25187	-6.20874	6.19363e-09	5.40383e-08	9.80385
LOC101928221	-0.47424	4.81705	-6.14857	8.33337e-09	7.05194e-08	9.51433
STK40	-0.473838	6.03887	-6.26622	4.6585e-09	4.19459e-08	10.0819
KLF10	-0.47365	8.75595	-3.40254	0.000879684	0.00244288	-1.59454
PLEK2	-0.473628	6.58906	-2.99751	0.00324266	0.00775396	-2.79981
MAB21L3	-0.47295	3.37094	-2.41762	0.0169615	0.0330575	-4.28951
C11orf24	-0.472944	7.5517	-4.78648	4.40795e-06	2.09192e-05	3.43372
TBC1D9	-0.472898	6.10859	-3.88072	0.000162406	0.000543066	-0.0087082
TAGAP	-0.472882	3.76092	-8.68667	1.11168e-14	3.36693e-13	22.7923
SLC9A3R2	-0.472675	4.49505	-3.21676	0.00162414	0.00421208	-2.16359
DNAJC19	-0.472553	7.03825	-5.36086	3.50107e-07	2.09493e-06	5.87952
ALDH7A1	-0.471985	7.40452	-4.04614	8.73342e-05	0.00031024	0.578774
CYP2D6	-0.471916	5.42837	-7.53767	6.3313e-12	1.0728e-10	16.5485
CR1	-0.471443	3.78057	-8.10868	2.8023e-13	6.44203e-12	19.614
MB21D2	-0.471381	5.42695	-4.86098	3.20574e-06	1.56776e-05	3.74023
LOC440330	-0.471317	5.6622	-6.64658	6.84993e-10	7.36155e-09	11.9555
MAP1LC3A	-0.471154	6.81016	-4.35135	2.65516e-05	0.000105519	1.71233
IL17C	-0.470938	6.06546	-6.01328	1.61508e-08	1.28678e-07	8.86918
LYN	-0.470757	6.89324	-3.7301	0.000281221	0.000884766	-0.526548
C5	-0.470175	10.7606	-2.84024	0.00520886	0.0117657	-3.23192
HEBP1	-0.469996	8.681	-3.99792	0.000104839	0.000366	0.405523
CBFA2T3	-0.46992	3.78644	-5.24559	5.9023e-07	3.38044e-06	5.37384
SFXN1	-0.469615	6.79589	-3.94754	0.000126682	0.000433862	0.226256
PLCG2	-0.469567	4.32526	-6.33351	3.33205e-09	3.11015e-08	10.4091
RFPL3	-0.469242	4.84901	-6.41455	2.22031e-09	2.16483e-08	10.8056
SUSD3	-0.469176	4.98655	-6.21472	6.01309e-09	5.27608e-08	9.83272
CHD1	-0.469118	7.2788	-4.36892	2.47486e-05	9.92463e-05	1.7795
SYNE1	-0.469058	3.76642	-9.36854	2.30087e-16	1.01271e-14	26.6161
SLCO4C1	-0.468478	3.26108	-3.73883	0.000272529	0.00085929	-0.496992
LOC100505915	-0.468312	5.31345	-5.51009	1.76311e-07	1.12427e-06	6.54463
NFATC3	-0.468285	6.09961	-6.69071	5.46476e-10	5.9949e-09	12.1766
PRR5	-0.467819	5.61952	-4.67918	6.93452e-06	3.16028e-05	2.99822
DNM3OS	-0.467801	3.13447	-8.8923	3.47668e-15	1.14593e-13	23.938
RASSF5	-0.46776	5.50474	-4.94316	2.24816e-06	1.13535e-05	4.08211
SF1	-0.46751	5.98637	-5.85441	3.47782e-08	2.58805e-07	8.12218
FGD4	-0.467294	5.3165	-4.05278	8.51547e-05	0.000303293	0.602757
SELPLG	-0.466922	5.71015	-6.17429	7.34207e-09	6.27685e-08	9.63788
LOC100505853	-0.466858	4.60676	-7.06014	8.03534e-11	1.05843e-09	14.0546
[truncated: 19,656 more rows]

## Sheet: GSE45267 DEGs
Gene	logFC	AveExpr	t	P.Value	adj.P.Val	B
HAMP	-5.15597	8.06631	-10.9052	5.62716e-18	1.25625e-15	30.4653
C9	-4.95786	8.57891	-9.18587	1.81572e-14	1.42979e-12	22.5165
FCN3	-4.42761	7.76363	-16.4985	1.4363e-28	6.22061e-25	54.3636
LINC01093	-4.16107	5.9663	-14.2177	1.92144e-24	2.60055e-21	45.0842
MT1M	-4.09049	7.40036	-8.51478	4.31455e-13	2.22456e-11	19.4009
OIT3	-4.06981	5.91233	-16.7465	5.31977e-29	3.08471e-25	55.3306
CNDP1	-4.03817	6.32732	-15.6694	4.20837e-27	1.01258e-23	51.0707
SLC22A1	-3.97293	8.74079	-9.47757	4.57857e-15	4.51181e-13	23.8719
CLEC1B	-3.96221	5.88301	-18.2906	1.30517e-31	2.82635e-27	61.1672
CYP1A2	-3.9341	8.3865	-9.74453	1.2992e-15	1.45022e-13	25.1112
CYP2E1	-3.87881	10.5427	-6.08974	2.95647e-08	3.59474e-07	8.48855
CLEC4G	-3.82856	5.33845	-17.5075	2.65047e-30	2.8698e-26	58.2465
CRHBP	-3.78625	5.53334	-15.3427	1.63127e-26	3.21138e-23	49.7479
NAT2	-3.69192	6.98643	-13.2327	1.42021e-22	1.13906e-19	40.8671
SLCO1B3	-3.62685	7.42267	-7.19258	2.0656e-10	4.66915e-09	13.342
APOF	-3.59193	7.10064	-10.1436	1.98525e-16	2.82834e-14	26.9597
TTC36	-3.58318	7.15235	-12.1354	1.95491e-20	9.84503e-18	36.0323
GYS2	-3.56632	7.68833	-8.02446	4.32504e-12	1.6065e-10	17.1358
GBA3	-3.43699	7.79275	-10.2333	1.30251e-16	1.94524e-14	27.3743
LINC00844	-3.37286	7.15675	-7.65981	2.37588e-11	7.01905e-10	15.4631
HPD	-3.35079	9.91537	-6.25073	1.45549e-08	1.95162e-07	9.17974
BCO2	-3.33151	6.56251	-13.7249	1.63025e-23	1.6811e-20	42.9895
F9	-3.32708	10.081	-6.80335	1.22287e-09	2.23281e-08	11.6003
MT1F	-3.23878	9.8729	-9.77287	1.13676e-15	1.28882e-13	25.2427
THRSP	-3.20885	6.76816	-8.83726	9.42308e-14	6.18803e-12	20.8969
CYP2A6	-3.19917	8.61546	-8.20791	1.82869e-12	7.69332e-11	17.9815
CFHR4	-3.18568	9.38485	-7.86141	9.27701e-12	3.1587e-10	16.3863
LPA	-3.16574	6.32499	-12.0592	2.76507e-20	1.32714e-17	35.6916
PLAC8	-3.1485	5.58873	-12.779	1.07058e-21	7.24481e-19	38.8849
CLRN3	-3.13736	6.64787	-8.68057	1.97414e-13	1.15229e-11	20.1696
AFM	-3.12552	8.74392	-8.94847	5.5731e-14	3.85577e-12	21.4134
ADH1C	-3.10866	10.238	-7.31707	1.16397e-10	2.8353e-09	13.9042
C6	-3.08441	9.58471	-8.61964	2.63155e-13	1.47961e-11	19.887
IDO2	-3.0833	5.07792	-12.5826	2.58581e-21	1.59988e-18	38.0192
FLJ22763	-3.02158	5.51976	-11.0875	2.41195e-18	5.96152e-16	31.2986
CRP	-3.01784	8.59836	-5.77789	1.14427e-07	1.18053e-06	7.17063
C3P1	-3.00333	8.8806	-8.73495	1.52739e-13	9.16221e-12	20.4219
CYP26A1	-2.97902	6.34528	-11.2136	1.34464e-18	3.59483e-16	31.8733
AKR1D1	-2.97587	8.6475	-7.1403	2.62652e-10	5.76848e-09	13.1065
FOS	-2.96981	6.92806	-9.29645	1.07693e-14	9.32835e-13	23.0304
SLC25A47	-2.96501	7.2993	-10.3439	7.75061e-17	1.22511e-14	27.8851
CXCL14	-2.96448	4.94089	-15.2778	2.13848e-26	3.85906e-23	49.4835
CLEC4M	-2.95276	4.91319	-15.4329	1.12079e-26	2.42708e-23	50.1145
KCNN2	-2.94382	4.94066	-8.6208	2.61728e-13	1.47597e-11	19.8923
HGFAC	-2.92995	6.92836	-9.23802	1.41926e-14	1.15542e-12	22.7589
HAO2	-2.92948	7.24543	-8.32995	1.03023e-12	4.74671e-11	18.5454
MT1X	-2.9227	11.0028	-9.07647	3.04453e-14	2.26561e-12	22.0081
TMEM27	-2.90813	5.87002	-9.09828	2.74645e-14	2.06508e-12	22.1094
PCK1	-2.90721	10.5774	-5.77955	1.13615e-07	1.1727e-06	7.17757
MARCO	-2.89974	6.01756	-13.6856	1.93562e-23	1.90527e-20	42.8213
SLC10A1	-2.86659	9.49867	-6.67399	2.19573e-09	3.75692e-08	11.0276
MT1H	-2.85322	10.4122	-9.04879	3.46976e-14	2.53843e-12	21.8795
CYP8B1	-2.82348	9.6081	-6.08847	2.97298e-08	3.61077e-07	8.48312
SRPX	-2.78784	5.403	-10.2453	1.23133e-16	1.85169e-14	27.4297
CXCL12	-2.7872	7.72157	-10.836	7.76755e-18	1.66541e-15	30.1482
GLYAT	-2.77291	7.01384	-9.28268	1.14935e-14	9.68447e-13	22.9664
LECT2	-2.74537	9.47706	-5.85584	8.17927e-08	8.80766e-07	7.49731
CD5L	-2.70484	6.65639	-12.3033	9.12355e-21	5.11074e-18	36.7809
HSD11B1	-2.6817	9.53352	-5.33153	7.54747e-07	6.1756e-06	5.33919
CYP2C19	-2.67355	6.32256	-9.25114	1.33399e-14	1.09838e-12	22.8198
IGJ	-2.65449	5.66409	-7.08653	3.36121e-10	7.17821e-09	12.8649
CYP4A11	-2.64047	8.48229	-8.93442	5.95543e-14	4.09412e-12	21.3481
ADH1A	-2.63569	10.2204	-6.76322	1.46687e-09	2.62956e-08	11.4222
FETUB	-2.62625	6.87406	-6.62224	2.7726e-09	4.5973e-08	10.7995
MT1E	-2.61275	10.999	-7.82454	1.10212e-11	3.63818e-10	16.2171
ECM1	-2.61229	7.0287	-16.1211	6.6122e-28	2.04553e-24	52.8759
BBOX1	-2.60525	6.47892	-8.0418	3.98752e-12	1.49653e-10	17.2156
SPP2	-2.60364	8.61271	-6.45035	5.9936e-09	8.94496e-08	10.046
HPR	-2.59306	8.39384	-6.51923	4.40399e-09	6.82666e-08	10.3472
CETP	-2.5883	5.61499	-12.3014	9.20429e-21	5.11074e-18	36.7723
RDH16	-2.58012	8.77567	-7.88605	8.26778e-12	2.84188e-10	16.4994
ADH1B	-2.57034	8.05501	-7.62772	2.7586e-11	7.97564e-10	15.3165
ACSM3	-2.54429	6.07471	-11.1923	1.48368e-18	3.91819e-16	31.7765
GHR	-2.53987	8.92808	-7.7692	1.427e-11	4.53164e-10	15.9635
DNASE1L3	-2.53562	6.36414	-12.0549	2.81915e-20	1.32714e-17	35.6726
KMO	-2.53295	6.72633	-8.19198	1.97075e-12	8.19127e-11	17.908
IGF1	-2.51305	6.25802	-11.1239	2.03717e-18	5.25177e-16	31.4647
CYP2B7P	-2.48543	6.58851	-7.30124	1.25217e-10	3.0297e-09	13.8326
GNMT	-2.4833	8.4884	-6.76922	1.42751e-09	2.56797e-08	11.4488
IL13RA2	-2.46923	4.71483	-7.83253	1.06177e-11	3.52647e-10	16.2538
SERPINE1	-2.4476	7.43217	-8.26047	1.4284e-12	6.16175e-11	18.2242
CFP	-2.44714	6.14446	-14.5999	3.73404e-25	5.39072e-22	46.6875
PGLYRP2	-2.43841	8.33668	-7.79164	1.28512e-11	4.15985e-10	16.0663
SRD5A2	-2.43625	6.04003	-9.2917	1.1014e-14	9.46458e-13	23.0083
C8A	-2.43152	9.25202	-7.78744	1.31057e-11	4.22328e-10	16.0471
MT1HL1	-2.41984	11.4553	-8.46454	5.46694e-13	2.74043e-11	19.1682
CYP2B6	-2.3872	6.67097	-11.1012	2.264e-18	5.70081e-16	31.3609
BCHE	-2.38062	8.61632	-5.55799	2.92165e-07	2.67973e-06	6.25968
ANXA10	-2.37532	7.43246	-7.53489	4.24642e-11	1.18196e-09	14.8932
ID1	-2.35387	7.09734	-8.5982	2.91166e-13	1.58821e-11	19.7875
CYP2C9	-2.3505	8.8658	-7.82647	1.09223e-11	3.61103e-10	16.226
CYP39A1	-2.35028	5.66796	-10.4456	4.81309e-17	8.0979e-15	28.3539
MBL2	-2.34454	8.47735	-5.74513	1.31702e-07	1.33147e-06	7.03389
ETNPPL	-2.34273	8.77698	-6.39656	7.61911e-09	1.10068e-07	9.81164
MT2A	-2.34087	11.8403	-8.34179	9.74392e-13	4.5183e-11	18.6001
CDHR2	-2.33967	6.91021	-13.5779	3.10276e-23	2.92132e-20	42.3587
MT1G	-2.31339	7.63075	-9.37033	7.59696e-15	7.00052e-13	23.3737
CYP2A7	-2.30026	8.36728	-8.08213	3.30037e-12	1.28312e-10	17.4014
LYVE1	-2.29637	4.62363	-12.2306	1.26833e-20	6.69895e-18	36.4573
C8orf4	-2.27861	6.99309	-8.75406	1.39566e-13	8.49905e-12	20.5106
ADH4	-2.25764	6.73682	-7.81144	1.17165e-11	3.83263e-10	16.1571
FCN2	-2.24611	4.94217	-16.7293	5.69792e-29	3.08471e-25	55.2637
RSPO3	-2.23814	4.41938	-14.9387	8.87956e-26	1.47913e-22	48.0922
ADH6	-2.22722	8.17361	-9.2986	1.06604e-14	9.27115e-13	23.0404
CYP2C8	-2.21136	6.79061	-10.2872	1.01148e-16	1.55345e-14	27.6232
CPS1	-2.2057	10.6988	-4.07446	0.000101284	0.00047087	0.630889
OLFML3	-2.19755	5.76555	-9.49306	4.25562e-15	4.26645e-13	23.9438
SLC51A	-2.19487	8.097	-5.78266	1.12105e-07	1.1621e-06	7.19058
RND3	-2.18245	8.96445	-9.05684	3.34024e-14	2.45196e-12	21.9169
FCGR2B	-2.17726	5.13964	-8.86796	8.15151e-14	5.39178e-12	21.0394
HSD17B6	-2.16812	10.416	-5.65635	1.92459e-07	1.8706e-06	6.66514
SOCS2	-2.16449	5.75911	-9.61622	2.37963e-15	2.56373e-13	24.5158
NPY1R	-2.1636	4.10045	-10.6587	1.7763e-17	3.56165e-15	29.3345
IGFBP3	-2.15685	8.98245	-8.81543	1.0446e-13	6.63368e-12	20.7955
CTH	-2.15441	7.91533	-7.15234	2.48522e-10	5.53131e-09	13.1607
ANG	-2.15356	10.6391	-8.30202	1.17489e-12	5.25666e-11	18.4162
PBLD	-2.14743	8.5151	-8.58895	3.04138e-13	1.63834e-11	19.7447
GSTZ1	-2.13066	7.89997	-10.6272	2.05735e-17	4.01368e-15	29.19
CFI	-2.12512	9.21238	-9.28867	1.11728e-14	9.52551e-13	22.9942
FOLH1B	-2.11057	6.50916	-8.56816	3.35471e-13	1.77696e-11	19.6483
DEPDC7	-2.11048	7.74821	-7.71383	1.84735e-11	5.66635e-10	15.71
PALM2	-2.10736	5.94407	-10.0951	2.49338e-16	3.41735e-14	26.7354
AGXT2	-2.10161	7.52915	-8.60158	2.86562e-13	1.57101e-11	19.8032
AADAT	-2.09687	6.10397	-11.4309	4.92466e-19	1.44113e-16	32.861
CYP3A4	-2.0881	8.28536	-8.33976	9.83774e-13	4.55206e-11	18.5907
ALDH8A1	-2.08786	9.86012	-5.26525	9.93065e-07	7.85134e-06	5.07342
SLC17A2	-2.08085	7.82305	-7.02301	4.49574e-10	9.28077e-09	12.58
GPR128	-2.07662	4.64751	-10.5568	2.8594e-17	5.45781e-15	28.8662
CIDEB	-2.07029	9.24128	-8.95405	5.42823e-14	3.80416e-12	21.4393
ZG16	-2.07014	6.77467	-8.93095	6.05387e-14	4.14862e-12	21.332
FOSB	-2.06724	6.58404	-8.65337	2.24449e-13	1.28924e-11	20.0434
PLG	-2.05952	9.44795	-7.48858	5.26429e-11	1.42676e-09	14.6824
C7	-2.05543	6.06532	-8.5324	3.97057e-13	2.07187e-11	19.4826
CYP1A1	-2.05362	6.43362	-5.59542	2.49343e-07	2.32939e-06	6.41358
CD14	-2.04732	9.58978	-8.04472	3.93324e-12	1.47872e-10	17.229
ACOT12	-2.04291	7.54033	-6.21423	1.71014e-08	2.24307e-07	9.02242
VIPR1	-2.03871	6.16086	-12.5731	2.69887e-21	1.62344e-18	37.9772
SMIM24	-2.03866	6.41841	-6.23944	1.52995e-08	2.03632e-07	9.13106
CA2	-2.03829	8.1057	-7.15445	2.46123e-10	5.49463e-09	13.1702
ANGPTL6	-2.03614	5.78831	-14.1761	2.29813e-24	2.92741e-21	44.9089
OTC	-2.0234	8.22262	-5.40151	5.63924e-07	4.79834e-06	5.62166
LY6E	-2.01246	7.79469	-8.36492	8.73921e-13	4.12304e-11	18.7071
LOC149703	-2.00909	8.00583	-6.154	2.22977e-08	2.82538e-07	8.76361
HAO1	-1.99954	9.04796	-5.62704	2.18021e-07	2.07984e-06	6.54397
CYP2C18	-1.99339	7.92368	-7.24012	1.65972e-10	3.83578e-09	13.5564
MRC1	-1.98364	7.49393	-6.95443	6.14983e-10	1.22067e-08	12.2731
DCN	-1.98139	5.65463	-10.4696	4.30074e-17	7.51068e-15	28.4646
MFSD2A	-1.98051	5.85221	-10.146	1.96272e-16	2.82834e-14	26.9709
FBP1	-1.98	9.21605	-7.6017	3.11339e-11	8.91805e-10	15.1978
AQP9	-1.97774	9.42425	-4.8922	4.51438e-06	3.00427e-05	3.61049
TRIM22	-1.94257	7.32704	-7.84249	1.01347e-11	3.40225e-10	16.2995
A1BG	-1.94021	10.8331	-5.33301	7.5011e-07	6.14591e-06	5.34516
CCL2	-1.9396	6.60194	-7.22991	1.73959e-10	4.00328e-09	13.5103
IGFALS	-1.93957	6.70821	-11.2303	1.24438e-18	3.41101e-16	31.9495
INMT	-1.93268	5.68231	-9.8528	7.7994e-16	9.23099e-14	25.6133
HOGA1	-1.92688	7.22333	-7.85797	9.42743e-12	3.19986e-10	16.3705
EPHX2	-1.92043	7.93055	-8.56286	3.43957e-13	1.81668e-11	19.6237
SLC38A4	-1.91428	7.66401	-5.74958	1.29213e-07	1.31305e-06	7.05245
VSIG4	-1.90657	6.68001	-9.52903	3.59111e-15	3.6339e-13	24.1109
C5orf27	-1.90361	6.23856	-5.1544	1.56598e-06	1.17788e-05	4.63272
EGR1	-1.90087	8.51862	-7.24589	1.61615e-10	3.75512e-09	13.5825
AKR7A3	-1.89426	8.2707	-8.57293	3.27999e-13	1.74946e-11	19.6704
CXCL2	-1.89406	6.13413	-9.61508	2.39251e-15	2.56484e-13	24.5105
FMO3	-1.88586	9.75044	-4.45892	2.43894e-05	0.000134733	1.9895
C1S	-1.88159	9.64411	-6.45773	5.79932e-09	8.70299e-08	10.0782
XDH	-1.8757	7.48229	-7.96843	5.62327e-12	2.03292e-10	16.8779
CFHR3	-1.874	6.08791	-8.71426	1.68398e-13	1.00459e-11	20.3259
COLEC11	-1.87223	8.41588	-8.26231	1.41614e-12	6.13329e-11	18.2327
FXYD1	-1.86918	8.14689	-5.64131	2.0518e-07	1.97036e-06	6.60295
TMEM45A	-1.86813	7.84635	-5.35748	6.77554e-07	5.63457e-06	5.44373
ZGPAT	-1.86095	8.25841	-9.54753	3.29085e-15	3.37741e-13	24.1968
TTR	-1.86094	12.224	-6.82855	1.09072e-09	2.01189e-08	11.7122
AOX1	-1.85294	9.17758	-5.0536	2.36007e-06	1.68894e-05	4.23631
APCS	-1.8476	11.135	-4.85579	5.2181e-06	3.41177e-05	3.47089
FAM110C	-1.84489	7.28542	-6.17223	2.05793e-08	2.62917e-07	8.84183
HPX	-1.84064	11.8679	-7.22697	1.7633e-10	4.05354e-09	13.497
SLC27A2	-1.83816	8.86078	-6.09039	2.94804e-08	3.59017e-07	8.49133
C8B	-1.8375	9.95119	-7.76171	1.47771e-11	4.67834e-10	15.9292
SLC13A5	-1.83181	8.65296	-4.88184	4.70457e-06	3.10318e-05	3.57072
STEAP3	-1.82982	6.28667	-11.9691	4.16803e-20	1.84305e-17	35.2883
SLCO1B1	-1.82513	8.29818	-5.64308	2.0364e-07	1.95731e-06	6.61027
PLA2G2A	-1.82207	7.84266	-3.6818	0.000400507	0.00157119	-0.669675
ACADL	-1.82012	5.55806	-7.88066	8.47899e-12	2.90526e-10	16.4746
PON1	-1.82011	8.31764	-6.03184	3.8086e-08	4.48479e-07	8.2417
KLKB1	-1.81716	9.35324	-7.60869	3.0139e-11	8.67898e-10	15.2296
MAN1C1	-1.8146	6.40407	-9.34163	8.69991e-15	7.79639e-13	23.2403
BHMT	-1.81413	10.4152	-5.20002	1.29903e-06	9.9966e-06	4.81349
CYP3A43	-1.80724	6.82466	-8.31995	1.07987e-12	4.93348e-11	18.4991
SLC25A18	-1.80626	8.15694	-5.67578	1.7716e-07	1.73671e-06	6.74564
PRG4	-1.80553	4.92997	-6.62679	2.71638e-09	4.51792e-08	10.8195
UGT2B15	-1.79499	9.47432	-4.89303	4.49944e-06	2.99801e-05	3.61369
C1R	-1.78883	10.424	-6.96123	5.96181e-10	1.19099e-08	12.3035
GCH1	-1.78564	8.87461	-6.53634	4.07871e-09	6.42827e-08	10.4222
CNTN3	-1.77064	5.09837	-5.85518	8.20282e-08	8.82863e-07	7.49452
AKR1C4	-1.76964	9.32553	-5.03351	2.55991e-06	1.81993e-05	4.15781
ETFDH	-1.76195	7.31759	-9.75886	1.21436e-15	1.36254e-13	25.1777
RP11-138A9.1	-1.7611	8.29858	-8.42782	6.49908e-13	3.16977e-11	18.9982
CYP4F2	-1.75952	8.78477	-7.01015	4.76811e-10	9.7684e-09	12.5223
HP	-1.75516	12.6776	-5.25795	1.02346e-06	8.05931e-06	5.04423
ACSL1	-1.74485	9.97981	-6.43687	6.36563e-09	9.44162e-08	9.98721
LIFR	-1.73612	4.83993	-11.9138	5.36707e-20	2.20733e-17	35.0399
GCKR	-1.72819	7.96937	-11.7294	1.24813e-19	4.58105e-17	34.2104
VNN1	-1.72711	8.2685	-5.21041	1.24478e-06	9.6374e-06	4.85476
SLC17A3	-1.72439	6.29462	-7.53534	4.2377e-11	1.18105e-09	14.8953
SLC22A7	-1.71911	7.13544	-5.95159	5.40236e-08	6.0868e-07	7.90113
KBTBD11	-1.71746	4.47717	-11.8669	6.65031e-20	2.6669e-17	34.8292
LDHD	-1.71555	5.88237	-8.45965	5.59436e-13	2.78496e-11	19.1455
CD1D	-1.71543	5.60219	-7.33217	1.08557e-10	2.68924e-09	13.9726
RNF125	-1.71117	6.17582	-8.77471	1.26599e-13	7.78835e-12	20.6065
OGDHL	-1.70676	7.66415	-6.29383	1.20269e-08	1.6536e-07	9.36594
PROZ	-1.70122	6.80923	-7.70229	1.94941e-11	5.92069e-10	15.6573
SLC46A3	-1.70067	8.15691	-6.27453	1.31004e-08	1.77862e-07	9.28249
SORL1	-1.70015	8.41323	-9.11096	2.58666e-14	1.96541e-12	22.1684
SERPINA4	-1.69792	8.52837	-6.53159	4.16664e-09	6.54779e-08	10.4013
APOA5	-1.69661	8.21173	-6.27935	1.28235e-08	1.7487e-07	9.30334
CCL19	-1.696	5.74385	-6.73731	1.64938e-09	2.91703e-08	11.3075
UGT2B28	-1.69491	10.722	-6.17524	2.0308e-08	2.60219e-07	8.85477
CFHR5	-1.69071	8.51209	-3.80969	0.000258339	0.00107356	-0.256326
CSRNP1	-1.68878	6.78533	-11.4202	5.17387e-19	1.49387e-16	32.8124
DIO1	-1.68877	9.26427	-3.82205	0.000247499	0.00103527	-0.215835
MS4A6A	-1.68529	6.21113	-12.0644	2.69958e-20	1.32714e-17	35.7151
CD163	-1.68367	6.38388	-8.59973	2.89069e-13	1.58075e-11	19.7946
TDO2	-1.68092	7.07296	-7.28658	1.33981e-10	3.20658e-09	13.7663
ABCA6	-1.67828	7.50531	-5.63487	2.10882e-07	2.02153e-06	6.57632
LIPC	-1.67821	8.29022	-6.15197	2.24976e-08	2.8457e-07	8.75491
P2RY13	-1.67582	4.35372	-9.58658	2.73695e-15	2.89116e-13	24.3781
CTB-167B5.2	-1.67495	3.94621	-9.84437	8.11551e-16	9.55116e-14	25.5742
COLEC10	-1.66894	4.62551	-11.5094	3.42977e-19	1.09223e-16	33.2167
DHODH	-1.6672	5.32192	-8.69269	1.86444e-13	1.10012e-11	20.2258
TAT	-1.66463	7.16199	-6.91756	7.27544e-10	1.40669e-08	12.1086
HBB	-1.65721	7.93084	-7.83733	1.0382e-11	3.45879e-10	16.2758
EPHA2	-1.65689	5.91178	-9.07983	2.99646e-14	2.23753e-12	22.0237
CYR61	-1.65117	7.10744	-7.04846	4.00149e-10	8.385e-09	12.694
MS4A7	-1.6497	6.61951	-8.53524	3.91793e-13	2.04934e-11	19.4957
C11orf96	-1.64924	7.94001	-5.66069	1.88929e-07	1.84043e-06	6.68313
PTH1R	-1.64818	5.58279	-11.6476	1.81647e-19	6.44849e-17	33.8415
MXRA5	-1.64547	5.82546	-7.63397	2.67949e-11	7.76008e-10	15.3451
ALDH6A1	-1.63709	8.25309	-7.35657	9.69871e-11	2.43085e-09	14.0831
DPYS	-1.63658	10.1019	-5.07236	2.18728e-06	1.5757e-05	4.30975
SERPINC1	-1.63577	11.1413	-4.48227	2.23178e-05	0.000124624	2.07452
THBS1	-1.63463	5.20366	-9.2208	1.53957e-14	1.23479e-12	22.6788
SLC16A2	-1.63409	7.13158	-8.81011	1.07117e-13	6.76909e-12	20.7708
BDH2	-1.63392	6.31342	-11.6239	2.02564e-19	6.96273e-17	33.7344
GPT2	-1.63357	7.24942	-6.91601	7.32726e-10	1.41545e-08	12.1016
ABCB4	-1.62489	7.74425	-5.11143	1.86607e-06	1.37215e-05	4.46322
SULT2A1	-1.62361	10.0185	-3.86544	0.000212783	0.00090705	-0.072982
PZP	-1.6221	5.88905	-8.1691	2.19434e-12	8.9153e-11	17.8024
G0S2	-1.62141	8.24606	-4.49482	2.12756e-05	0.000119451	2.12034
GPM6A	-1.61906	4.26978	-13.264	1.23668e-22	1.03001e-19	41.0028
GADD45B	-1.615	7.48185	-9.83279	8.57051e-16	9.97819e-14	25.5206
GRAMD1C	-1.6108	6.47609	-6.92833	6.92712e-10	1.35263e-08	12.1566
LOC100507389	-1.61069	7.07498	-4.28785	4.63701e-05	0.000236103	1.37515
HHIP	-1.60908	3.82007	-16.4408	1.81186e-28	6.5393e-25	54.1374
DCXR	-1.60817	11.1036	-6.45858	5.77718e-09	8.6818e-08	10.082
CPED1	-1.60798	6.29017	-8.23153	1.63657e-12	6.96268e-11	18.0905
ACSM5	-1.6037	7.30519	-5.76833	1.19224e-07	1.2207e-06	7.1307
RBP5	-1.60247	7.90096	-5.87578	7.50413e-08	8.19062e-07	7.58117
GJB2	-1.60176	6.27237	-7.26758	1.46244e-10	3.45356e-09	13.6804
CCL4	-1.60057	6.87297	-7.56576	3.67935e-11	1.04016e-09	15.0339
NTN4	-1.59986	5.23751	-7.56468	3.69787e-11	1.04267e-09	15.029
AGTR1	-1.59573	7.98782	-7.27028	1.44434e-10	3.42951e-09	13.6926
PLIN1	-1.59544	6.34614	-9.77	1.15222e-15	1.29955e-13	25.2294
MOGAT2	-1.59267	5.55054	-10.145	1.97225e-16	2.82834e-14	26.9661
AR	-1.59183	7.24114	-6.34809	9.45308e-09	1.3284e-07	9.60102
AZGP1	-1.59064	10.8671	-5.64323	2.03509e-07	1.95693e-06	6.61089
GSPT2	-1.58744	5.6631	-6.16832	2.09365e-08	2.67008e-07	8.82505
LEAP2	-1.58719	10.6561	-6.85619	9.61965e-10	1.80514e-08	11.8351
CDA	-1.58424	6.39189	-6.49019	5.01562e-09	7.68672e-08	10.2201
SRD5A1	-1.57936	7.01747	-6.57234	3.47022e-09	5.57475e-08	10.5801
MAT1A	-1.5779	10.9203	-7.62397	2.80711e-11	8.10506e-10	15.2994
NNMT	-1.57456	4.60981	-9.62041	2.33309e-15	2.53885e-13	24.5352
IL1RAP	-1.57386	7.65024	-7.53128	4.31822e-11	1.19886e-09	14.8768
IL33	-1.57273	4.75789	-7.71669	1.82295e-11	5.59942e-10	15.7231
SLC28A1	-1.571	6.07526	-8.28929	1.24737e-12	5.52389e-11	18.3574
PEMT	-1.56922	8.18454	-9.30459	1.03631e-14	9.08551e-13	23.0682
FGB	-1.56801	12.112	-5.63008	2.15223e-07	2.05768e-06	6.55652
TIMD4	-1.56642	3.72383	-8.74164	1.47989e-13	8.90194e-12	20.453
PLSCR4	-1.56453	7.83003	-9.01427	4.0843e-14	2.96797e-12	21.7191
SERPINA7	-1.562	9.26165	-5.40254	5.61525e-07	4.78169e-06	5.6258
LCAT	-1.56127	5.51736	-12.7096	1.46175e-21	9.59218e-19	38.5792
ENPEP	-1.55965	6.32824	-6.48279	5.18464e-09	7.89546e-08	10.1877
HLF	-1.55932	7.6544	-5.61706	2.27457e-07	2.15751e-06	6.50281
ALAS1	-1.55784	9.82534	-7.66818	2.28507e-11	6.79715e-10	15.5013
EVA1A	-1.55265	7.57435	-6.73648	1.65556e-09	2.92185e-08	11.3038
GADD45G	-1.55251	7.25709	-5.61362	2.30804e-07	2.18383e-06	6.48862
DAK	-1.55138	6.23368	-9.32527	9.39906e-15	8.34166e-13	23.1643
EHHADH	-1.54969	8.52966	-5.70375	1.57218e-07	1.56316e-06	6.86171
ACMSD	-1.54833	8.60252	-5.33909	7.3142e-07	6.01097e-06	5.36961
AGPAT9	-1.5466	6.99138	-5.77963	1.13576e-07	1.1727e-06	7.1779
MCC	-1.54643	6.11451	-8.67987	1.98073e-13	1.15303e-11	20.1663
DHRS1	-1.54604	8.62391	-7.32163	1.13975e-10	2.79834e-09	13.9248
HRG	-1.54426	11.6227	-3.8931	0.000193128	0.000831615	0.018711
PHYHD1	-1.54357	6.72232	-7.97235	5.52107e-12	2.00266e-10	16.8959
CTSO	-1.54032	7.78905	-7.28983	1.31988e-10	3.16644e-09	13.781
MOGAT1	-1.53514	5.81317	-6.67186	2.21692e-09	3.78521e-08	11.0182
C4BPA	-1.53432	11.4831	-5.13727	1.6795e-06	1.25154e-05	4.56505
RELN	-1.53287	7.78281	-3.65278	0.000441833	0.00170703	-0.762045
CPN2	-1.531	8.1256	-5.74821	1.29972e-07	1.31829e-06	7.04675
GCDH	-1.52322	7.68326	-8.21214	1.7927e-12	7.56742e-11	18.001
SDS	-1.518	7.29914	-4.46175	2.41293e-05	0.000133466	1.99977
PALM3	-1.51186	6.50311	-9.27807	1.17464e-14	9.81786e-13	22.945
SLC41A2	-1.50896	6.72887	-7.78436	1.32953e-11	4.26532e-10	16.033
AIM1	-1.50698	5.76734	-5.89594	6.8771e-08	7.57881e-07	7.66611
EXPH5	-1.50671	4.85106	-9.36734	7.70531e-15	7.07028e-13	23.3598
MTTP	-1.5064	8.805	-4.97204	3.27969e-06	2.26617e-05	3.91864
NAMPT	-1.50325	8.17982	-7.09383	3.25066e-10	6.98344e-09	12.8976
DUSP5	-1.50048	6.30658	-5.38885	5.94532e-07	5.02325e-06	5.57043
CYP2J2	-1.49271	8.13459	-6.3498	9.38137e-09	1.31918e-07	9.60846
FTCD	-1.49164	8.13847	-6.86637	9.18456e-10	1.731e-08	11.8804
HSD17B2	-1.49154	8.8417	-6.21518	1.70299e-08	2.23504e-07	9.02651
IFITM1	-1.49142	8.8576	-6.64042	2.55462e-09	4.29173e-08	10.8796
NR1I2	-1.4904	6.88956	-6.74064	1.62474e-09	2.87684e-08	11.3222
F13B	-1.4875	7.46266	-4.8393	5.57088e-06	3.60112e-05	3.40787
CYP4F11	-1.48574	7.17344	-5.12636	1.75597e-06	1.29988e-05	4.52201
PCOLCE	-1.48053	7.55979	-6.51403	4.50777e-09	6.9626e-08	10.3244
SLC1A1	-1.47665	6.42063	-6.00599	4.26331e-08	4.95289e-07	8.1318
GLS2	-1.47473	4.8164	-6.60329	3.01939e-09	4.94965e-08	10.7161
LILRB5	-1.47118	5.11794	-10.5187	3.41796e-17	6.21982e-15	28.6906
ACADSB	-1.47089	8.19888	-6.37843	8.2599e-09	1.17987e-07	9.73278
SHBG	-1.46586	6.00918	-7.94263	6.34527e-12	2.24299e-10	16.7593
ADIRF	-1.46536	7.15978	-4.89736	4.42245e-06	2.95581e-05	3.63032
FYN	-1.4641	6.53116	-9.20668	1.64576e-14	1.30546e-12	22.6132
ASPA	-1.46294	4.71641	-9.85276	7.80084e-16	9.23099e-14	25.6132
DIRAS3	-1.46138	3.87206	-9.55138	3.23153e-15	3.33233e-13	24.2147
MYC	-1.45864	8.20907	-4.85147	5.30832e-06	3.46449e-05	3.45437
C1orf162	-1.45588	6.52843	-8.94448	5.67918e-14	3.91665e-12	21.3949
RGN	-1.45543	9.02541	-7.73734	1.65561e-11	5.1312e-10	15.8176
MME	-1.45428	5.38023	-4.82714	5.84583e-06	3.75531e-05	3.36147
NGFR	-1.45064	4.88276	-10.6538	1.81701e-17	3.60985e-15	29.3122
HPGD	-1.44984	6.82794	-4.19816	6.45754e-05	0.000316592	1.05926
CD69	-1.44891	4.37468	-6.27074	1.33216e-08	1.80412e-07	9.26615
SLC38A2	-1.44507	10.7001	-8.0204	4.40818e-12	1.63178e-10	17.1171
CEBPD	-1.44506	7.85276	-8.0855	3.24868e-12	1.26757e-10	17.4169
PLGLB2	-1.44413	4.72883	-5.15682	1.55054e-06	1.16789e-05	4.6423
RNASE4	-1.44127	9.2464	-8.52989	4.01785e-13	2.08649e-11	19.4709
DAO	-1.44026	7.39072	-5.54333	3.10833e-07	2.83295e-06	6.19955
EDNRB	-1.44019	6.41701	-6.85041	9.87598e-10	1.84366e-08	11.8094
PAMR1	-1.43927	5.51346	-12.9802	4.35941e-22	3.14676e-19	39.7667
CCL16	-1.42927	7.42748	-4.26693	5.01132e-05	0.00025249	1.30105
FAS	-1.42622	5.14038	-8.8249	9.98912e-14	6.41774e-12	20.8395
FAM13A	-1.42602	5.77953	-10.9893	3.80655e-18	8.86352e-16	30.8498
TSLP	-1.4164	4.15465	-6.38408	8.05467e-09	1.15589e-07	9.75735
RTP3	-1.41284	7.13143	-4.58015	1.53409e-05	8.92551e-05	2.43394
CA5A	-1.4118	6.33448	-7.49171	5.18831e-11	1.41305e-09	14.6967
PON3	-1.41047	11.0668	-5.34167	7.23619e-07	5.97635e-06	5.38
ABAT	-1.40735	8.78941	-6.42253	6.78615e-09	9.96299e-08	9.92472
CCL21	-1.40719	5.55737	-6.51948	4.39905e-09	6.82388e-08	10.3483
LINC01018	-1.40525	6.13381	-5.3475	7.06296e-07	5.85112e-06	5.40348
C1QB	-1.40339	8.02227	-5.80899	1.00103e-07	1.05281e-06	7.30074
TBX15	-1.4025	5.51068	-6.42681	6.65772e-09	9.80768e-08	9.94338
RUNDC3B	-1.4007	6.35808	-4.74669	8.02756e-06	4.99244e-05	3.0562
SPRYD4	-1.40057	7.25318	-10.0976	2.46425e-16	3.39894e-14	26.747
HCLS1	-1.39782	7.02987	-7.70602	1.91582e-11	5.84325e-10	15.6743
PHLDA1	-1.39719	6.26009	-6.38891	7.88301e-09	1.13653e-07	9.77838
FLJ36848	-1.39712	6.1055	-5.76926	1.18751e-07	1.21759e-06	7.13456
ACSM2B	-1.397	6.57706	-5.41579	5.31264e-07	4.55444e-06	5.67951
ASS1	-1.39393	11.426	-5.87686	7.46922e-08	8.16075e-07	7.58571
CYP3A7-CYP3AP1	-1.38778	11.0711	-5.56846	2.79509e-07	2.57784e-06	6.30267
PIK3C2G	-1.38648	5.65965	-7.05612	3.8636e-10	8.13082e-09	12.7284
GBP1	-1.38601	7.54318	-7.92459	6.90399e-12	2.43099e-10	16.6764
CDC37L1	-1.38457	5.86084	-10.063	2.89991e-16	3.92485e-14	26.5868
PPAP2B	-1.38197	9.52166	-6.81368	1.16686e-09	2.13957e-08	11.6461
SERPINA3	-1.38102	12.2331	-4.75109	7.88982e-06	4.9195e-05	3.07285
CISH	-1.38064	7.15016	-8.0809	3.31959e-12	1.28828e-10	17.3957
SCARNA17	-1.37401	6.24968	-5.67786	1.75595e-07	1.72293e-06	6.75426
ZFP36	-1.36899	9.19839	-7.24179	1.64694e-10	3.81438e-09	13.564
ACSL5	-1.36739	8.05147	-5.71252	1.51434e-07	1.5133e-06	6.89815
PCK2	-1.36733	9.73872	-6.23531	1.55814e-08	2.06876e-07	9.11324
STEAP4	-1.36399	4.65297	-7.56271	3.73182e-11	1.04951e-09	15.02
IRF8	-1.36395	7.50743	-9.56461	3.03591e-15	3.16071e-13	24.2761
NAT1	-1.36238	6.20377	-6.45557	5.85561e-09	8.76318e-08	10.0688
ALDOB	-1.3613	7.60061	-6.11183	2.68354e-08	3.31689e-07	8.58298
FGL2	-1.36111	6.74748	-8.10565	2.95559e-12	1.17222e-10	17.5098
PANK1	-1.36046	8.46781	-6.64392	2.51466e-09	4.23775e-08	10.895
ABLIM3	-1.36013	6.89437	-7.14203	2.60568e-10	5.73968e-09	13.1143
SIGLEC1	-1.35572	5.7046	-11.1037	2.23745e-18	5.70022e-16	31.3725
APOA1	-1.35539	12.7808	-3.43535	0.000907824	0.0032023	-1.43683
AASS	-1.35447	5.49575	-4.99879	2.94497e-06	2.06253e-05	4.02253
GGT5	-1.35059	6.08753	-9.47874	4.55323e-15	4.51181e-13	23.8773
AHSG	-1.34977	12.2989	-3.83981	0.000232681	0.000980294	-0.157501
HAAO	-1.34914	7.6788	-8.17749	2.10956e-12	8.6031e-11	17.8411
LRG1	-1.34768	9.27843	-6.3901	7.84147e-09	1.13129e-07	9.78354
SLC16A4	-1.34665	4.50386	-6.95619	6.1006e-10	1.21312e-08	12.281
SALL1	-1.34382	6.95024	-5.36224	6.64262e-07	5.53466e-06	5.46293
TSKU	-1.34304	8.39593	-6.00175	4.34296e-08	5.03193e-07	8.11377
OAT	-1.34139	9.02675	-3.33456	0.00125541	0.00422662	-1.73895
SKAP1	-1.34112	6.32095	-8.47345	5.24215e-13	2.64504e-11	19.2095
CCDC3	-1.34109	7.21337	-8.41697	6.83991e-13	3.29885e-11	18.9479
MPEG1	-1.34021	6.7154	-7.36683	9.24971e-11	2.33453e-09	14.1296
AK025288	-1.33616	7.49497	-5.9223	6.13492e-08	6.83394e-07	7.7773
SULT1E1	-1.33183	4.67229	-5.08329	2.09237e-06	1.51793e-05	4.35261
DPT	-1.33027	4.85909	-9.78875	1.05476e-15	1.20851e-13	25.3163
MASP2	-1.33002	6.82515	-5.78282	1.12032e-07	1.1621e-06	7.19122
ALDH2	-1.32981	11.1225	-8.10041	3.02915e-12	1.19289e-10	17.4856
STAB2	-1.32794	4.26502	-15.8311	2.16297e-27	5.85489e-24	51.7202
HMGCS2	-1.32711	9.17413	-4.3651	3.47524e-05	0.000183462	1.65068
HRSP12	-1.32689	8.245	-7.75953	1.49287e-11	4.71256e-10	15.9192
CHST4	-1.32454	4.7388	-10.6704	1.68182e-17	3.40371e-15	29.3883
GADD45A	-1.32423	9.28111	-6.65486	2.3936e-09	4.05583e-08	10.9432
SLC6A12	-1.323	6.54171	-5.37194	6.37958e-07	5.35464e-06	5.50209
ADRB2	-1.32199	6.53021	-5.79775	1.05067e-07	1.09861e-06	7.25366
ACAA1	-1.32055	9.67815	-9.24596	1.36701e-14	1.11708e-12	22.7958
ABCG2	-1.31865	6.7141	-5.35704	6.78812e-07	5.63854e-06	5.44194
PROS1	-1.31863	9.44719	-6.09674	2.86715e-08	3.50187e-07	8.51845
SEC14L2	-1.31495	6.14453	-5.87441	7.5487e-08	8.22814e-07	7.5754
C1QA	-1.31407	8.05529	-6.09893	2.83978e-08	3.47825e-07	8.52781
MASP1	-1.31295	5.9605	-11.7451	1.16131e-19	4.41194e-17	34.2813
CCR1	-1.31066	6.00106	-8.3818	8.07177e-13	3.8332e-11	18.7852
SLC27A5	-1.31004	7.51907	-7.3528	9.86935e-11	2.45939e-09	14.066
APOL1	-1.30626	7.37545	-8.98329	4.72807e-14	3.40154e-12	21.5751
RAMP3	-1.30618	6.11694	-8.06635	3.55392e-12	1.36454e-10	17.3287
FABP1	-1.30489	8.96418	-4.33634	3.87048e-05	0.000201576	1.54773
CDO1	-1.30275	8.51037	-4.04069	0.00011437	0.000525386	0.515447
PRODH2	-1.30093	7.02885	-8.04802	3.87296e-12	1.46624e-10	17.2442
FGL1	-1.30062	11.6842	-4.39406	3.11679e-05	0.000166652	1.75478
SULT1A2	-1.29968	8.57649	-7.78709	1.31269e-11	4.22381e-10	16.0455
LBP	-1.29598	9.66894	-4.94062	3.72014e-06	2.53651e-05	3.79707
S100A8	-1.29331	4.95067	-5.16317	1.51084e-06	1.14156e-05	4.66739
CUX2	-1.292	7.11716	-4.98656	3.09367e-06	2.15136e-05	3.97498
TFPI2	-1.29061	3.67544	-7.59129	3.26773e-11	9.34778e-10	15.1503
HMOX1	-1.2885	7.56635	-5.10527	1.91345e-06	1.40383e-05	4.43899
CRYL1	-1.28654	8.60299	-6.50708	4.65047e-09	7.17278e-08	10.294
SLC9B2	-1.28548	5.3764	-10.5755	2.61987e-17	5.06547e-15	28.9522
RCL1	-1.28526	6.21185	-8.35021	9.36553e-13	4.36152e-11	18.6391
SLC2A2	-1.28241	10.2348	-3.81383	0.000254651	0.00106129	-0.242747
GZMK	-1.28126	5.47651	-7.04518	4.06216e-10	8.48275e-09	12.6793
KLRB1	-1.27578	5.83423	-7.77571	1.3843e-11	4.40837e-10	15.9933
DMGDH	-1.27371	5.55772	-6.28078	1.27425e-08	1.73874e-07	9.30953
HLA-DRA	-1.27024	8.7128	-4.2551	5.23556e-05	0.000262445	1.25929
ART4	-1.26895	6.07351	-6.16323	2.14109e-08	2.72417e-07	8.80319
DUSP6	-1.26824	8.55879	-6.5475	3.87958e-09	6.16184e-08	10.4711
EVI2B	-1.26805	6.10335	-6.23896	1.53323e-08	2.03944e-07	9.12897
GNE	-1.26734	8.55872	-8.40825	7.1264e-13	3.41421e-11	18.9076
GABARAPL1	-1.26343	6.98897	-8.74211	1.4766e-13	8.90194e-12	20.4551
ADAMTS1	-1.25653	5.78093	-6.32157	1.06344e-08	1.47905e-07	9.48606
UGP2	-1.25176	8.88171	-7.56063	3.76809e-11	1.05834e-09	15.0105
FAM134B	-1.25023	4.69387	-7.47135	5.70192e-11	1.5225e-09	14.6041
FAM65C	-1.25005	4.59059	-10.6955	1.49591e-17	3.08513e-15	29.5036
BST2	-1.2475	7.72132	-6.58853	3.22659e-09	5.2417e-08	10.6512
ANKRD55	-1.246	3.53146	-10.3414	7.84233e-17	1.23062e-14	27.8735
BHLHE40	-1.24282	7.66634	-5.48086	4.04434e-07	3.56452e-06	5.94408
LINC00261	-1.24039	9.31788	-6.90552	7.68586e-10	1.4729e-08	12.0548
MPDZ	-1.23774	8.03984	-6.76936	1.42662e-09	2.56797e-08	11.4495
C1orf168	-1.23752	6.60137	-7.087	3.35398e-10	7.16983e-09	12.867
FREM2	-1.23288	3.72749	-4.01838	0.000123887	0.000563015	0.439549
BGN	-1.23264	7.14744	-5.86649	7.81167e-08	8.46655e-07	7.54207
AGXT	-1.23128	9.22186	-4.37836	3.30653e-05	0.000175411	1.69826
GPR182	-1.23088	4.6561	-13.857	9.16273e-24	1.04431e-20	43.5541
GPD1	-1.22896	5.37021	-11.2661	1.05451e-18	2.92761e-16	32.1123
GEM	-1.22783	5.78332	-4.44136	2.60691e-05	0.000142882	1.92573
BCKDHB	-1.22707	6.32534	-8.53014	4.01324e-13	2.08649e-11	19.4721
SRGN	-1.22448	6.66359	-6.83241	1.07173e-09	1.98362e-08	11.7294
CYP4F3	-1.22423	9.58447	-4.52668	1.88377e-05	0.000106871	2.23699
ETS2	-1.22407	6.88492	-8.2654	1.39567e-12	6.05674e-11	18.247
DNAJC12	-1.2239	5.43185	-6.27554	1.30418e-08	1.77288e-07	9.28687
LUM	-1.22333	5.07226	-4.79343	6.67885e-06	4.2302e-05	3.2332
HABP2	-1.21974	9.8253	-4.70159	9.57784e-06	5.86064e-05	2.88639
CXCL9	-1.21927	6.66089	-3.8686	0.000210445	0.000898853	-0.0625318
ADK	-1.21577	7.20878	-7.83003	1.07422e-11	3.55693e-10	16.2423
SERPING1	-1.21563	11.6582	-7.43107	6.87179e-11	1.79072e-09	14.421
F8	-1.20791	7.02677	-6.38002	8.20136e-09	1.17228e-07	9.73972
GLUD1	-1.20473	9.15185	-5.89076	7.03331e-08	7.73129e-07	7.64424
KIAA0922	-1.20378	7.24379	-7.83927	1.02885e-11	3.43824e-10	16.2847
STARD5	-1.20376	5.82403	-8.26829	1.37686e-12	5.98715e-11	18.2603
RCAN1	-1.20247	6.02885	-11.4788	3.94872e-19	1.22156e-16	33.0781
RP11-96D1.11	-1.20014	6.01397	-7.24082	1.65433e-10	3.82741e-09	13.5596
ALDH1B1	-1.2	6.1527	-8.30402	1.1639e-12	5.2291e-11	18.4255
AMDHD1	-1.19986	9.12451	-4.86112	5.10864e-06	3.34526e-05	3.49131
EMILIN1	-1.19629	5.21766	-6.37763	8.28926e-09	1.1825e-07	9.72931
ERLIN1	-1.19346	6.94459	-7.80132	1.22831e-11	3.99987e-10	16.1107
C1QC	-1.19186	8.56246	-5.29262	8.86837e-07	7.13655e-06	5.18297
CYTIP	-1.18892	5.15592	-5.39897	5.69956e-07	4.83509e-06	5.61135
GCGR	-1.18342	6.10172	-5.92435	6.08063e-08	6.79092e-07	7.78596
MTHFD1	-1.18281	9.95951	-6.94764	6.34319e-10	1.25435e-08	12.2428
SLCO2B1	-1.18084	6.92797	-6.58477	3.28168e-09	5.31126e-08	10.6347
PDE2A	-1.18053	5.85595	-8.11836	2.78455e-12	1.11049e-10	17.5683
WFDC1	-1.18049	5.26992	-7.88816	8.18686e-12	2.83205e-10	16.509
ABCA8	-1.17969	4.75081	-6.63175	2.65641e-09	4.43862e-08	10.8414
TENM1	-1.17939	4.4252	-7.71297	1.85476e-11	5.68102e-10	15.7061
FAM149A	-1.17614	6.36615	-5.71137	1.52177e-07	1.51791e-06	6.89339
MAP2K1	-1.17532	7.60705	-9.18731	1.8034e-14	1.42528e-12	22.5232
IGLL3P	-1.17516	7.2929	-4.85134	5.3109e-06	3.46513e-05	3.4539
PDK4	-1.17357	6.14539	-4.41646	2.86433e-05	0.000154719	1.8356
SUCLG2	-1.17308	9.35928	-7.36205	9.45632e-11	2.3839e-09	14.1079
ABCB11	-1.17217	5.15448	-4.43713	2.64905e-05	0.000144562	1.91038
IGLC1	-1.17113	5.97864	-5.77163	1.17547e-07	1.20753e-06	7.14448
TM6SF2	-1.16825	5.73495	-10.8468	7.38685e-18	1.59962e-15	30.1977
ID2	-1.16783	9.54106	-6.4851	5.13118e-09	7.81954e-08	10.1978
XPNPEP2	-1.16641	6.28573	-3.20848	0.00186668	0.00597621	-2.10709
RAB17	-1.16599	7.78353	-7.40945	7.59478e-11	1.95515e-09	14.3229
ARRDC4	-1.16587	7.4222	-5.04492	2.4445e-06	1.74532e-05	4.20236
PRKAR2B	-1.16441	4.16225	-7.60598	3.05211e-11	8.76572e-10	15.2173
CFH	-1.16327	10.8247	-3.76987	0.000296412	0.00120927	-0.386088
ALDH1L1	-1.16207	7.2272	-5.06628	2.24187e-06	1.61235e-05	4.28594
HYAL1	-1.16202	8.72776	-5.69409	1.63845e-07	1.62086e-06	6.82158
ACAA2	-1.15886	7.44273	-9.59937	2.57666e-15	2.74865e-13	24.4375
ITIH1	-1.15706	11.2506	-5.13595	1.68856e-06	1.25745e-05	4.55985
ECM2	-1.1569	6.40821	-6.92341	7.0841e-10	1.37955e-08	12.1346
GPR146	-1.15656	5.68926	-7.34004	1.04685e-10	2.59674e-09	14.0082
LURAP1L	-1.15542	7.10327	-5.77224	1.17237e-07	1.20492e-06	7.14704
FCGR3B	-1.15499	5.67845	-6.5206	4.37694e-09	6.80422e-08	10.3532
LOC101928635	-1.15415	5.88237	-7.10934	3.02754e-10	6.54304e-09	12.9673
TMEM47	-1.15412	7.16146	-5.8389	8.79966e-08	9.40092e-07	7.42616
C1RL	-1.15397	7.0681	-9.34265	8.65829e-15	7.79639e-13	23.245
SIGIRR	-1.15084	7.42815	-6.38857	7.89516e-09	1.13677e-07	9.77688
ZFPM2	-1.1499	4.22976	-7.06107	3.77705e-10	7.97192e-09	12.7506
CP	-1.14705	9.93197	-5.73958	1.34868e-07	1.36156e-06	7.0108
FGA	-1.14599	10.6088	-5.92975	5.93985e-08	6.65085e-07	7.80877
FUOM	-1.14033	7.80042	-6.4324	6.49373e-09	9.59875e-08	9.96775
UPB1	-1.13923	7.08682	-5.494	3.82689e-07	3.39081e-06	5.9977
METTL7B	-1.13879	9.1962	-5.77752	1.14608e-07	1.18127e-06	7.1691
CYP4F12	-1.13782	7.90544	-8.19389	1.95314e-12	8.14937e-11	17.9168
AGL	-1.13764	8.57608	-5.59271	2.52217e-07	2.35016e-06	6.40245
LOC728040	-1.13622	5.58124	-6.70566	1.90316e-09	3.29704e-08	11.1675
SLC25A15	-1.13473	7.58691	-5.18208	1.39824e-06	1.06653e-05	4.7423
FMO2	-1.13402	5.42747	-6.60779	2.9589e-09	4.86522e-08	10.7359
SPRY2	-1.13254	6.41296	-6.02759	3.87991e-08	4.5539e-07	8.22362
SERPINA10	-1.13196	9.76677	-7.32757	1.10888e-10	2.74119e-09	13.9518
ASPN	-1.13007	5.70367	-5.23291	1.13474e-06	8.85824e-06	4.94433
CPN1	-1.12885	7.72198	-5.77646	1.15135e-07	1.18613e-06	7.16464
ABCC2	-1.12844	7.86746	-6.08802	2.97887e-08	3.61589e-07	8.48119
NUDT6	-1.12504	5.87087	-7.68758	2.08776e-11	6.28797e-10	15.59
ASPDH	-1.12442	6.21841	-8.29559	1.21096e-12	5.40687e-11	18.3865
GPHN	-1.12161	6.0349	-10.0589	2.95551e-16	3.95072e-14	26.5681
LOC101928505	-1.12116	5.60831	-5.58944	2.55744e-07	2.37994e-06	6.38896
TMEM100	-1.11954	4.27147	-5.65258	1.95574e-07	1.89525e-06	6.64954
SAMD5	-1.11727	4.55479	-6.66436	2.2932e-09	3.89485e-08	10.9851
CHI3L1	-1.11724	7.00196	-2.80264	0.00624352	0.0169216	-3.21438
MRO	-1.11661	4.29698	-11.8105	8.60524e-20	3.32762e-17	34.5759
CPEB3	-1.11376	4.86997	-9.43287	5.65437e-15	5.44201e-13	23.6642
IYD	-1.10886	4.12599	-5.84088	8.72488e-08	9.33946e-07	7.43447
MYO1F	-1.10725	6.30974	-10.1116	2.30688e-16	3.20228e-14	26.8119
SYBU	-1.10501	7.84552	-4.24685	5.39771e-05	0.00027001	1.23019
NAPSB	-1.10325	4.38854	-9.77996	1.09936e-15	1.25298e-13	25.2756
FNDC4	-1.09891	7.34632	-8.5801	3.17097e-13	1.7039e-11	19.7037
PRAP1	-1.09796	9.08262	-3.9481	0.000159091	0.000702084	0.202322
CSF1R	-1.09653	7.2141	-7.05551	3.87455e-10	8.14596e-09	12.7256
MEIS3P1	-1.09551	5.26421	-8.38942	7.78734e-13	3.70626e-11	18.8204
IL10RA	-1.09516	6.21535	-6.38468	8.03325e-09	1.15358e-07	9.75995
SULF2	-1.09463	5.93781	-5.08161	2.10666e-06	1.52625e-05	4.34604
CYB5D2	-1.09407	6.43159	-8.53896	3.84977e-13	2.02347e-11	19.5129
ANGPTL3	-1.09347	7.36247	-5.26907	9.77536e-07	7.7512e-06	5.08868
CES2	-1.09343	9.91411	-4.13152	8.23753e-05	0.000392397	0.827421
PSAT1	-1.09309	8.04523	-5.12147	1.79131e-06	1.32212e-05	4.50274
LGSN	-1.09187	3.84234	-5.25234	1.04743e-06	8.22407e-06	5.02183
MLIP	-1.09161	6.36266	-3.23405	0.00172378	0.00557141	-2.03333
ITIH4	-1.0882	7.85609	-6.93886	6.60244e-10	1.29742e-08	12.2036
FERMT2	-1.0857	7.78722	-8.50905	4.43266e-13	2.27463e-11	19.3743
ATP11C	-1.08449	5.62438	-7.21259	1.88392e-10	4.29435e-09	13.4322
IL18R1	-1.08309	4.28372	-10.7985	9.25262e-18	1.9453e-15	29.9761
CD8A	-1.07982	6.00873	-6.04062	3.66532e-08	4.34344e-07	8.27906
CCL5	-1.07878	6.49675	-5.59323	2.51667e-07	2.34806e-06	6.40457
MFAP4	-1.07826	4.95614	-7.12012	2.88141e-10	6.25846e-09	13.0158
CTBS	-1.07762	7.25733	-8.42622	6.54827e-13	3.18658e-11	18.9908
GOT1	-1.07728	9.65108	-5.3584	6.7496e-07	5.61516e-06	5.44745
ACADS	-1.07703	7.21108	-7.06457	3.71702e-10	7.85289e-09	12.7663
GDA	-1.07604	6.6351	-4.82798	5.82632e-06	3.74611e-05	3.36469
SLC25A20	-1.07374	8.35454	-7.28101	1.37466e-10	3.27483e-09	13.7411
ST3GAL6	-1.07109	4.78103	-8.88793	7.41786e-14	4.97318e-12	21.1322
GPR125	-1.07108	5.84906	-7.84068	1.02209e-11	3.42092e-10	16.2911
ASPG	-1.06922	5.86005	-9.16808	1.97496e-14	1.54956e-12	22.4338
ACSM2A	-1.06145	8.42278	-3.00711	0.00344439	0.0101453	-2.67164
GOT2	-1.0611	10.1122	-7.75378	1.5334e-11	4.82642e-10	15.8929
LOC101927331	-1.06002	4.76351	-4.25523	5.23308e-05	0.000262381	1.25974
SLC39A5	-1.05994	7.16998	-5.43526	4.89707e-07	4.23002e-06	5.7585
NR3C2	-1.05947	6.03365	-5.91925	6.21643e-08	6.90342e-07	7.76445
JUNB	-1.05546	7.51846	-4.73586	8.37575e-06	5.19109e-05	3.01535
RAB26	-1.05301	6.50158	-5.20015	1.29832e-06	9.99475e-06	4.81401
SEC24B	-1.05048	8.39077	-7.12746	2.78598e-10	6.08168e-09	13.0488
GRHPR	-1.05008	9.96321	-6.34607	9.53807e-09	1.33687e-07	9.59228
GPR126	-1.04926	5.67793	-6.27578	1.30278e-08	1.77209e-07	9.28791
ADHFE1	-1.04488	7.78091	-5.9557	5.30681e-08	5.99473e-07	7.91852
CPT2	-1.0447	7.22392	-6.9901	5.22547e-10	1.05953e-08	12.4326
IL7R	-1.04425	6.18029	-4.1411	7.95519e-05	0.000380454	0.860613
LOC100505985	-1.04365	5.73744	-3.64981	0.000446279	0.00172206	-0.771459
NDRG2	-1.043	5.75659	-8.89222	7.26916e-14	4.88862e-12	21.1521
ERRFI1	-1.04229	10.6228	-5.46867	4.25669e-07	3.73193e-06	5.89443
CFHR2	-1.04201	11.8197	-3.86738	0.000211343	0.000902157	-0.0665615
FOXO1	-1.03969	5.74901	-8.03032	4.20803e-12	1.56842e-10	17.1627
FBLN5	-1.03788	5.88908	-4.41227	2.91001e-05	0.000156795	1.82046
TRPM8	-1.03738	5.70083	-5.1529	1.57561e-06	1.18348e-05	4.62679
GREM2	-1.0372	4.15906	-5.80418	1.02198e-07	1.07224e-06	7.28058
HMGCL	-1.03555	9.0979	-7.65921	2.38258e-11	7.02926e-10	15.4603
HERC5	-1.03522	6.11738	-5.87721	7.45768e-08	8.15225e-07	7.58721
KRTCAP3	-1.03365	5.5988	-7.44355	6.48576e-11	1.70448e-09	14.4777
CRISPLD2	-1.03315	5.43928	-7.89926	7.77265e-12	2.70171e-10	16.56
ACOX2	-1.03174	8.92255	-4.98969	3.0549e-06	2.12851e-05	3.98716
SERPINB9	-1.03111	5.82845	-6.61941	2.80808e-09	4.64191e-08	10.7871
MGST1	-1.03005	8.73595	-4.88191	4.70327e-06	3.10318e-05	3.57098
ETNK2	-1.02993	6.81238	-3.99992	0.000132333	0.000597389	0.376953
NR4A2	-1.02805	5.9945	-4.61168	1.35831e-05	8.01696e-05	2.55075
PAPSS2	-1.02766	8.15003	-5.35653	6.80257e-07	5.64838e-06	5.43988
KYNU	-1.02744	6.27581	-6.84037	1.0337e-09	1.92309e-08	11.7647
LOC100129447	-1.02495	5.06767	-5.7285	1.41423e-07	1.4231e-06	6.96465
CCND1	-1.0248	7.56521	-3.45863	0.000841571	0.00299593	-1.36605
G6PC	-1.02443	7.88087	-3.21175	0.00184778	0.00592577	-2.09767
PNP	-1.02328	7.09775	-5.9659	5.07644e-08	5.76541e-07	7.96174
UGT3A1	-1.02284	5.22778	-5.05439	2.3526e-06	1.68471e-05	4.23937
HAND2-AS1	-1.0217	3.41362	-9.41351	6.19563e-15	5.8476e-13	23.5743
NFIL3	-1.02097	8.53783	-5.51199	3.54774e-07	3.1799e-06	6.0712
HADH	-1.0208	8.14332	-8.42909	6.4604e-13	3.15801e-11	19.0041
ASL	-1.01976	9.63938	-6.1532	2.23763e-08	2.83368e-07	8.76018
DNALI1	-1.01974	5.08783	-6.99468	5.11738e-10	1.03956e-08	12.4531
HGF	-1.01951	4.2277	-8.18692	2.01818e-12	8.3245e-11	17.8846
SERPINF2	-1.01797	8.88046	-4.33892	3.83341e-05	0.000199854	1.55693
ABCG5	-1.01421	9.04608	-3.41296	0.000976119	0.00340384	-1.50453
LOC101928419	-1.01349	5.49129	-5.12613	1.75759e-06	1.30033e-05	4.52111
CNGA1	-1.01293	6.34418	-4.78431	6.9233e-06	4.36842e-05	3.1986
KDM8	-1.01	5.8703	-12.4181	5.42735e-21	3.17647e-18	37.2911
ZSWIM6	-1.00823	7.67836	-6.03821	3.70415e-08	4.38085e-07	8.2688
TMEM56	-1.00788	8.58896	-5.80036	1.03891e-07	1.08842e-06	7.2646
PLTP	-1.00785	6.25633	-4.34962	3.68291e-05	0.000193107	1.5952
BAAT	-1.00749	9.86339	-3.47053	0.000809512	0.00289656	-1.32975
NAAA	-1.00527	5.65058	-8.57481	3.25115e-13	1.73836e-11	19.6791
ANO1	-1.00519	5.81356	-4.589	1.48263e-05	8.65865e-05	2.46669
FCER1G	-1.00467	6.30883	-4.3415	3.7965e-05	0.000198345	1.56617
ECHDC2	-1.00359	9.1657	-5.88079	7.34339e-08	8.04356e-07	7.60224
CAPN3	-1.00129	5.47356	-6.45333	5.91442e-09	8.83898e-08	10.059
HCK	-1.00109	5.33511	-5.96735	5.04473e-08	5.73758e-07	7.96785
NR2F1	-0.999247	6.4675	-3.73518	0.000333904	0.00134175	-0.498391
LST1	-0.998385	6.05499	-8.98122	4.77442e-14	3.42351e-12	21.5655
IL4R	-0.997844	7.9441	-6.58792	3.23553e-09	5.24442e-08	10.6485
NADK2	-0.995773	8.16891	-5.9858	4.65539e-08	5.33117e-07	8.04609
S100A12	-0.989475	3.90735	-5.62635	2.18661e-07	2.08503e-06	6.54113
ORM1	-0.989315	13.3421	-4.62145	1.30796e-05	7.76209e-05	2.58701
HGD	-0.986741	8.36048	-4.51262	1.98785e-05	0.00011213	2.18544
TPD52L1	-0.984176	7.15825	-5.77436	1.16175e-07	1.19571e-06	7.15589
ENO3	-0.98253	4.925	-6.24695	1.48002e-08	1.98e-07	9.16343
DUSP1	-0.981393	7.29322	-7.58251	3.40384e-11	9.69869e-10	15.1102
ITLN1	-0.981285	3.9423	-8.64343	2.35229e-13	1.34049e-11	19.9973
NR1I3	-0.980862	5.95668	-3.86701	0.000211617	0.000903149	-0.0677874
MGMT	-0.980647	7.98402	-6.41564	6.99789e-09	1.02253e-07	9.89471
REEP6	-0.978962	9.01082	-3.73557	0.000333456	0.00134045	-0.497126
IL13RA1	-0.978484	6.97376	-6.31394	1.10006e-08	1.52509e-07	9.453
CYP3A5	-0.977754	9.91337	-5.1176	1.81978e-06	1.34175e-05	4.4875
CRYAA	-0.976349	5.64577	-4.95615	3.49569e-06	2.39858e-05	3.8571
TRMT11	-0.975809	7.21219	-5.75221	1.27763e-07	1.30014e-06	7.06342
LIPG	-0.974339	7.06621	-3.71147	0.000362062	0.00143888	-0.57467
TTPA	-0.972185	5.16066	-4.13048	8.26882e-05	0.000393628	0.823813
CLDN2	-0.970428	5.30145	-3.61052	0.000509317	0.00193123	-0.895603
PPP1R3B	-0.970407	5.79057	-6.53486	4.106e-09	6.46187e-08	10.4156
BHMT2	-0.970304	8.64443	-3.9946	0.00013487	0.00060732	0.358941
AXL	-0.969001	5.6765	-10.4901	3.90781e-17	6.93636e-15	28.5589
SLC35D1	-0.967389	7.30802	-8.31659	1.09706e-12	4.99094e-11	18.4836
KCND3	-0.967134	4.59198	-7.42398	7.10114e-11	1.84162e-09	14.3888
MST1	-0.965907	10.0262	-5.31289	8.15418e-07	6.61096e-06	5.26429
SMAD7	-0.962509	5.80837	-5.78083	1.1299e-07	1.16848e-06	7.18293
ABHD2	-0.959329	7.34726	-6.65438	2.39879e-09	4.05826e-08	10.9411
INSIG1	-0.959116	9.46462	-3.43124	0.000920014	0.00323739	-1.44929
C14orf105	-0.958944	5.38538	-8.00884	4.6536e-12	1.71384e-10	17.0638
IGHM	-0.957651	5.27841	-7.31992	1.14875e-10	2.81088e-09	13.9171
GPT	-0.956261	6.88964	-7.64497	2.54586e-11	7.44001e-10	15.3953
IGFBP1	-0.955941	6.98744	-5.15514	1.56126e-06	1.17515e-05	4.63564
RNF135	-0.955514	6.06867	-5.5465	3.06695e-07	2.79995e-06	6.21256
GK	-0.955313	6.38609	-5.63149	2.13934e-07	2.04641e-06	6.56236
SLC19A3	-0.954533	4.899	-6.53505	4.10246e-09	6.46101e-08	10.4165
IL2RB	-0.954044	5.93812	-8.74184	1.47846e-13	8.90194e-12	20.4539
TMEM192	-0.953787	7.37335	-6.10455	2.77068e-08	3.4071e-07	8.55182
LAP3	-0.953134	9.40361	-6.01156	4.16108e-08	4.84452e-07	8.15545
FMO4	-0.952718	7.15584	-5.13174	1.71784e-06	1.27615e-05	4.54323
ARHGEF26	-0.9521	5.9078	-5.18711	1.36971e-06	1.04699e-05	4.76223
TGFBR3	-0.951496	7.02706	-4.27454	4.87194e-05	0.000246269	1.32797
SLC23A2	-0.951372	5.43097	-7.01047	4.76114e-10	9.76349e-09	12.5238
UROC1	-0.949776	4.80574	-7.40925	7.6021e-11	1.95515e-09	14.322
C21orf91	-0.949188	5.61159	-8.10812	2.92164e-12	1.16088e-10	17.5211
FCAMR	-0.94618	4.83029	-3.25468	0.001616	0.00526048	-1.97348
BDH1	-0.945596	6.08436	-6.59245	3.17024e-09	5.16565e-08	10.6685
HAL	-0.943738	6.71059	-4.62858	1.27232e-05	7.57169e-05	2.61354
KNG1	-0.94297	9.97277	-3.73561	0.000333407	0.00134045	-0.496989
TTPAL	-0.942722	6.9592	-5.72007	1.46623e-07	1.4686e-06	6.92954
CFD	-0.942009	6.05357	-5.00795	2.83823e-06	1.99675e-05	4.05816
XAF1	-0.941037	6.3391	-6.22661	1.61918e-08	2.13671e-07	9.07574
ATF3	-0.940796	5.84989	-6.97401	5.62413e-10	1.13083e-08	12.3606
SLA	-0.940064	6.39165	-6.40076	7.47782e-09	1.08265e-07	9.82992
MS4A4A	-0.939271	5.25418	-5.98932	4.58468e-08	5.26691e-07	8.061
EPB41L4B	-0.9366	5.59565	-7.39607	8.08009e-11	2.06338e-09	14.2622
PGM1	-0.936593	9.90622	-7.40064	7.91107e-11	2.0322e-09	14.2829
CFL2	-0.935237	7.67343	-5.5274	3.32446e-07	3.00686e-06	6.13429
ABCG8	-0.934624	6.04819	-3.8541	0.000221371	0.000939221	-0.110396
PTGR1	-0.933988	9.34102	-4.05037	0.000110459	0.00050926	0.54849
PAIP2B	-0.933644	6.05601	-4.61314	1.35069e-05	7.9807e-05	2.55614
PXMP2	-0.93303	9.30463	-4.90124	4.35443e-06	2.91394e-05	3.64527
EFHD1	-0.932615	6.52131	-3.74556	0.000322232	0.0013004	-0.464852
PRELP	-0.930224	5.76478	-8.30352	1.16662e-12	5.23045e-11	18.4232
TYROBP	-0.928065	7.50886	-4.73651	8.35442e-06	5.17936e-05	3.01781
MAGI2-AS3	-0.926696	4.03464	-7.81262	1.16522e-11	3.82316e-10	16.1625
LILRB2	-0.926201	4.57146	-8.0759	3.39826e-12	1.31409e-10	17.3727
DTX1	-0.925296	6.55975	-6.9778	5.52749e-10	1.11451e-08	12.3776
LPAL2	-0.925262	3.99397	-9.88168	6.80729e-16	8.1443e-14	25.7472
BMPER	-0.925244	2.98306	-10.2656	1.11916e-16	1.69478e-14	27.5236
TPRG1	-0.924996	4.41198	-4.4798	2.25289e-05	0.000125576	2.0655
KLF4	-0.924777	5.66749	-4.5075	2.02709e-05	0.000114195	2.16671
DHTKD1	-0.923784	8.72995	-4.96606	3.35933e-06	2.31455e-05	3.89549
ASGR1	-0.923434	9.39257	-5.13302	1.70887e-06	1.27036e-05	4.54829
SULT1A1	-0.923038	8.17265	-7.7808	1.35182e-11	4.32403e-10	16.0166
HAGH	-0.922773	8.49674	-5.53619	3.20349e-07	2.90988e-06	6.17027
RARRES3	-0.92267	7.3396	-4.30424	4.36288e-05	0.000223776	1.43333
RNA45S5	-0.922021	5.88573	-5.66763	1.83425e-07	1.79326e-06	6.71186
PDLIM5	-0.921346	5.44835	-12.272	1.0514e-20	5.69199e-18	36.6416
EHD3	-0.919784	4.92447	-10.7397	1.21702e-17	2.53409e-15	29.7065
GNA14	-0.919769	4.19899	-11.0695	2.62173e-18	6.37904e-16	31.2166
TNFRSF11B	-0.919623	3.96759	-4.63859	1.22391e-05	7.31136e-05	2.6508
GSAP	-0.918905	7.31637	-5.42182	5.18033e-07	4.45492e-06	5.70396
ABHD6	-0.918394	5.81208	-7.79046	1.29224e-11	4.17041e-10	16.0609
NR0B2	-0.917647	8.28185	-4.80696	6.33142e-06	4.03612e-05	3.28463
CH25H	-0.916724	3.94986	-4.40108	3.0355e-05	0.000162747	1.78007
TUBE1	-0.916658	4.73535	-8.37987	8.14514e-13	3.85958e-11	18.7763
RBP1	-0.915552	5.57344	-5.83597	8.91171e-08	9.4832e-07	7.41385
GIMAP4	-0.915237	6.24121	-6.22861	1.60498e-08	2.12055e-07	9.08434
MAN1A1	-0.914799	7.93688	-4.46665	2.36837e-05	0.000131236	2.01762
MSRA	-0.913989	5.44996	-10.865	6.7867e-18	1.48451e-15	30.281
PIPOX	-0.913083	10.6853	-3.8675	0.000211249	0.00090211	-0.0661397
CPB2	-0.911497	11.5972	-5.4069	5.51388e-07	4.70276e-06	5.64346
AK3	-0.911163	8.63033	-6.67475	2.18824e-09	3.75188e-08	11.031
EPSTI1	-0.911087	5.14141	-5.52797	3.31654e-07	3.00124e-06	6.13661
TIAM1	-0.910837	4.75716	-6.9907	5.21118e-10	1.05762e-08	12.4353
NOSTRIN	-0.910676	5.10384	-4.97477	3.24389e-06	2.24645e-05	3.92923
RGS2	-0.909238	7.82979	-3.05691	0.00296743	0.00893241	-2.53476
MYO1B	-0.908981	7.53001	-6.31119	1.11358e-08	1.54185e-07	9.44108
SELE	-0.908953	3.75341	-3.67925	0.000403985	0.00158197	-0.677813
CYP4V2	-0.908725	6.1216	-7.91271	7.29865e-12	2.55748e-10	16.6218
C1QTNF1	-0.908433	5.64611	-10.0283	3.41399e-16	4.42694e-14	26.4262
FHL2	-0.90821	6.40261	-4.12003	8.58868e-05	0.000407065	0.7877
HK3	-0.907409	5.44345	-9.6298	2.23199e-15	2.4411e-13	24.5788
SGK1	-0.906533	8.9823	-3.87634	0.000204821	0.000876735	-0.0369108
ADAMTSL3	-0.906519	5.00139	-8.7569	1.37703e-13	8.42362e-12	20.5238
ATF5	-0.906492	7.20641	-4.92791	3.91445e-06	2.65645e-05	3.74797
ABRACL	-0.905962	6.26686	-3.54303	0.000637727	0.00234943	-1.10651
DNMT3L	-0.905618	4.84342	-4.5479	1.73657e-05	9.96025e-05	2.31501
SLC31A2	-0.905297	6.03169	-5.72778	1.41863e-07	1.42686e-06	6.96163
DUSP10	-0.904431	7.12538	-4.31603	4.17546e-05	0.000215234	1.47527
F11	-0.90416	4.63043	-6.20844	1.75439e-08	2.29278e-07	8.9975
PSD3	-0.903816	6.66126	-4.5698	1.59647e-05	9.24374e-05	2.3957
PIGR	-0.902809	6.70455	-3.95664	0.000154352	0.000683957	0.230986
TRANK1	-0.902203	5.43717	-6.73661	1.65463e-09	2.92185e-08	11.3044
2021-03-02	-0.900955	8.41192	-5.60789	2.36495e-07	2.23442e-06	6.46496
CFB	-0.897341	8.53207	-5.86628	7.81864e-08	8.46987e-07	7.5412
HPS5	-0.895941	7.16385	-6.35771	9.05747e-09	1.27861e-07	9.64276
PHGDH	-0.894897	7.44994	-4.68088	1.03839e-05	6.30398e-05	2.80872
LOC101927752	-0.89402	5.83956	-6.92256	7.1117e-10	1.38368e-08	12.1308
LRRK2	-0.893112	4.50353	-5.58487	2.60747e-07	2.4213e-06	6.37015
GLRX	-0.892097	8.74029	-5.58778	2.57541e-07	2.39564e-06	6.38216
PNPLA3	-0.891905	8.11354	-4.77962	7.05248e-06	4.44087e-05	3.1808
FGG	-0.889763	13.0288	-4.13598	8.10509e-05	0.000386519	0.842846
PTGS2	-0.889192	3.11442	-5.87127	7.65186e-08	8.3225e-07	7.56219
DEFB1	-0.888925	8.9277	-2.11873	0.0369537	0.0755436	-4.79002
CDH19	-0.888009	3.67569	-8.80783	1.08277e-13	6.81609e-12	20.7602
ALDH4A1	-0.887581	7.70342	-6.92116	7.15728e-10	1.39059e-08	12.1246
FEZ1	-0.886022	4.98038	-8.81633	1.04019e-13	6.6251e-12	20.7997
ELFN1	-0.884905	6.37259	-5.3401	7.28334e-07	5.99699e-06	5.3737
SOCS2-AS1	-0.884427	4.2141	-7.27529	1.41142e-10	3.35871e-09	13.7152
PPL	-0.882162	6.56434	-5.33981	7.2921e-07	6.00192e-06	5.37254
GAREM	-0.881981	5.61908	-5.8366	8.8877e-08	9.46229e-07	7.41648
APOL6	-0.881673	6.2062	-5.98813	4.6085e-08	5.28849e-07	8.05595
YPEL2	-0.881322	6.80768	-5.86311	7.9264e-08	8.56663e-07	7.52788
ZNF385B	-0.881258	5.29249	-3.20961	0.00186014	0.00595879	-2.10384
AADAC	-0.880929	9.81926	-4.14014	7.98318e-05	0.000381701	0.85727
EOMES	-0.880011	5.2783	-7.08876	3.32701e-10	7.12625e-09	12.8749
PPARGC1A	-0.879873	5.33312	-4.78659	6.86129e-06	4.33462e-05	3.20726
TMPRSS2	-0.879574	5.54404	-6.27002	1.33642e-08	1.80876e-07	9.26303
RASD1	-0.87874	8.07103	-3.03674	0.00315277	0.00940499	-2.59044
MUT	-0.878642	9.14888	-5.40951	5.45409e-07	4.66094e-06	5.65403
LOC200772	-0.878527	4.97838	-5.5403	3.14839e-07	2.86464e-06	6.18712
NCOR1	-0.877947	5.8365	-8.17529	2.13147e-12	8.67613e-11	17.8309
IGFBP4	-0.877637	10.5778	-5.3251	7.75154e-07	6.32716e-06	5.31334
LARP1B	-0.877163	5.07592	-10.2161	1.41174e-16	2.09392e-14	27.2951
ANGPTL4	-0.876863	7.02105	-3.50122	0.00073204	0.00265045	-1.23567
OSBPL11	-0.876755	6.90009	-6.03543	3.74939e-08	4.42569e-07	8.25696
GSTA3	-0.876098	6.93642	-5.31174	8.19324e-07	6.63518e-06	5.25966
SMIM14	-0.875909	7.5345	-5.99293	4.51306e-08	5.20119e-07	8.07633
ADRA1A	-0.875587	4.01768	-9.47278	4.68314e-15	4.58884e-13	23.8497
RBKS	-0.874537	7.63438	-6.20936	1.74726e-08	2.28484e-07	9.00147
LYRM5	-0.874101	9.17621	-5.88101	7.33625e-08	8.0398e-07	7.60319
NSUN6	-0.873293	7.34586	-5.99147	4.54185e-08	5.2288e-07	8.07014
BLNK	-0.87076	7.79042	-4.19337	6.57214e-05	0.000321408	1.0425
FNDC5	-0.870619	5.56948	-5.39965	5.68344e-07	4.82836e-06	5.6141
INHBC	-0.870179	5.41035	-5.71064	1.52657e-07	1.5206e-06	6.89033
COMT	-0.868968	7.13802	-9.22835	1.48563e-14	1.20042e-12	22.7139
OCIAD2	-0.86819	8.66969	-3.40387	0.00100523	0.00349298	-1.53194
FAM167B	-0.867949	5.26501	-7.76917	1.42719e-11	4.53164e-10	15.9634
ADAMTS13	-0.867457	5.95841	-11.5799	2.48002e-19	8.39139e-17	33.5354
IFIT1	-0.86567	7.38204	-2.86367	0.00524316	0.0145491	-3.05567
PRSS8	-0.865654	4.80263	-5.07584	2.15663e-06	1.55819e-05	4.32339
OAS1	-0.864794	5.91103	-4.5238	1.90459e-05	0.000107799	2.22645
EGR2	-0.864024	4.9708	-4.4676	2.35989e-05	0.0001308	2.02106
IVD	-0.863006	6.52129	-9.15086	2.14234e-14	1.66879e-12	22.3538
KCNJ8	-0.861668	7.12243	-3.64957	0.000446649	0.00172318	-0.772239
TMEM53	-0.858544	6.98927	-6.74747	1.57526e-09	2.8076e-08	11.3525
ECHS1	-0.857058	11.0343	-6.05246	3.48055e-08	4.15041e-07	8.32947
KHK	-0.856952	7.69994	-5.08771	2.05507e-06	1.49338e-05	4.36999
GSTA1	-0.856523	7.84914	-4.08234	9.84451e-05	0.000459149	0.657914
NFKBIZ	-0.855523	8.72268	-3.89071	0.000194761	0.000838314	0.0107414
ADAMTS2	-0.85471	4.89598	-7.03127	4.32915e-10	8.9969e-09	12.6169
SLC37A4	-0.854666	7.83696	-5.46953	4.24136e-07	3.71999e-06	5.89793
S100A9	-0.854347	6.13578	-3.1532	0.00221427	0.00693823	-2.26497
THEMIS2	-0.852936	5.14895	-5.38434	6.05836e-07	5.11078e-06	5.55217
SDPR	-0.851375	4.96407	-4.47201	2.32066e-05	0.000128856	2.03712
TRBC1	-0.850548	6.38394	-4.42921	2.72962e-05	0.000148294	1.8817
PLEK	-0.849367	6.16238	-5.31462	8.09613e-07	6.56635e-06	5.27121
GZMA	-0.848673	5.01577	-4.78471	6.91254e-06	4.36417e-05	3.20009
FBXO8	-0.847723	6.81499	-5.33942	7.30406e-07	6.00719e-06	5.37095
PCBD1	-0.846164	8.75207	-5.63399	2.11673e-07	2.02733e-06	6.57268
PLIN4	-0.843551	6.65394	-6.72798	1.72052e-09	3.01683e-08	11.2662
NPIPB15	-0.842679	7.42821	-4.84159	5.52051e-06	3.57496e-05	3.41662
CDHR5	-0.842232	6.59376	-3.66174	0.000428663	0.00166386	-0.73359
SCP2	-0.842093	10.7007	-5.27194	9.66008e-07	7.66822e-06	5.10017
SORD	-0.841689	8.33556	-3.59223	0.000541454	0.00203286	-0.953043
AQP3	-0.841673	6.90329	-7.96575	5.69438e-12	2.05178e-10	16.8656
FAAH	-0.841231	6.67189	-5.8636	7.90974e-08	8.55571e-07	7.52993
LOC102723864	-0.840893	5.85531	-4.04759	0.00011157	0.000513507	0.538984
MGLL	-0.839342	8.35896	-4.1054	9.0568e-05	0.000426915	0.737216
TRIM15	-0.838293	6.28087	-5.92746	5.99903e-08	6.71018e-07	7.79911
CLDN10	-0.836686	4.1155	-4.72638	8.69281e-06	5.36305e-05	2.97962
C4orf3	-0.836666	8.27004	-8.12847	2.65546e-12	1.06489e-10	17.615
WASF3	-0.835399	5.5376	-3.20361	0.0018951	0.00605376	-2.12107
ANGPTL1	-0.835159	3.92066	-6.55692	3.71896e-09	5.93472e-08	10.5124
CBS	-0.834657	7.65034	-4.42296	2.79493e-05	0.000151511	1.85907
CECR1	-0.834486	6.97562	-5.13364	1.70459e-06	1.26805e-05	4.55072
KAZN	-0.834473	4.63079	-9.92764	5.48255e-16	6.82325e-14	25.9602
LHPP	-0.83044	6.67202	-5.39914	5.69546e-07	4.83478e-06	5.61205
TFR2	-0.82865	8.19589	-5.85142	8.33711e-08	8.95093e-07	7.47871
IFNGR1	-0.828292	7.63564	-4.72432	8.76318e-06	5.40184e-05	2.97186
CLYBL	-0.827515	5.56284	-6.49888	4.82431e-09	7.4145e-08	10.2581
TREH	-0.827365	3.93307	-7.00994	4.77255e-10	9.7684e-09	12.5214
FOXF1	-0.825783	4.47419	-7.38167	8.6362e-11	2.18733e-09	14.1969
ADAMTSL2	-0.825403	4.75076	-6.03733	3.71833e-08	4.39424e-07	8.26507
SLC20A1	-0.824561	8.26542	-4.83517	5.66281e-06	3.65291e-05	3.3921
PTPRC	-0.824222	4.8018	-5.98965	4.57798e-08	5.262e-07	8.06242
LOC100996412	-0.823981	6.12792	-5.98738	4.6235e-08	5.30026e-07	8.05278
NRBF2	-0.823805	6.26495	-5.25934	1.01763e-06	8.01917e-06	5.04977
FCGRT	-0.823211	8.78336	-6.72863	1.71545e-09	3.01661e-08	11.2691
MTUS1	-0.822591	7.05715	-5.48126	4.03753e-07	3.55997e-06	5.94571
IGLL5	-0.822306	5.52398	-5.13143	1.71998e-06	1.27731e-05	4.54202
FXYD6	-0.822055	6.49974	-5.22893	1.15347e-06	8.99476e-06	4.92848
TLR3	-0.821933	4.12741	-6.60458	3.00196e-09	4.92481e-08	10.7218
HAPLN4	-0.821588	4.86448	-5.82499	9.34362e-08	9.89902e-07	7.3678
PTS	-0.819996	8.43691	-6.3747	8.39786e-09	1.19563e-07	9.7166
CCDC146	-0.819793	4.78704	-5.855	8.20925e-08	8.83116e-07	7.49375
DUSP16	-0.818728	6.61854	-7.29491	1.28931e-10	3.10281e-09	13.804
RORA	-0.817053	5.42641	-6.02092	3.9946e-08	4.6708e-07	8.19523
FAAH2	-0.816237	5.80762	-6.89365	8.11243e-10	1.54101e-08	12.0019
SLC39A14	-0.816085	5.94319	-8.49345	4.77064e-13	2.43652e-11	19.3021
LRRN3	-0.815119	3.99597	-6.04804	3.54834e-08	4.22891e-07	8.31068
MCEE	-0.814562	6.74128	-6.17316	2.0495e-08	2.62149e-07	8.84583
PIK3R1	-0.814456	8.04458	-4.40249	3.01934e-05	0.000162042	1.78517
DHRS2	-0.813387	6.8268	-1.80979	0.0737696	0.13377	-5.37254
NKG7	-0.812575	5.12643	-5.99556	4.46161e-08	5.14846e-07	8.0875
IFI16	-0.812511	6.92924	-4.13059	8.26546e-05	0.000393555	0.824199
ACAT1	-0.812298	6.05668	-9.2315	1.46367e-14	1.1871e-12	22.7286
FAXDC2	-0.81208	7.59124	-6.66625	2.27375e-09	3.87395e-08	10.9935
TNFSF13B	-0.811568	6.39233	-4.67602	1.05824e-05	6.41729e-05	2.79053
TMEM154	-0.811266	4.07221	-4.27596	4.84627e-05	0.000245258	1.33302
PINK1	-0.810405	7.98297	-6.90026	7.8721e-10	1.50327e-08	12.0314
SERPINA6	-0.81012	10.5346	-3.792	0.000274635	0.00113065	-0.314081
ELOVL6	-0.809628	6.724	-4.44177	2.6029e-05	0.000142698	1.92721
ABHD14B	-0.809231	8.96696	-6.96367	5.89591e-10	1.17891e-08	12.3144
SMOC1	-0.808977	6.81639	-8.13706	2.55054e-12	1.02661e-10	17.6546
MPC1	-0.808747	6.66789	-7.02057	4.54619e-10	9.36706e-09	12.569
TNFRSF1B	-0.808273	7.06149	-5.08293	2.09541e-06	1.51963e-05	4.35121
RBL2	-0.807318	7.53957	-6.67432	2.1925e-09	3.75623e-08	11.0291
SPRY4-IT1	-0.807312	5.38025	-5.66079	1.88848e-07	1.84043e-06	6.68354
CAT	-0.807041	8.41392	-5.03788	2.51511e-06	1.79043e-05	4.17486
THBD	-0.806941	4.7594	-5.32471	7.76409e-07	6.33263e-06	5.31178
TMEM220	-0.804927	7.6048	-4.33491	3.89134e-05	0.000202586	1.54259
ADM	-0.804329	7.26729	-3.46542	0.000823128	0.00294188	-1.34534
HLA-DPA1	-0.801765	7.5303	-3.82492	0.000245043	0.00102599	-0.206417
JUN	-0.801486	7.42468	-4.44231	2.59757e-05	0.000142514	1.92917
BASP1	-0.800862	5.41621	-5.69992	1.59811e-07	1.58458e-06	6.84581
CST7	-0.800682	5.2499	-6.21076	1.73649e-08	2.27349e-07	9.0075
UBXN8	-0.797823	6.90805	-5.59697	2.47706e-07	2.31709e-06	6.41998
BOK	-0.79749	7.83089	-3.59392	0.00053841	0.00202383	-0.947753
APLNR	-0.79686	6.75303	-4.66381	1.10975e-05	6.7071e-05	2.74486
GLDC	-0.796268	9.09658	-3.59807	0.000530996	0.00200117	-0.934739
GPR65	-0.796264	4.84089	-6.6392	2.56867e-09	4.31199e-08	10.8742
FAM151A	-0.795939	4.73767	-2.69966	0.00833421	0.0216037	-3.47565
PCTP	-0.795697	8.14152	-5.27491	9.54255e-07	7.5972e-06	5.11202
LPIN2	-0.795288	8.78935	-4.3757	3.33968e-05	0.000176997	1.68873
FAM229B	-0.795274	5.61598	-5.15039	1.59187e-06	1.19466e-05	4.61686
GPLD1	-0.795208	5.61259	-4.28982	4.60328e-05	0.000234551	1.38212
FPR1	-0.794196	4.51891	-8.10037	3.02974e-12	1.19289e-10	17.4854
GCLC	-0.793873	6.99948	-5.68647	1.69259e-07	1.66966e-06	6.78998
SERTAD1	-0.793718	6.20207	-5.79202	1.07687e-07	1.12113e-06	7.2297
TMEM256	-0.79317	8.09841	-6.38755	7.93119e-09	1.1412e-07	9.77243
CXCR2	-0.793168	3.66584	-6.59645	3.11382e-09	5.0852e-08	10.686
ADAP2	-0.792644	6.58096	-6.84824	9.97397e-10	1.86035e-08	11.7997
PTPRB	-0.792194	4.58818	-7.44767	6.36327e-11	1.68045e-09	14.4964
ISOC1	-0.791306	8.86506	-5.33101	7.56356e-07	6.18538e-06	5.33713
ACADVL	-0.790228	10.2282	-5.26835	9.80455e-07	7.76866e-06	5.0858
N4BP2L1	-0.790209	4.99686	-8.52371	4.13672e-13	2.13796e-11	19.4423
NKIRAS1	-0.789958	6.85424	-5.7799	1.13447e-07	1.17208e-06	7.17901
FAM26F	-0.789571	4.69733	-6.57574	3.41756e-09	5.5065e-08	10.595
PRR18	-0.789105	5.7374	-3.97981	0.000142161	0.000635266	0.308995
UBE2L6	-0.788877	7.98451	-5.37935	6.18561e-07	5.20799e-06	5.53202
TIPARP	-0.787879	7.7681	-6.08345	3.03903e-08	3.68066e-07	8.4617
GMFG	-0.787752	6.29834	-5.44567	4.68806e-07	4.06243e-06	5.8008
NIT2	-0.78773	9.26891	-8.2717	1.35495e-12	5.93955e-11	18.2761
WDR72	-0.787567	5.21686	-5.20241	1.28634e-06	9.90598e-06	4.82299
TCTEX1D1	-0.786628	3.1094	-5.57302	2.74161e-07	2.53284e-06	6.32143
ACACB	-0.786395	6.85741	-5.74433	1.32155e-07	1.33542e-06	7.03055
CYB5A	-0.786078	9.19552	-4.79464	6.64687e-06	4.21241e-05	3.23782
HIBCH	-0.785341	7.70633	-7.55166	3.92841e-11	1.10051e-09	14.9696
CLU	-0.784781	8.94104	-5.98215	4.73007e-08	5.40241e-07	8.03058
PXDC1	-0.784248	7.52138	-6.19053	1.89853e-08	2.45448e-07	8.92047
LY86	-0.784084	5.85255	-5.79488	1.06369e-07	1.10955e-06	7.24167
CDH1	-0.782999	6.37788	-5.01091	2.80459e-06	1.977e-05	4.06967
PNPO	-0.782864	7.95048	-6.22879	1.60364e-08	2.12007e-07	9.08516
SELL	-0.781997	4.67731	-4.43475	2.673e-05	0.000145693	1.90176
ZNF330	-0.780537	6.51355	-8.88328	7.58262e-14	5.06795e-12	21.1106
PPP2R2A	-0.77984	5.99097	-10.6796	1.61085e-17	3.29085e-15	29.4307
SH3BGRL	-0.779771	6.70191	-4.45706	2.4562e-05	0.000135582	1.98275
SLC4A4	-0.779564	4.94329	-7.14264	2.59845e-10	5.73008e-09	13.117
IL6ST	-0.778165	6.15455	-7.56289	3.72874e-11	1.04951e-09	15.0208
C4orf29	-0.777889	6.05594	-8.75185	1.41025e-13	8.55434e-12	20.5004
NR1H4	-0.775389	7.10956	-5.78253	1.1217e-07	1.16222e-06	7.19001
FAT4	-0.775225	3.87596	-6.452	5.94949e-09	8.88526e-08	10.0533
SLC31A1	-0.775002	7.02576	-6.52859	4.22311e-09	6.62212e-08	10.3882
PLA2G16	-0.77478	6.50531	-6.50358	4.72379e-09	7.2807e-08	10.2787
USO1	-0.774729	7.63277	-6.74808	1.57095e-09	2.80221e-08	11.3552
ABCB1	-0.774349	6.70751	-2.90966	0.00458928	0.0129622	-2.93424
ALLC	-0.774014	4.43973	-5.24433	1.08261e-06	8.47272e-06	4.98984
CCBE1	-0.773683	3.58625	-10.8264	8.12442e-18	1.72485e-15	30.1041
ITIH3	-0.773618	11.6488	-2.62616	0.0101967	0.0255389	-3.65708
LOC728061	-0.772353	7.35213	-2.79266	0.00642265	0.0173312	-3.24004
ACBD4	-0.772219	6.64864	-6.44756	6.06867e-09	9.03831e-08	10.0339
ALDH5A1	-0.771673	7.47258	-6.51613	4.46564e-09	6.90738e-08	10.3336
LILRB1	-0.770101	6.06359	-8.91304	6.58845e-14	4.47251e-12	21.2488
GIPC2	-0.769965	5.75238	-3.50394	0.000725528	0.00263127	-1.2273
RND1	-0.769355	6.24422	-3.37933	0.00108789	0.00373796	-1.60561
IFI44L	-0.76912	4.62383	-3.7513	0.000315951	0.00127798	-0.446293
MICU3	-0.768666	5.10314	-3.60553	0.000517901	0.00195864	-0.911297
CHST7	-0.768421	5.29785	-4.30775	4.3062e-05	0.000221183	1.44582
SLC16A14	-0.768384	4.26155	-2.79075	0.00645748	0.0174034	-3.24495
CASP4	-0.767709	6.04512	-4.91067	4.19368e-06	2.81769e-05	3.68153
EMR1	-0.767343	4.16723	-7.39453	8.1376e-11	2.07317e-09	14.2552
SLC7A2	-0.766268	5.42551	-7.92119	7.0148e-12	2.466e-10	16.6608
QDPR	-0.765278	7.4811	-6.15936	2.17782e-08	2.7644e-07	8.7866
SUCNR1	-0.764882	4.93011	-2.80654	0.00617459	0.0167641	-3.20431
VMO1	-0.7642	4.75136	-8.87637	7.83398e-14	5.21984e-12	21.0785
TMEM133	-0.763923	5.77296	-4.43135	2.70761e-05	0.000147299	1.88945
GLTPD2	-0.763384	4.81035	-6.32822	1.03254e-08	1.43885e-07	9.51484
SULT1B1	-0.763189	5.24626	-5.35119	6.95539e-07	5.77084e-06	5.41835
FRMD6	-0.762815	6.53498	-3.14911	0.00224224	0.00700861	-2.27656
CCDC25	-0.762706	6.83722	-7.14337	2.58978e-10	5.71825e-09	13.1203
USP43	-0.760524	4.58319	-6.63868	2.57469e-09	4.31874e-08	10.8719
ST6GAL1	-0.759548	6.34283	-6.11491	2.64752e-08	3.27612e-07	8.59615
CD81	-0.758818	10.5236	-5.88615	7.17477e-08	7.8708e-07	7.62486
CITED2	-0.758172	6.14554	-5.51949	3.43725e-07	3.09495e-06	6.10191
PC	-0.75802	8.39814	-4.10532	9.0593e-05	0.00042694	0.736953
INSIG2	-0.758006	7.10277	-3.92661	0.000171649	0.00074986	0.130343
IFI27	-0.75793	8.0417	-2.03798	0.044579	0.0880963	-4.95035
PCYOX1	-0.757164	8.13784	-5.1263	1.75638e-06	1.29988e-05	4.52178
AVPR1A	-0.755492	4.44233	-4.20123	6.38521e-05	0.000313684	1.07
AVPI1	-0.755218	7.2843	-5.82224	9.45525e-08	9.97824e-07	7.35624
IGKC	-0.755007	4.9539	-6.52542	4.2835e-09	6.69742e-08	10.3743
DUSP2	-0.754706	5.80762	-5.99311	4.50961e-08	5.19997e-07	8.07708
LDLR	-0.753456	5.51222	-7.14673	2.5501e-10	5.64647e-09	13.1354
IL18RAP	-0.753422	4.85359	-7.12786	2.78081e-10	6.07654e-09	13.0506
GIMAP6	-0.752715	5.14941	-4.45054	2.51778e-05	0.000138664	1.95904
MBNL2	-0.751846	5.13342	-7.50051	4.98083e-11	1.36187e-09	14.7367
FHL1	-0.751785	5.3988	-5.98801	4.61079e-08	5.28849e-07	8.05546
SLC47A1	-0.751431	8.71801	-3.58093	0.000562257	0.00210288	-0.98842
CD4	-0.750876	5.0062	-9.50461	4.02987e-15	4.05892e-13	23.9975
CCDC28A	-0.750816	7.38294	-5.60291	2.41542e-07	2.2722e-06	6.44445
IGLV1-44	-0.750415	5.05502	-5.62858	2.16595e-07	2.06963e-06	6.55035
C8G	-0.748236	8.52803	-2.87464	0.00507984	0.0141411	-3.02685
SUOX	-0.748017	6.76129	-6.66553	2.28112e-09	3.88098e-08	10.9903
ZC3H13	-0.747678	6.22281	-7.22306	1.79529e-10	4.10961e-09	13.4794
HS3ST3B1	-0.747324	5.20138	-4.96578	3.36312e-06	2.31643e-05	3.8944
LINC01146	-0.746021	3.77108	-5.32492	7.75741e-07	6.32957e-06	5.31261
HFE2	-0.745611	8.54244	-2.37641	0.0196682	0.0445707	-4.24129
CTSS	-0.743599	7.21957	-4.02002	0.000123162	0.000560309	0.44512
MNDA	-0.743544	4.27462	-3.38362	0.00107298	0.00369245	-1.59275
JDP2	-0.743338	4.72331	-10.4269	5.25247e-17	8.68261e-15	28.2679
LIME1	-0.742784	7.71707	-3.96556	0.000149543	0.000664007	0.260995
DGAT2	-0.742512	8.37877	-3.19732	0.00193243	0.00616028	-2.13912
PBX1	-0.742327	5.39735	-4.12216	8.52237e-05	0.000404719	0.795074
KDR	-0.742226	7.44797	-4.03525	0.000116622	0.000534486	0.496925
EBPL	-0.740447	8.94231	-5.56188	2.87394e-07	2.64044e-06	6.27566
MLYCD	-0.740135	5.57456	-9.79936	1.0033e-15	1.15566e-13	25.3656
RRN3	-0.740064	6.9965	-6.01211	4.15106e-08	4.83806e-07	8.1578
PROC	-0.738825	10.0294	-4.67045	1.08142e-05	6.54869e-05	2.7697
FXN	-0.738648	5.2222	-7.02598	4.4352e-10	9.16452e-09	12.5932
PPIF	-0.738502	7.72041	-4.8331	5.70931e-06	3.67852e-05	3.38422
SC5D	-0.73805	6.53126	-5.26626	9.88947e-07	7.82164e-06	5.07745
CBR4	-0.736739	6.85966	-5.83143	9.088e-08	9.65183e-07	7.39479
CCDC71L	-0.735672	5.17905	-7.38883	8.35518e-11	2.12361e-09	14.2293
MYD88	-0.735633	8.68748	-7.6352	2.66422e-11	7.74412e-10	15.3507
SLC1A2	-0.735452	4.59822	-3.79102	0.000275571	0.00113386	-0.317293
IGFBP6	-0.735442	5.70927	-8.22921	1.65447e-12	7.025e-11	18.0798
CSF3R	-0.735151	5.79933	-7.34112	1.04164e-10	2.58678e-09	14.0131
TMEM86B	-0.734105	6.06231	-3.92643	0.000171757	0.000750181	0.129746
SNX10	-0.73298	7.95974	-3.13971	0.0023078	0.0071876	-2.30316
KCTD12	-0.732825	7.10008	-3.98195	0.000141081	0.000631222	0.316227
PRRG4	-0.732331	6.83956	-4.50738	2.02797e-05	0.000114215	2.16629
NTF3	-0.731928	4.78962	-9.24597	1.36698e-14	1.11708e-12	22.7958
ACADM	-0.731769	9.82464	-4.20541	6.28803e-05	0.000309331	1.08461
DNAJC22	-0.730868	6.88825	-7.04748	4.01948e-10	8.40984e-09	12.6896
UGT2B4	-0.730479	10.8378	-2.91267	0.00454918	0.012869	-2.92623
ECHDC1	-0.730033	7.16927	-3.45512	0.000851276	0.0030255	-1.37676
TPPP2	-0.730021	3.82877	-8.39953	7.42514e-13	3.54166e-11	18.8672
MYOM2	-0.729499	3.96637	-7.26728	1.46444e-10	3.45452e-09	13.6791
KLHL2	-0.729098	8.08483	-5.27574	9.50974e-07	7.57665e-06	5.11536
CHRD	-0.728968	5.0253	-7.84693	9.9267e-12	3.33793e-10	16.3198
ASGR2	-0.72861	10.475	-5.24174	1.09422e-06	8.55737e-06	4.97952
TUSC1	-0.727812	7.23574	-3.11338	0.00250113	0.00769017	-2.37736
ID3	-0.7277	6.21258	-4.13428	8.15521e-05	0.000388732	0.836979
GBP3	-0.727411	7.10913	-2.73684	0.00751531	0.0197769	-3.38228
EPAS1	-0.726976	7.38127	-7.09226	3.2741e-10	7.01988e-09	12.8906
GGTLC1	-0.726768	5.97034	-4.76219	7.5533e-06	4.72873e-05	3.11478
SMAD1	-0.726709	7.14491	-5.1134	1.85116e-06	1.36304e-05	4.47098
SELP	-0.726433	4.89799	-6.89602	8.02556e-10	1.52718e-08	12.0125
PFKFB3	-0.725985	7.09241	-2.9167	0.00449606	0.0127437	-2.9155
RP11-1260E13.2	-0.725981	4.07947	-5.82399	9.38402e-08	9.92161e-07	7.3636
RAB27A	-0.724943	6.9785	-5.28043	9.32716e-07	7.45587e-06	5.13413
SLC26A6	-0.724541	5.73113	-4.42806	2.74155e-05	0.000148867	1.87753
GAMT	-0.724532	8.40292	-4.83442	5.67956e-06	3.66141e-05	3.38926
DBH	-0.724323	4.44006	-11.4518	4.47197e-19	1.32658e-16	32.9558
C11orf54	-0.723463	8.17046	-5.25663	1.02905e-06	8.09738e-06	5.03897
CLEC10A	-0.723333	5.23782	-5.96971	4.9932e-08	5.68196e-07	7.97785
RGS1	-0.722677	5.42567	-3.84345	0.00022975	0.000969644	-0.14552
AIF1	-0.722498	6.73251	-7.12657	2.79731e-10	6.10028e-09	13.0448
KLHL15	-0.722466	6.77889	-5.06166	2.28431e-06	1.64069e-05	4.26782
POR	-0.722178	9.31757	-4.57187	1.58381e-05	9.18269e-05	2.40334
SOWAHC	-0.72211	8.0121	-5.02874	2.60975e-06	1.8511e-05	4.13919
LONRF1	-0.72181	4.95282	-10.5378	3.12525e-17	5.83424e-15	28.7787
STAT3	-0.721113	7.19188	-5.79927	1.0438e-07	1.09248e-06	7.26004
SAMSN1	-0.720984	4.10981	-4.50785	2.02436e-05	0.000114071	2.168
KLRF1	-0.719441	3.44766	-7.7909	1.28956e-11	4.16796e-10	16.0629
RPS4Y1	-0.718979	8.81676	-1.53161	0.129234	0.210783	-5.82401
GLOD4	-0.718561	7.08876	-5.38871	5.94893e-07	5.02434e-06	5.56984
PRNP	-0.716485	7.02616	-5.01712	2.73518e-06	1.93247e-05	4.09387
MMAA	-0.71625	4.48442	-8.56807	3.35617e-13	1.77696e-11	19.6478
F12	-0.716042	7.10047	-4.71235	9.18336e-06	5.64158e-05	2.92683
SGMS2	-0.715667	4.83651	-4.50188	2.07104e-05	0.000116489	2.14615
FNIP2	-0.71554	7.09978	-4.82535	5.88735e-06	3.78086e-05	3.35465
TMEM178A	-0.713911	4.32486	-3.2762	0.00151035	0.00495562	-1.91075
ANKRD20A11P	-0.713802	6.07702	-8.43962	6.14768e-13	3.03945e-11	19.0528
APOM	-0.713571	9.97155	-2.81047	0.00610592	0.0166006	-3.19416
NPC1L1	-0.71317	4.67683	-6.57603	3.41313e-09	5.50344e-08	10.5963
CYP27A1	-0.713049	9.78472	-3.26171	0.00158072	0.00515675	-1.953
RP11-373D23.2	-0.712408	4.40316	-3.41082	0.000982916	0.00342479	-1.511
CLN8	-0.712099	5.1254	-5.7033	1.57523e-07	1.56547e-06	6.85982
TLR2	-0.711822	6.1855	-4.02818	0.000119618	0.000546253	0.472837
STAG3	-0.711581	5.60711	-5.93824	5.7249e-08	6.43012e-07	7.84466
CD160	-0.711474	4.38054	-7.15233	2.48532e-10	5.53131e-09	13.1607
PIK3AP1	-0.711202	6.73974	-4.91819	4.06956e-06	2.74793e-05	3.7105
STOM	-0.711005	7.35472	-5.98975	4.57608e-08	5.262e-07	8.06283
SOCS6	-0.710507	5.72467	-6.12025	2.58623e-08	3.21498e-07	8.61899
GRPEL1	-0.709239	7.64842	-6.03184	3.80856e-08	4.48479e-07	8.24171
RIPK4	-0.709013	5.92464	-6.54925	3.84923e-09	6.12005e-08	10.4788
RNASE6	-0.708841	5.82865	-3.8805	0.000201855	0.000865407	-0.0231093
TBXA2R	-0.708784	5.63476	-11.0866	2.4226e-18	5.96152e-16	31.2943
PIGV	-0.707728	6.83668	-6.4784	5.28742e-09	8.02375e-08	10.1685
FITM1	-0.707639	5.01341	-5.79707	1.05373e-07	1.10096e-06	7.25083
ZFAND5	-0.707594	6.57328	-6.1653	2.12163e-08	2.70259e-07	8.81209
HPN	-0.707093	9.40462	-3.84042	0.000232186	0.000978626	-0.155489
PLCXD3	-0.706841	3.95989	-4.7256	8.71952e-06	5.37799e-05	2.97667
SERPINB8	-0.705873	5.28125	-6.55784	3.7037e-09	5.92346e-08	10.5164
ENG	-0.705479	5.86997	-6.6164	2.84651e-09	4.70184e-08	10.7738
TMOD1	-0.70481	5.62483	-4.40765	2.96116e-05	0.000159196	1.80379
DCTD	-0.703143	6.56114	-5.58462	2.61022e-07	2.42282e-06	6.36912
TRIM35	-0.701956	6.22463	-5.01161	2.79667e-06	1.97206e-05	4.0724
AZGP1P1	-0.701713	5.72896	-6.56636	3.56471e-09	5.71744e-08	10.5538
COQ9	-0.701621	7.02063	-7.11699	2.92307e-10	6.3299e-09	13.0017
DCUN1D3	-0.701339	5.9446	-8.67865	1.99218e-13	1.15659e-11	20.1607
ARMC6	-0.700372	6.67513	-7.52705	4.40379e-11	1.21949e-09	14.8575
STAT4	-0.699408	5.62143	-4.44368	2.58412e-05	0.00014192	1.93414
LOC100130232	-0.699333	8.04131	-2.34186	0.0214638	0.0480165	-4.3181
DDB2	-0.699237	6.76054	-4.7018	9.57014e-06	5.85759e-05	2.88716
PPAPDC1A	-0.69919	4.32297	-6.83308	1.06852e-09	1.97936e-08	11.7323
CYFIP2	-0.698898	6.87081	-2.98816	0.00364386	0.010646	-2.72326
ETHE1	-0.69823	7.14503	-6.18857	1.91503e-08	2.47139e-07	8.91203
ISLR	-0.697445	4.61703	-4.90379	4.31032e-06	2.88882e-05	3.65508
PPP1R1A	-0.696217	6.94244	-2.57205	0.0118007	0.028829	-3.78793
ITGA9	-0.695967	4.16099	-9.58271	2.78742e-15	2.93017e-13	24.3602
EIF5	-0.695921	8.00416	-7.728	1.72934e-11	5.32708e-10	15.7748
TENC1	-0.6959	6.68528	-4.43592	2.66116e-05	0.000145084	1.90601
RGL1	-0.695803	7.31806	-4.16605	7.26325e-05	0.000351319	0.947251
ZBTB21	-0.694858	7.07077	-4.26585	5.03135e-05	0.00025344	1.29725
LOC102724880	-0.694805	6.0197	-4.09729	9.32662e-05	0.000438013	0.709296
MCL1	-0.693773	6.51968	-6.12375	2.5468e-08	3.16959e-07	8.63397
SH3BP5	-0.693046	7.51651	-5.13928	1.66579e-06	1.24217e-05	4.57298
ACOX1	-0.692221	6.5069	-5.56762	2.80498e-07	2.58476e-06	6.29924
PLA1A	-0.692004	7.4112	-2.83198	0.00574257	0.0157392	-3.13843
NDST3	-0.691773	3.30921	-7.953	6.04451e-12	2.16353e-10	16.807
PRF1	-0.691702	5.75009	-7.06622	3.68911e-10	7.80916e-09	12.7737
FAM46A	-0.691125	6.17141	-5.97965	4.78171e-08	5.45277e-07	8.02
C21orf33	-0.690676	7.91001	-6.148	2.28942e-08	2.89081e-07	8.73787
ALPL	-0.69056	4.26568	-5.61912	2.25475e-07	2.14058e-06	6.51131
TSPYL5	-0.690056	3.78053	-4.13274	8.20109e-05	0.000390833	0.83164
SLC25A37	-0.689688	4.96736	-7.07458	3.5505e-10	7.53785e-09	12.8112
PEX11G	-0.688104	6.44072	-6.31296	1.10487e-08	1.53077e-07	9.44875
HIBADH	-0.688103	6.23302	-5.13998	1.66103e-06	1.23925e-05	4.57574
ANK3	-0.687683	4.48971	-6.20627	1.77129e-08	2.31207e-07	8.98814
TGDS	-0.687668	5.5223	-4.02532	0.00012085	0.000551296	0.463111
RCSD1	-0.687552	5.30217	-4.75811	7.67528e-06	4.79864e-05	3.09937
RBMS3	-0.687328	4.00297	-7.56693	3.65944e-11	1.03589e-09	15.0392
ANTXR2	-0.687216	4.69668	-7.90135	7.69695e-12	2.6797e-10	16.5696
ECHDC3	-0.686917	8.66786	-3.06423	0.00290276	0.00876086	-2.51449
PGRMC1	-0.686712	10.0025	-4.52274	1.91237e-05	0.000108183	2.22255
ZC2HC1C	-0.685969	5.05352	-5.87058	7.67456e-08	8.33464e-07	7.55931
SLC9A9	-0.685781	5.0265	-9.73415	1.36438e-15	1.51516e-13	25.0631
SOCS3	-0.685415	4.70826	-5.75925	1.23961e-07	1.26527e-06	7.0928
GLT1D1	-0.684956	6.92987	-3.50675	0.000718844	0.00261009	-1.21864
RILP	-0.684711	7.25645	-6.60857	2.9485e-09	4.85181e-08	10.7394
CCDC68	-0.683592	5.64451	-4.1921	6.60277e-05	0.000322834	1.03807
COTL1	-0.683553	5.37699	-4.59106	1.47094e-05	8.60203e-05	2.47428
CTPS1	-0.682529	7.00198	-4.26862	4.97997e-05	0.000251144	1.30704
DACH1	-0.682258	3.34432	-5.60581	2.38593e-07	2.25032e-06	6.45638
PRKAG2	-0.682092	5.08415	-8.92149	6.33068e-14	4.32463e-12	21.288
GRHL1	-0.682059	5.46758	-5.02722	2.62591e-06	1.86134e-05	4.13323
PLA2G12A	-0.681641	6.86161	-7.79772	1.24918e-11	4.0573e-10	16.0942
RETSAT	-0.68116	7.8272	-7.0545	3.89247e-10	8.16778e-09	12.7211
HLA-DQA1	-0.680864	6.42851	-1.73616	0.086063	0.151483	-5.49888
CYP2A13	-0.680398	5.84875	-7.01733	4.61402e-10	9.47976e-09	12.5545
RP11-469M7.1	-0.680345	6.22299	-3.87145	0.000208356	0.000890284	-0.0530987
C19orf66	-0.679379	7.46883	-5.13088	1.72384e-06	1.27929e-05	4.53986
MAP1LC3A	-0.678614	6.64874	-6.04701	3.56441e-08	4.24106e-07	8.30627
CD52	-0.678343	5.90041	-3.44461	0.000880907	0.00311802	-1.40873
LYSMD2	-0.677373	7.71694	-5.10676	1.90194e-06	1.3971e-05	4.44482
AIFM1	-0.676674	7.91965	-6.03149	3.81443e-08	4.48921e-07	8.24021
STAB1	-0.676413	5.33818	-10.1602	1.83616e-16	2.66859e-14	27.0365
SYTL5	-0.676225	3.89245	-8.57078	3.31342e-13	1.76295e-11	19.6604
FAM46C	-0.675956	5.34783	-3.71814	0.00035392	0.00141144	-0.553246
PFKFB1	-0.674738	4.54141	-6.05937	3.37683e-08	4.04454e-07	8.35896
ABCA9	-0.674611	4.13323	-6.52524	4.28689e-09	6.69789e-08	10.3735
TPRG1L	-0.674159	7.77018	-4.40135	3.03241e-05	0.000162622	1.78104
FCGR2C	-0.674135	4.88253	-6.79841	1.25056e-09	2.28146e-08	11.5783
LHX2	-0.673901	3.92653	-4.72811	8.63394e-06	5.3328e-05	2.98615
RHOB	-0.673246	4.98162	-7.39631	8.07095e-11	2.06338e-09	14.2633
AKAP12	-0.673106	4.95416	-3.50479	0.000723514	0.00262441	-1.2247
RBP4	-0.673079	9.65454	-4.73713	8.33413e-06	5.16974e-05	3.02014
SELO	-0.672799	7.37295	-5.45094	4.58555e-07	3.98156e-06	5.82224
UBE2E2	-0.672187	6.9143	-3.86741	0.000211323	0.000902157	-0.066469
MAOA	-0.670625	8.2668	-3.74737	0.000320241	0.00129381	-0.45901
RAB33B	-0.670407	6.11168	-4.81268	6.18984e-06	3.95518e-05	3.3064
TPK1	-0.670045	4.52857	-5.78489	1.11036e-07	1.15267e-06	7.1999
SHB	-0.669495	6.12422	-5.58947	2.55708e-07	2.37994e-06	6.3891
ST6GAL2	-0.668957	3.04727	-7.94524	6.26821e-12	2.22522e-10	16.7713
NUDT7	-0.668491	5.95727	-6.57522	3.42558e-09	5.51121e-08	10.5927
MROH2A	-0.668445	3.82711	-4.16969	7.1674e-05	0.000347071	0.959903
C2	-0.668325	8.14684	-5.62521	2.19721e-07	2.09329e-06	6.53643
SLC22A25	-0.667326	5.07548	-4.93621	3.78655e-06	2.57611e-05	3.78001
APOL3	-0.667068	6.9646	-3.63467	0.000469643	0.00179962	-0.819423
CYP7B1	-0.666475	4.69598	-3.35745	0.00116694	0.00396332	-1.67094
CMBL	-0.665318	8.46724	-5.67942	1.7443e-07	1.71383e-06	6.76073
ASMTL	-0.665053	7.04805	-4.28119	4.75316e-05	0.000241053	1.35153
PIM1	-0.664927	6.67582	-4.96373	3.39095e-06	2.33337e-05	3.88645
CASP1	-0.664914	5.45262	-4.32273	4.07241e-05	0.000210798	1.49914
HLA-DPB1	-0.664875	6.52192	-5.10005	1.95454e-06	1.42992e-05	4.41846
CLIC2	-0.664469	4.34653	-3.95023	0.000157896	0.000697661	0.20947
IER2	-0.664043	9.21877	-3.68059	0.000402154	0.00157594	-0.673536
MOCOS	-0.664024	6.37455	-4.41416	2.88931e-05	0.000155878	1.82729
HTR2B	-0.66307	3.65164	-4.47863	2.26289e-05	0.000126004	2.06126
EHBP1	-0.662314	7.92496	-7.04083	4.14376e-10	8.64481e-09	12.6598
SMIM19	-0.66175	8.77708	-4.07824	9.9911e-05	0.000465285	0.643864
C11orf71	-0.661533	6.14583	-5.55391	2.97246e-07	2.72287e-06	6.24294
LOC101928858	-0.660529	4.65108	-5.81232	9.86779e-08	1.03984e-06	7.31469
LYRM1	-0.660457	8.95376	-4.62345	1.29787e-05	7.70855e-05	2.59445
INTS10	-0.660097	4.91067	-8.73061	1.55894e-13	9.32566e-12	20.4018
PDE7B	-0.658933	4.34044	-11.3136	8.46475e-19	2.38057e-16	32.3284
SELENBP1	-0.658869	9.16476	-3.68085	0.000401804	0.00157514	-0.672717
ADORA3	-0.658829	3.91664	-6.37397	8.42537e-09	1.19876e-07	9.71341
ABCA1	-0.658774	6.54475	-5.68773	1.68353e-07	1.66166e-06	6.79519
ZCCHC6	-0.658393	6.49653	-3.98092	0.000141602	0.000633157	0.312736
CXCR4	-0.658052	7.07763	-3.00304	0.0034864	0.0102495	-2.68276
GPR171	-0.657997	3.81192	-3.54148	0.000640995	0.00236067	-1.1113
GZMH	-0.657871	4.60202	-5.86558	7.84242e-08	8.48713e-07	7.53825
F2RL1	-0.657693	5.43199	-2.79575	0.00636681	0.0172169	-3.23212
TNFSF14	-0.657369	6.14246	-2.6353	0.0099463	0.0250305	-3.63476
PTPN3	-0.656176	6.79033	-5.96587	5.07718e-08	5.76541e-07	7.9616
TTC7B	-0.655859	5.83127	-4.81243	6.19612e-06	3.95802e-05	3.30543
TEK	-0.655706	4.74923	-7.94249	6.34936e-12	2.24299e-10	16.7587
PECR	-0.655618	8.75828	-6.34683	9.50594e-09	1.33323e-07	9.59558
ACOT13	-0.655063	8.48053	-4.91416	4.13565e-06	2.78302e-05	3.69496
PDGFRA	-0.654689	4.10603	-5.65243	1.95693e-07	1.89525e-06	6.64895
SHPK	-0.654338	5.87619	-7.2489	1.59392e-10	3.71144e-09	13.596
SATB1	-0.654159	4.96115	-4.80243	6.44581e-06	4.10059e-05	3.26739
ARG1	-0.653894	5.23888	-5.53076	3.27769e-07	2.96856e-06	6.14805
HLA-DMB	-0.653497	7.40671	-4.3697	3.41577e-05	0.000180499	1.66718
CXCL16	-0.653328	6.94763	-3.99413	0.000135092	0.000608197	0.357375
PPBP	-0.653263	3.36353	-3.9628	0.000151015	0.000670266	0.251707
AGPAT2	-0.652944	7.40222	-5.32872	7.6359e-07	6.23512e-06	5.32791
IL20RB	-0.652173	3.91091	-3.44135	0.000890287	0.00314659	-1.41862
LDB2	-0.651726	4.95357	-6.0384	3.701e-08	4.37962e-07	8.26963
FAHD2A	-0.651644	7.0221	-7.48028	5.47086e-11	1.46442e-09	14.6447
OLFML1	-0.651038	5.47125	-3.34286	0.00122263	0.00412656	-1.71433
SIK1	-0.65064	7.29491	-4.42388	2.78516e-05	0.000151084	1.86242
TGM2	-0.650201	5.71879	-6.4499	6.00568e-09	8.95682e-08	10.0441
MTCP1	-0.649973	3.52361	-6.78739	1.31465e-09	2.38632e-08	11.5294
HLX	-0.649678	6.46935	-3.92558	0.000172271	0.000752273	0.126918
SGPP1	-0.649587	6.1432	-4.08399	9.78592e-05	0.00045681	0.66359
RP11-1151B14.3	-0.649016	6.15513	-3.67667	0.00040753	0.00159441	-0.686033
IL1B	-0.6489	4.84801	-3.99199	0.000136129	0.000612354	0.350123
ENTPD5	-0.64805	7.94804	-4.36275	3.50605e-05	0.000184819	1.64224
AIG1	-0.647968	6.63563	-5.67253	1.79635e-07	1.75939e-06	6.73215
SPNS2	-0.64731	5.13864	-5.60257	2.41888e-07	2.27353e-06	6.44306
SPATA18	-0.647096	3.42723	-8.24605	1.52857e-12	6.54171e-11	18.1576
SAT1	-0.646771	10.6331	-5.07638	2.15189e-06	1.5559e-05	4.32551
IFI44	-0.646286	4.86391	-3.70133	0.000374797	0.00148134	-0.607225
SLC38A3	-0.646171	8.54304	-2.84373	0.00555258	0.0152959	-3.10784
SH3D19	-0.646167	6.5091	-6.68554	2.08421e-09	3.5963e-08	11.0786
CRYM	-0.646065	7.0748	-3.78607	0.000280316	0.00115054	-0.333406
C4orf19	-0.646022	6.48412	-4.39383	3.1196e-05	0.00016672	1.75392
A2M-AS1	-0.645846	4.57043	-4.99156	3.03197e-06	2.11593e-05	3.99443
SLC7A7	-0.642808	6.73849	-3.83871	0.000233572	0.000983473	-0.161112
FAM210B	-0.642672	8.2094	-5.28152	9.28521e-07	7.42782e-06	5.13849
LEPREL1	-0.641726	5.12132	-7.26416	1.48568e-10	3.49665e-09	13.665
INHBE	-0.64158	8.14118	-1.72601	0.0878836	0.153999	-5.51591
CBR1	-0.641479	8.55507	-3.77934	0.000286908	0.00117426	-0.355339
CCNL1	-0.641399	6.12499	-5.58395	2.6176e-07	2.42862e-06	6.36638
CAMK2B	-0.641341	4.61548	-8.25646	1.45556e-12	6.26644e-11	18.2057
SCO1	-0.640857	6.24563	-5.59749	2.47162e-07	2.31401e-06	6.42211
TSPAN7	-0.638716	5.97381	-2.70604	0.00818821	0.021266	-3.45971
ICAM1	-0.638404	6.6028	-2.88353	0.00495095	0.0138315	-3.00343
SERPINA5	-0.638005	10.094	-3.07498	0.00281009	0.00851393	-2.48464
AOAH	-0.637446	5.02683	-6.61452	2.87063e-09	4.73447e-08	10.7655
NRG1	-0.637167	4.15188	-6.06224	3.33473e-08	3.99853e-07	8.37119
FAH	-0.636806	6.80715	-6.17842	2.00256e-08	2.57057e-07	8.86843
OAF	-0.636519	6.77946	-7.63389	2.68046e-11	7.76008e-10	15.3447
DNAJB14	-0.636498	6.7426	-4.57304	1.5767e-05	9.14391e-05	2.40766
ARHGAP10	-0.636037	5.64359	-5.74889	1.29596e-07	1.3157e-06	7.04957
KLF6	-0.635898	8.07693	-3.80488	0.000262672	0.00108902	-0.272033
COL6A2	-0.63519	6.24039	-3.9918	0.000136221	0.000612639	0.349484
SARAF	-0.635115	9.66894	-5.2084	1.25508e-06	9.69437e-06	4.84679
AADACP1	-0.635105	4.77414	-3.01412	0.0033732	0.00996952	-2.65248
LILRB3	-0.634737	6.25223	-8.23918	1.57877e-12	6.74323e-11	18.1259
TANGO6	-0.634356	5.33349	-9.14305	2.22281e-14	1.71911e-12	22.3175
DENND4A	-0.633361	6.00057	-4.47509	2.29359e-05	0.000127517	2.04835
GC	-0.632465	12.7702	-3.98768	0.000138233	0.0006204	0.335575
CLPX	-0.631263	7.37391	-5.32975	7.6035e-07	6.21335e-06	5.33203
CES4A	-0.630998	5.78652	-4.84699	5.40342e-06	3.51069e-05	3.43727
AMFR	-0.630346	5.53684	-3.55352	0.000615938	0.00227885	-1.07393
CPEB4	-0.630169	7.04172	-3.77914	0.000287099	0.00117459	-0.355969
DBT	-0.627492	5.84324	-6.42646	6.66808e-09	9.81627e-08	9.94187
FYB	-0.626448	4.61377	-6.81398	1.16531e-09	2.13854e-08	11.6474
USP38	-0.625508	5.71722	-5.19101	1.34798e-06	1.03256e-05	4.7777
CPNE8	-0.625492	4.80899	-5.55711	2.9325e-07	2.68854e-06	6.25608
PXDN	-0.624505	6.32301	-4.27541	4.85612e-05	0.000245699	1.33108
TAPBPL	-0.623219	6.5424	-3.76255	0.000303977	0.00123478	-0.40986
EI24	-0.622173	7.97714	-5.8208	9.51399e-08	1.00353e-06	7.35021
HMOX2	-0.621826	6.61579	-6.75865	1.49748e-09	2.67999e-08	11.402
SPSB3	-0.621572	7.36379	-5.25015	1.05692e-06	8.28657e-06	5.0131
ABHD15	-0.620685	5.52514	-4.00197	0.000131369	0.000593779	0.383893
ACVR1C	-0.619208	4.39664	-4.92704	3.928e-06	2.66315e-05	3.74464
EXOC3L4	-0.618392	5.48311	-3.93345	0.000167554	0.000734637	0.153218
ZMYND12	-0.618306	4.61705	-4.68663	1.01538e-05	6.18162e-05	2.83026
IRF9	-0.618	7.50001	-3.85539	0.000220384	0.000935584	-0.106172
C3AR1	-0.615398	6.41373	-4.39854	3.06467e-05	0.00016419	1.77091
MAGI2-IT1	-0.615274	2.92299	-5.426	5.09044e-07	4.3813e-06	5.72094
TRIB1	-0.614607	5.47516	-7.58994	3.28835e-11	9.39436e-10	15.1441
SCARA5	-0.614276	4.12309	-8.57875	3.1913e-13	1.71059e-11	19.6974
BIN2	-0.61411	5.31835	-7.0793	3.47451e-10	7.39102e-09	12.8324
FBXO21	-0.613661	6.66371	-5.10728	1.89792e-06	1.39462e-05	4.44686
CPVL	-0.613524	6.53574	-2.37666	0.0196556	0.0445534	-4.24072
HOOK1	-0.612479	6.88743	-3.76998	0.000296303	0.00120905	-0.385741
ABHD5	-0.612181	4.82854	-5.51072	3.56666e-07	3.19045e-06	6.06604
NDUFAF1	-0.612175	7.56394	-5.74741	1.30419e-07	1.32158e-06	7.04341
FPR3	-0.612051	4.5817	-5.16072	1.52605e-06	1.1519e-05	4.6577
INPP1	-0.611804	7.94275	-4.80308	6.42915e-06	4.0924e-05	3.26988
FDX1	-0.611708	7.57748	-4.85626	5.20818e-06	3.40734e-05	3.47272
PRRG1	-0.611666	5.82636	-4.60217	1.40917e-05	8.2788e-05	2.51546
AEBP1	-0.611209	6.61756	-2.90085	0.00470839	0.0132743	-2.95762
MICU1	-0.610514	8.2929	-5.70301	1.57719e-07	1.56631e-06	6.85862
PUS10	-0.609698	4.642	-5.34098	7.25688e-07	5.9843e-06	5.37723
LOC100653086	-0.609464	5.73468	-3.25696	0.0016045	0.00522723	-1.96685
GFRA1	-0.609057	5.10739	-4.13017	8.27806e-05	0.000393981	0.82275
IL1RL1	-0.608985	4.22756	-6.34102	9.75488e-09	1.36638e-07	9.57034
DCAF11	-0.607746	7.21867	-5.33375	7.47828e-07	6.13185e-06	5.34811
TIMP1	-0.607725	9.95025	-2.07867	0.0405828	0.0815611	-4.87027
F2	-0.607656	11.2176	-3.50219	0.000729703	0.0026442	-1.23267
SESN1	-0.607558	7.28658	-4.96511	3.37218e-06	2.32119e-05	3.89181
FILIP1L	-0.606791	4.46167	-4.45191	2.50468e-05	0.000137977	1.96403
GIMAP7	-0.606388	5.73021	-3.22524	0.00177184	0.00570884	-2.0588
SERPINF1	-0.606184	11.3309	-2.82622	0.0058379	0.0159762	-3.15339
CREM	-0.605483	5.64897	-5.57415	2.72855e-07	2.52184e-06	6.32607
TIGD2	-0.605293	6.68242	-2.9552	0.00401641	0.0115905	-2.81239
C2orf40	-0.605188	3.44201	-5.4311	4.98296e-07	4.29733e-06	5.74163
PYGL	-0.604781	8.54775	-4.40344	3.00858e-05	0.000161504	1.78859
WDFY2	-0.60437	5.67507	-5.61587	2.28611e-07	2.16561e-06	6.4979
MAP2K4	-0.603884	5.39715	-6.00965	4.19584e-08	4.87975e-07	8.14734
SYNPO2	-0.603648	4.72001	-6.70285	1.92745e-09	3.33644e-08	11.1551
SERPIND1	-0.603393	11.4081	-4.72138	8.86475e-06	5.45824e-05	2.96078
TMEM37	-0.602626	6.53663	-5.36788	6.48856e-07	5.42299e-06	5.48568
DECR1	-0.602608	10.1637	-4.38238	3.25684e-05	0.000173072	1.71274
AOC3	-0.602104	6.00413	-5.3379	7.35035e-07	6.03381e-06	5.36483
MGST2	-0.602007	9.29337	-5.5494	3.02959e-07	2.77051e-06	6.22445
CRK	-0.601845	7.27379	-6.59692	3.10717e-09	5.07818e-08	10.6881
BCL2A1	-0.601463	3.92769	-2.23468	0.0279912	0.0598489	-4.55003
EDEM1	-0.600905	7.88502	-5.5147	3.50743e-07	3.14768e-06	6.08229
RP1-93H18.6	-0.600139	3.52627	-3.65904	0.000432591	0.00167761	-0.742168
NFIA	-0.599833	6.00121	-5.511	3.56255e-07	3.19045e-06	6.06716
ARMCX3	-0.599138	6.62077	-2.30084	0.0237834	0.0521813	-4.40801
COX7A1	-0.598319	6.75186	-3.83495	0.00023665	0.000994693	-0.173485
HHIP-AS1	-0.598294	5.13752	-8.43482	6.28847e-13	3.08092e-11	19.0306
FAM150B	-0.598192	3.4812	-2.74813	0.00728142	0.019255	-3.35369
APOH	-0.598047	10.5177	-4.33475	3.89361e-05	0.000202586	1.54203
GAS6	-0.59783	6.92504	-3.93504	0.00016661	0.000730943	0.158569
SRSF8	-0.597486	6.3974	-7.00175	4.95462e-10	1.01124e-08	12.4848
IL1RN	-0.596551	5.01198	-5.09186	2.02073e-06	1.47337e-05	4.38627
CHIC2	-0.59649	6.71719	-4.27395	4.88256e-05	0.000246749	1.3259
DCTN6	-0.596174	7.66679	-4.97986	3.1781e-06	2.2043e-05	3.949
GIMAP2	-0.596144	5.35783	-2.92467	0.00439268	0.0124791	-2.89426
SEC31B	-0.59507	5.32054	-5.6517	1.96304e-07	1.8986e-06	6.64592
ARHGAP9	-0.595046	4.84195	-6.45864	5.77576e-09	8.6818e-08	10.0822
VWA8	-0.594186	6.18205	-5.4776	4.10006e-07	3.61215e-06	5.9308
KLF9	-0.59402	5.90275	-5.5179	3.46039e-07	3.1132e-06	6.0954
PROSC	-0.59401	5.70068	-6.54712	3.88628e-09	6.16537e-08	10.4694
SLC2A9	-0.593688	5.559	-7.24906	1.59276e-10	3.71144e-09	13.5967
A2M	-0.593594	7.7752	-5.18983	1.35449e-06	1.03645e-05	4.77304
TCF21	-0.593246	3.72803	-9.55365	3.19707e-15	3.31256e-13	24.2252
ATP7B	-0.593245	6.10662	-3.9154	0.000178563	0.000777086	0.0929436
KDM6B	-0.592879	6.08081	-5.75554	1.25951e-07	1.28292e-06	7.07731
GLYCTK	-0.592526	7.82707	-3.93262	0.00016804	0.000736175	0.150469
TJP2	-0.592148	5.45107	-4.91601	4.10512e-06	2.76591e-05	3.70211
MXRA8	-0.591954	6.36132	-6.19818	1.83562e-08	2.38598e-07	8.95334
CTSLP8	-0.591744	4.51559	-4.55897	1.6643e-05	9.598e-05	2.35578
MAFB	-0.591661	8.21727	-4.1513	7.66519e-05	0.000368266	0.895965
TLR4	-0.591625	3.90968	-7.10526	3.08461e-10	6.65975e-09	12.949
HSPA4L	-0.591546	5.00757	-3.43096	0.000920831	0.00323869	-1.45011
CDKN1A	-0.591345	8.37013	-2.62802	0.0101455	0.0254489	-3.65256
DSG1	-0.59014	4.08019	-4.25609	5.21635e-05	0.000261664	1.26279
DHX58	-0.589499	5.85221	-6.25575	1.42352e-08	1.9135e-07	9.20141
EMP3	-0.588425	5.94808	-3.3321	0.00126529	0.00425465	-1.74625
IGK	-0.588108	5.24893	-7.18047	2.18388e-10	4.9109e-09	13.2874
CEACAM1	-0.5881	6.09901	-4.58251	1.52021e-05	8.84947e-05	2.44267
BNIP2	-0.587942	6.44512	-5.67901	1.74734e-07	1.71604e-06	6.75903
CRBN	-0.58764	7.7289	-5.65157	1.96411e-07	1.89879e-06	6.64539
TPST1	-0.587305	6.17831	-3.80687	0.000260874	0.00108202	-0.265549
PVRL3	-0.587293	5.72793	-3.0296	0.00322086	0.00958205	-2.61006
EIF1AY	-0.586784	5.31623	-1.89604	0.0612623	0.114612	-5.21837
CXCL6	-0.586626	4.25834	-1.68116	0.0963068	0.16631	-5.59006
CD3D	-0.586376	6.70874	-3.72146	0.00034994	0.00139763	-0.542592
NAGS	-0.586035	7.02128	-2.35997	0.0205055	0.0461971	-4.27797
UTP3	-0.585701	7.08257	-5.24283	1.08929e-06	8.52187e-06	4.9839
LCP1	-0.585596	7.20452	-3.43514	0.000908422	0.00320389	-1.43745
MYCT1	-0.584362	4.37544	-6.52017	4.38557e-09	6.80786e-08	10.3513
CDC14B	-0.58431	5.18321	-5.39803	5.72192e-07	4.84964e-06	5.60755
SLC17A9	-0.583721	6.09276	-4.50656	2.03438e-05	0.000114487	2.16326
SPTBN2	-0.583562	5.75928	-4.43878	2.63247e-05	0.000143955	1.91639
RAB11B-AS1	-0.583356	5.5697	-4.28594	4.67008e-05	0.000237524	1.36837
SMARCA2	-0.583247	4.73018	-7.32299	1.13262e-10	2.7935e-09	13.931
SNORD89	-0.583215	5.43878	-5.83793	8.83668e-08	9.42187e-07	7.42208
AK094644	-0.58303	4.12377	-5.18097	1.40463e-06	1.07103e-05	4.73788
C4BPB	-0.582558	9.64004	-3.29156	0.0014389	0.00476223	-1.86575
RABEPK	-0.582385	5.66371	-4.84637	5.41684e-06	3.51834e-05	3.43488
KAT2B	-0.581644	7.56942	-3.70241	0.000373421	0.00147616	-0.60376
CMTM6	-0.580881	6.05489	-8.68852	1.90147e-13	1.11589e-11	20.2065
RMDN2	-0.579477	4.60631	-7.50589	4.85822e-11	1.33171e-09	14.7612
TERF2IP	-0.579423	7.97413	-6.32043	1.06887e-08	1.48565e-07	9.48108
UBE2D3	-0.579361	7.05331	-8.04993	3.83843e-12	1.45571e-10	17.253
THNSL1	-0.579281	5.5527	-4.42525	2.77079e-05	0.000150342	1.86737
ADI1	-0.579214	9.07397	-3.76785	0.000298481	0.00121588	-0.39265
MX1	-0.578855	7.32456	-2.62189	0.0103157	0.0257834	-3.66749
MPP1	-0.578693	7.3055	-4.99399	3.00247e-06	2.10008e-05	4.00387
PTGIS	-0.578106	4.12252	-8.61917	2.6374e-13	1.47961e-11	19.8848
PLSCR1	-0.577892	5.84268	-5.3764	6.26224e-07	5.2684e-06	5.52009
ITPRIP	-0.577513	4.9369	-6.35226	9.27949e-09	1.30655e-07	9.61912
ELL2	-0.577283	6.58923	-5.3203	7.90758e-07	6.43512e-06	5.29404
APOC3	-0.576453	9.99959	-3.01278	0.00338676	0.0100041	-2.65616
NAP1L5	-0.575453	4.82572	-2.92769	0.00435396	0.0123929	-2.88617
IQGAP2	-0.57528	6.75048	-6.07881	3.10152e-08	3.75215e-07	8.44186
PPAPDC2	-0.574853	6.87075	-3.69713	0.000380189	0.00150046	-0.620673
GCHFR	-0.574403	7.90879	-4.44119	2.6086e-05	0.000142938	1.92511
PPP1R15A	-0.57432	6.24685	-3.72569	0.000344919	0.00138012	-0.528978
CTD-2325A15.5	-0.573941	6.65096	-3.29453	0.00142546	0.00471992	-1.85704
PGRMC2	-0.573766	7.34901	-6.56744	3.54743e-09	5.69457e-08	10.5586
KLF11	-0.573651	5.68041	-4.98902	3.06313e-06	2.13355e-05	3.98456
SIGLEC7	-0.57358	5.55949	-9.45237	5.1571e-15	4.98558e-13	23.7548
RILPL2	-0.573415	6.89156	-4.83476	5.6719e-06	3.65768e-05	3.39056
DAAM2	-0.573139	5.74829	-4.97247	3.2739e-06	2.26289e-05	3.92034
C3	-0.572481	13.6425	-3.58812	0.000548936	0.00205732	-0.965922
GRAMD4	-0.572004	6.45918	-3.68161	0.000400764	0.00157192	-0.670279
TNFAIP2	-0.57191	6.30507	-5.71731	1.48364e-07	1.48438e-06	6.91806
CD74	-0.571763	7.13569	-3.89181	0.000194009	0.000835243	0.0144025
SIGLEC11	-0.571697	3.79535	-8.1819	2.06627e-12	8.49052e-11	17.8614
NNT	-0.570023	6.23711	-4.43132	2.7079e-05	0.000147299	1.88935
RASGRP1	-0.569185	4.57329	-2.9178	0.00448168	0.012708	-2.91258
SOD2	-0.568942	8.46822	-2.12085	0.0367706	0.0752269	-4.78575
GNAO1	-0.568899	4.93941	-9.32437	9.43888e-15	8.34282e-13	23.1601
SH3BGRL2	-0.568259	7.70412	-3.53933	0.000645583	0.00237595	-1.11798
KIAA0040	-0.568207	5.29898	-5.59305	2.51861e-07	2.34846e-06	6.40382
CREBL2	-0.567918	7.35862	-4.12097	8.55944e-05	0.000406123	0.790944
C9orf72	-0.566797	4.42064	-5.21749	1.20905e-06	9.39292e-06	4.88295
LNX2	-0.566708	7.29729	-4.96652	3.35313e-06	2.31102e-05	3.89727
KIFC3	-0.566647	6.03187	-5.80281	1.02803e-07	1.07754e-06	7.27485
SLC25A25	-0.56615	8.08797	-3.05883	0.00295036	0.00888806	-2.52945
ABI3BP	-0.565796	3.46413	-5.27387	9.58355e-07	7.62424e-06	5.10787
MPDU1	-0.565778	5.56426	-7.5429	4.09155e-11	1.14179e-09	14.9297
AMOTL2	-0.56547	7.04434	-3.50697	0.000718323	0.00260863	-1.21796
ELF1	-0.56536	7.10172	-5.85254	8.29667e-08	8.91193e-07	7.48344
ITPR2	-0.565308	6.59612	-3.22491	0.00177362	0.00571289	-2.05974
LRRFIP1	-0.565263	7.03789	-6.07407	3.16648e-08	3.82006e-07	8.42165
NMRK1	-0.565077	5.51882	-6.22427	1.63602e-08	2.15761e-07	9.06565
DAAM1	-0.565012	6.07523	-4.81137	6.22197e-06	3.97219e-05	3.30142
TNFSF13	-0.564283	6.11511	-4.35945	3.54976e-05	0.00018685	1.6304
HERPUD1	-0.56405	7.01804	-7.48165	5.4362e-11	1.46056e-09	14.6509
ANXA6	-0.563943	5.45763	-6.98728	5.29335e-10	1.07229e-08	12.42
PIM3	-0.56372	8.04483	-4.37767	3.31505e-05	0.00017582	1.6958
DBH-AS1	-0.563669	7.10541	-2.69809	0.00837066	0.0216878	-3.47958
HMX1	-0.563492	6.4019	-5.10138	1.94401e-06	1.42318e-05	4.42368
CHN2	-0.56334	6.21441	-4.34804	3.70474e-05	0.000194018	1.58955
IGLJ3	-0.562938	5.13017	-5.00239	2.90256e-06	2.03611e-05	4.03653
ALB	-0.562128	11.1268	-2.94854	0.00409588	0.0117708	-2.83032
ANKRD46	-0.562055	7.62202	-4.15178	7.6516e-05	0.000367722	0.897654
RP11-250B2.6	-0.562011	3.96699	-4.72056	8.8931e-06	5.47413e-05	2.95771
GAS2	-0.561674	8.48708	-3.30493	0.00137933	0.00458612	-1.82647
SLC6A1	-0.561646	8.83717	-1.79792	0.0756467	0.136477	-5.39324
PRKRA	-0.560954	6.72383	-3.83875	0.000233537	0.000983473	-0.160971
RNF165	-0.559724	3.29817	-6.54138	3.98757e-09	6.30298e-08	10.4443
MCCC2	-0.559488	5.74445	-5.91937	6.21319e-08	6.90337e-07	7.76496
ALOX5AP	-0.559431	5.14592	-3.30986	0.00135796	0.00452339	-1.81196
FOLR2	-0.558535	5.59166	-6.63236	2.6491e-09	4.42983e-08	10.8441
SP110	-0.558203	6.32511	-4.84072	5.5396e-06	3.58411e-05	3.41329
GATA6	-0.55816	5.4189	-5.34771	7.05678e-07	5.84825e-06	5.40432
CD48	-0.556664	4.82606	-6.00208	4.33666e-08	5.02732e-07	8.11518
ZBTB16	-0.555654	7.021	-2.08304	0.040172	0.0808776	-4.86157
PSMB8	-0.555539	7.67587	-3.21396	0.00183512	0.00588909	-2.0913
LOC102724094	-0.555237	5.11941	-7.29469	1.29058e-10	3.10281e-09	13.803
GFOD2	-0.554633	5.98125	-7.7449	1.59825e-11	4.98703e-10	15.8522
INHBA	-0.553921	5.20964	-2.75723	0.00709792	0.0188549	-3.3306
GK3P	-0.553824	4.86855	-3.39294	0.00104129	0.00359924	-1.56481
TNFRSF10B	-0.553617	6.24994	-6.13239	2.45197e-08	3.06921e-07	8.67097
ZFYVE21	-0.553576	5.96443	-5.81196	9.88299e-08	1.04093e-06	7.31319
DNAJB9	-0.553372	7.77131	-3.80062	0.000266573	0.00110228	-0.285953
VCAM1	-0.55324	7.90297	-1.57438	0.119016	0.197222	-5.7592
F3	-0.553228	4.93029	-4.95377	3.52917e-06	2.42002e-05	3.84791
TNFRSF1A	-0.552584	8.62753	-4.38398	3.23738e-05	0.000172122	1.71848
ZFP1	-0.552533	4.06183	-7.14696	2.54737e-10	5.64619e-09	13.1365
BTK	-0.551864	5.34076	-7.98963	5.09173e-12	1.86567e-10	16.9755
LOC100506699	-0.551861	3.10783	-7.44543	6.42948e-11	1.69258e-09	14.4863
RUFY3	-0.551778	5.61506	-4.34153	3.79612e-05	0.000198345	1.56627
ZCCHC2	-0.551077	6.52743	-5.56864	2.79291e-07	2.5773e-06	6.30343
SEC14L4	-0.550207	6.46388	-2.87504	0.00507401	0.0141285	-3.0258
FOSL1	-0.549669	4.47104	-5.61963	2.24993e-07	2.13694e-06	6.51339
NFAT5	-0.549571	6.61079	-4.814	6.15761e-06	3.93807e-05	3.31143
CST3	-0.549321	6.91767	-5.64636	2.00823e-07	1.93539e-06	6.62381
APOA4	-0.549315	6.12601	-3.93336	0.000167605	0.00073468	0.152926
SEMA4B	-0.548538	6.96075	-3.60979	0.000510556	0.00193525	-0.897885
MUC6	-0.548496	4.17995	-6.19272	1.88029e-08	2.43672e-07	8.92989
CES3	-0.547883	6.7214	-5.23652	1.118e-06	8.7307e-06	4.95872
DNAJC15	-0.547311	6.11288	-3.93648	0.000165767	0.000727542	0.163372
PRG2	-0.546667	5.56404	-3.2721	0.00152997	0.00501232	-1.92273
RP4-680D5.8	-0.545705	5.57314	-3.20618	0.00188007	0.00601372	-2.1137
ST6GALNAC6	-0.545335	5.8313	-5.46584	4.30771e-07	3.77207e-06	5.88287
SH3TC1	-0.545027	5.79978	-7.19068	2.08373e-10	4.70341e-09	13.3334
KRCC1	-0.544775	6.90862	-3.40548	0.00100002	0.00347766	-1.52709
NT5E	-0.544235	5.51054	-3.81005	0.000258009	0.00107256	-0.25512
DSE	-0.544071	3.67288	-8.13477	2.57807e-12	1.03577e-10	17.644
KLHL8	-0.54405	6.17941	-5.16577	1.4948e-06	1.13063e-05	4.6777
PNPLA4	-0.543943	5.94901	-4.57771	1.54858e-05	9.00014e-05	2.42492
TTC39B	-0.543299	3.76049	-6.64337	2.52083e-09	4.24201e-08	10.8926
NRROS	-0.542661	5.03192	-5.16031	1.52861e-06	1.15338e-05	4.65607
SH3YL1	-0.542117	6.08906	-4.12143	8.54519e-05	0.000405536	0.79253
ICAM3	-0.541099	7.66981	-3.67995	0.000403034	0.00157882	-0.675594
NPDC1	-0.540945	5.93433	-5.0894	2.04106e-06	1.48619e-05	4.3766
JAK1	-0.54074	6.48858	-4.72184	8.84878e-06	5.44995e-05	2.96252
GPRC5C	-0.539999	6.63945	-5.93762	5.74022e-08	6.44398e-07	7.84206
CPS1-IT1	-0.539237	5.39085	-1.72497	0.0880705	0.154289	-5.51764
ARSE	-0.53915	8.53264	-2.58744	0.0113227	0.0278374	-3.75095
ABCC6P1	-0.538602	6.63373	-2.22354	0.0287606	0.0611979	-4.57358
ACAD8	-0.53783	6.17811	-3.35359	0.00118145	0.0040057	-1.68245
COBLL1	-0.537603	5.09051	-4.36587	3.46521e-05	0.000182978	1.65344
SPAG7	-0.53719	8.10042	-6.44598	6.11172e-09	9.08514e-08	10.027
RAB20	-0.537156	5.57816	-6.52232	4.34333e-09	6.75681e-08	10.3607
NCF1	-0.536795	4.60815	-5.07577	2.15725e-06	1.55819e-05	4.32311
PTPRD	-0.536642	4.1097	-4.56622	1.61862e-05	9.36445e-05	2.38248
CXCL8	-0.536617	5.43431	-1.7594	0.0820126	0.145716	-5.45953
SUN2	-0.53633	8.17013	-5.63269	2.12845e-07	2.03765e-06	6.56731
ABCC3	-0.535989	7.5191	-4.01055	0.000127407	0.000577196	0.412956
PRR5	-0.535969	5.50169	-5.18357	1.38974e-06	1.0608e-05	4.74819
IL6	-0.535557	3.82967	-3.95289	0.000156419	0.000692263	0.21838
SDC4	-0.535052	10.1984	-3.57487	0.000573731	0.0021432	-1.00737
FAIM3	-0.534651	5.20279	-6.41062	7.15628e-09	1.04029e-07	9.87285
DLC1	-0.534476	5.39486	-5.86285	7.93547e-08	8.5707e-07	7.52677
CLIC6	-0.534229	4.46725	-5.79611	1.05808e-07	1.10423e-06	7.24682
FGR	-0.533184	5.10843	-4.08978	9.58328e-05	0.000448607	0.683483
FST	-0.533003	8.10675	-1.65049	0.102435	0.175036	-5.6397
KDM5D	-0.532825	6.59371	-1.58277	0.11709	0.194758	-5.74629
LTBP1	-0.532799	6.33812	-3.9312	0.000168888	0.000739289	0.145705
CD86	-0.532754	4.40451	-5.03516	2.54291e-06	1.80843e-05	4.16424
CD274	-0.53146	4.41489	-4.36819	3.43529e-05	0.000181442	1.66174
MRPL46	-0.530716	7.55866	-4.47626	2.28345e-05	0.000127051	2.0526
GAS1	-0.530594	3.8824	-5.03904	2.50338e-06	1.78383e-05	4.17937
SORBS2	-0.530345	6.39772	-4.55718	1.67579e-05	9.65395e-05	2.34918
SDC3	-0.530112	4.91021	-6.2885	1.23142e-08	1.68881e-07	9.3429
CSF2RB	-0.529789	4.4614	-3.0367	0.00315309	0.00940499	-2.59053
CCL23	-0.529751	3.09704	-7.06962	3.63196e-10	7.69571e-09	12.789
OSTF1	-0.529605	6.44628	-5.49256	3.85016e-07	3.40863e-06	5.99182
CD53	-0.529466	4.95589	-6.50028	4.79417e-09	7.37866e-08	10.2642
NCKAP1L	-0.52866	5.09653	-5.80986	9.97301e-08	1.0494e-06	7.30437
GDF2	-0.528603	5.90957	-6.656	2.3813e-09	4.03814e-08	10.9483
IFT88	-0.528596	7.2206	-5.47437	4.15603e-07	3.65403e-06	5.91765
AMT	-0.528193	8.38387	-5.01864	2.71846e-06	1.92317e-05	4.09979
RASSF2	-0.528176	4.87353	-3.27738	0.00150473	0.00494311	-1.90729
FLVCR2	-0.528157	5.77172	-3.84016	0.000232397	0.000979289	-0.156347
SDHB	-0.528114	6.02705	-6.82326	1.11723e-09	2.05553e-08	11.6887
PTN	-0.527668	4.63643	-5.84708	8.49458e-08	9.11547e-07	7.4605
GIMAP8	-0.527103	4.31798	-4.7295	8.58729e-06	5.3055e-05	2.99136
CASP7	-0.526331	6.74451	-4.2687	4.97854e-05	0.00025113	1.30732
PLIN2	-0.526278	7.00603	-5.19984	1.3e-06	1.00005e-05	4.81277
SLC25A13	-0.526138	7.41734	-4.97265	3.27162e-06	2.26204e-05	3.92102
SPATA2L	-0.526019	7.45193	-3.89782	0.000189955	0.000819419	0.0343888
SCARB2	-0.525939	7.11194	-4.59116	1.47033e-05	8.60075e-05	2.47468
ANKRD37	-0.52586	4.50788	-4.48697	2.19221e-05	0.000122731	2.09166
CMTR2	-0.525624	6.23403	-4.17961	6.91178e-05	0.000336045	0.994494
IFI6	-0.525549	6.34752	-2.75411	0.00716034	0.0189905	-3.33853
NUDT9	-0.525344	7.40557	-3.72386	0.000347083	0.00138801	-0.534868
SPATA6L	-0.525144	3.46716	-10.4226	5.36086e-17	8.75413e-15	28.2478
GCLM	-0.525069	7.99513	-2.46478	0.0156681	0.0367199	-4.04036
RNF144B	-0.524766	5.64751	-6.23145	1.58493e-08	2.09662e-07	9.0966
NFE2L2	-0.52445	5.99408	-7.30086	1.25441e-10	3.03172e-09	13.8309
RP11-548H18.2	-0.524259	5.19229	-3.98754	0.000138303	0.000620459	0.335092
DNMBP	-0.524226	6.76519	-3.71821	0.000353833	0.00141142	-0.553015
AP1G1	-0.524214	6.01933	-8.1986	1.91039e-12	7.9864e-11	17.9385
ANKS4B	-0.52416	4.64441	-5.50899	3.59282e-07	3.20968e-06	6.05895
METTL7A	-0.523552	7.58984	-5.2597	1.0161e-06	8.01005e-06	5.05123
MPPED1	-0.523306	4.89162	-6.85284	9.76763e-10	1.82816e-08	11.8202
LMAN1	-0.523214	6.33567	-4.60126	1.41415e-05	8.30576e-05	2.51208
ALDH3A2	-0.522724	8.82269	-3.43993	0.000894413	0.00315963	-1.42294
ENDOD1	-0.522332	4.54043	-4.84715	5.39994e-06	3.50947e-05	3.43789
MRPL34	-0.521925	7.86023	-4.48091	2.24335e-05	0.000125109	2.06957
BCKDHA	-0.521901	7.7431	-5.34174	7.23398e-07	5.97635e-06	5.38029
RP1-151F17.2	-0.521708	6.16734	-3.03747	0.00314586	0.00939119	-2.58842
MRPS6	-0.521052	7.75258	-6.1155	2.64068e-08	3.27139e-07	8.59868
HECTD3	-0.520981	7.52722	-4.47919	2.25808e-05	0.000125801	2.0633
C1orf54	-0.520894	7.31093	-3.90162	0.000187439	0.000810177	0.0470135
2021-09-04	-0.520688	4.53326	-5.96018	5.20447e-08	5.89142e-07	7.93748
AKR1C1	-0.520494	8.04812	-2.49499	0.014478	0.0343283	-3.97022
RBMS1	-0.520205	7.32493	-3.36488	0.00113953	0.00388852	-1.64881
PER2	-0.519607	5.65634	-5.54798	3.04789e-07	2.78372e-06	6.21861
PTMS	-0.519348	5.70884	-7.01791	4.60179e-10	9.46361e-09	12.5571
JUND	-0.519176	6.16896	-4.5351	1.82399e-05	0.000103877	2.26791
RP11-320N7.2	-0.518961	3.40131	-3.79887	0.000268192	0.00110792	-0.29167
PVALB	-0.518027	3.63374	-4.79843	6.54822e-06	4.15353e-05	3.25221
GRB14	-0.517514	8.08627	-2.65557	0.00941042	0.0239069	-3.585
PPFIBP2	-0.517162	7.39527	-4.55234	1.70725e-05	9.81693e-05	2.33134
SFRP1	-0.516987	3.62677	-8.05643	3.72316e-12	1.41696e-10	17.283
MRPL32	-0.516788	8.68035	-6.64335	2.52111e-09	4.24201e-08	10.8925
TP53TG1	-0.515667	6.66487	-3.79375	0.000272982	0.00112491	-0.30838
CSAD	-0.515187	5.46613	-4.91367	4.1436e-06	2.78663e-05	3.69311
TTC38	-0.514027	6.60649	-6.95338	6.17927e-10	1.22539e-08	12.2685
ACPT	-0.514027	5.69611	-6.09792	2.85233e-08	3.4877e-07	8.52351
SLITRK6	-0.512703	2.93949	-8.62508	2.56493e-13	1.45022e-11	19.9122
OXNAD1	-0.512217	6.65225	-4.43198	2.70117e-05	0.00014708	1.89173
PHYH	-0.512078	10.9559	-2.89354	0.00480938	0.0135011	-2.97698
LOC102723845	-0.511942	6.21438	-1.87974	0.0634782	0.117994	-5.24801
APOB	-0.511844	9.95631	-2.51443	0.0137554	0.0328524	-3.92467
RGAG4	-0.511461	5.51917	-7.15371	2.46964e-10	5.50772e-09	13.1669
C5AR1	-0.511163	5.80186	-2.07178	0.0412363	0.0826674	-4.88392
CCNH	-0.511109	7.35822	-5.39326	5.83701e-07	4.93945e-06	5.58825
MAFF	-0.51098	6.78175	-2.05222	0.0431435	0.0857918	-4.92249
LINC00959	-0.510291	4.47998	-4.24202	5.49482e-05	0.000274424	1.21318
MAN2B2	-0.510226	6.92461	-4.19816	6.45757e-05	0.000316592	1.05926
PPP3CA	-0.509817	7.00593	-4.8406	5.54211e-06	3.58466e-05	3.41285
LOC101927287	-0.509618	3.99279	-4.61525	1.33969e-05	7.92869e-05	2.564
GBE1	-0.509494	9.28062	-2.93972	0.00420335	0.0120354	-2.854
ZMAT3	-0.509487	5.97092	-5.19749	1.3126e-06	1.00883e-05	4.80344
C19orf12	-0.508768	6.9623	-4.0381	0.000115437	0.000529502	0.506627
HEY2	-0.508689	5.51578	-3.2815	0.00148532	0.00488945	-1.89524
ESD	-0.507665	7.13267	-7.1943	2.04936e-10	4.64214e-09	13.3497
TVP23B	-0.507638	7.33231	-4.10181	9.17518e-05	0.000431931	0.724865
HSD17B8	-0.507374	8.02905	-3.82138	0.000248076	0.00103728	-0.218037
HDAC6	-0.507198	5.89261	-7.94524	6.26817e-12	2.22522e-10	16.7713
GUCY1A3	-0.506688	5.23269	-3.51652	0.000696097	0.00253899	-1.18854
DHRS4-AS1	-0.50622	5.0318	-5.07834	2.13483e-06	1.5446e-05	4.3332
ARHGEF6	-0.506074	6.18824	-4.64095	1.21275e-05	7.25273e-05	2.65959
TNFRSF10D	-0.50605	4.62042	-6.57609	3.4122e-09	5.50344e-08	10.5966
MAP3K5	-0.505719	6.5599	-2.58599	0.0113669	0.0279177	-3.75444
CD3E	-0.505314	5.10185	-4.59985	1.42186e-05	8.34199e-05	2.50686
RP11-769O8.3	-0.504389	4.80773	-2.94967	0.00408226	0.0117446	-2.82727
ARHGDIB	-0.504271	7.18023	-4.20898	6.20588e-05	0.000305845	1.09715
BCKDK	-0.50391	7.11475	-5.63444	2.11267e-07	2.02433e-06	6.57454
IL32	-0.503387	9.73485	-1.75721	0.0823874	0.146178	-5.46325
PCSK6	-0.503327	5.32964	-4.69922	9.66703e-06	5.91033e-05	2.87748
DDX60	-0.503012	5.52782	-2.804	0.00621937	0.0168627	-3.21087
FAM99B	-0.502809	4.60975	-5.87331	7.5848e-08	8.25786e-07	7.57076
CLN5	-0.502652	6.07966	-4.21952	5.97002e-05	0.000295364	1.13409
DDC	-0.502344	6.56952	-2.61063	0.0106357	0.0264063	-3.69488
PMPCA	-0.502338	7.88271	-4.63007	1.26504e-05	7.53835e-05	2.61905
BC032415	-0.502324	4.19722	-2.60434	0.0108182	0.0267706	-3.71014
B3GAT1	-0.501991	5.15202	-3.54639	0.000630663	0.00232777	-1.09607
SORBS3	-0.501984	6.30201	-5.61694	2.27574e-07	2.15766e-06	6.50231
NDFIP2	-0.501897	5.94791	-5.21332	1.22997e-06	9.53781e-06	4.86634
BLVRB	-0.501565	9.32462	-3.4242	0.000941248	0.00330191	-1.47058
MIPEP	-0.500933	5.13402	-5.19711	1.31465e-06	1.00989e-05	4.80193
CRADD	-0.500883	6.36616	-5.66601	1.84696e-07	1.80324e-06	6.70515
NFKB1	-0.50086	6.62475	-4.57054	1.59193e-05	9.21993e-05	2.39843
SLAMF7	-0.500517	3.97885	-5.34031	7.27718e-07	5.99419e-06	5.37452
CTSB	-0.500206	9.81471	-3.45067	0.000863692	0.0030656	-1.39029
LOC100506388	-0.500065	3.99245	-7.65031	2.4833e-11	7.27685e-10	15.4197
ACO1	-0.499728	6.13066	-4.89395	4.48287e-06	2.98881e-05	3.61724
PDE3B	-0.499673	5.27177	-3.77182	0.000294437	0.00120166	-0.37978
LINC01314	-0.49929	5.80137	-3.74498	0.00032288	0.00130277	-0.466745
SAMD11	-0.499223	5.04353	-7.43602	6.71583e-11	1.75854e-09	14.4436
AKTIP	-0.498707	6.11911	-4.78993	6.77158e-06	4.28517e-05	3.21993
PRSS53	-0.498532	6.07119	-6.29918	1.17452e-08	1.62104e-07	9.38907
PDE4B	-0.497864	4.12164	-3.82472	0.000245209	0.00102648	-0.207056
CFLAR	-0.497515	6.23845	-5.16265	1.51401e-06	1.14356e-05	4.66535
TF	-0.497315	9.92312	-2.9905	0.00361867	0.0105838	-2.7169
C14orf180	-0.497169	4.7422	-6.59047	3.19868e-09	5.20417e-08	10.6597
CYGB	-0.497005	5.78448	-7.21885	1.83048e-10	4.18575e-09	13.4604
LCP2	-0.496904	4.22127	-5.83794	8.83611e-08	9.42187e-07	7.42214
NIPSNAP1	-0.496803	8.69214	-5.26699	9.85981e-07	7.80674e-06	5.08035
CYB5D1	-0.49676	5.60703	-6.38366	8.06974e-09	1.15729e-07	9.75552
GSDMB	-0.496739	5.75536	-3.55971	0.000603404	0.00224036	-1.05466
MMACHC	-0.496676	6.49551	-4.1534	7.60663e-05	0.000365919	0.903266
C14orf159	-0.496648	6.78462	-5.48726	3.93692e-07	3.47626e-06	5.9702
HS3ST3A1	-0.49639	3.13341	-5.06736	2.23208e-06	1.60584e-05	4.29016
RWDD2B	-0.496266	7.01433	-5.66726	1.83716e-07	1.79448e-06	6.71032
TBC1D2B	-0.495055	5.816	-6.4284	6.61087e-09	9.75194e-08	9.95028
BCL6	-0.494799	7.05872	-4.03134	0.00011827	0.000541124	0.483599
LAMA2	-0.494764	4.38762	-4.90606	4.27147e-06	2.86551e-05	3.66381
HMCN1	-0.494579	5.15499	-2.05763	0.0426082	0.0849145	-4.91185
NT5DC1	-0.494153	5.64205	-5.14701	1.61399e-06	1.21044e-05	4.60352
ZCCHC24	-0.493922	7.88796	-4.07096	0.00010257	0.00047613	0.618903
FLJ35700	-0.493744	3.10771	-4.62983	1.26619e-05	7.54314e-05	2.61818
FAM107B	-0.493534	8.91821	-3.50816	0.000715533	0.00260156	-1.21432
IRF7	-0.493412	7.09995	-2.71088	0.00807908	0.0210254	-3.4476
MAP1LC3B	-0.493411	7.2262	-3.42608	0.000935519	0.00328608	-1.46489
SLC22A18	-0.493358	8.65576	-1.84993	0.0677064	0.124654	-5.30161
IL1R1	-0.493208	6.08788	-4.29206	4.56518e-05	0.000232829	1.39005
BNIP3L	-0.492237	7.72294	-3.38416	0.00107114	0.00368844	-1.59115
LAPTM5	-0.491791	7.82865	-2.78919	0.0064862	0.0174635	-3.24897
CCPG1	-0.49172	5.48348	-4.2881	4.63274e-05	0.00023594	1.37603
KDSR	-0.491702	5.37441	-5.36518	6.56189e-07	5.47372e-06	5.47478
CTNNA3	-0.491551	3.50952	-5.97002	4.98645e-08	5.67726e-07	7.97916
UNC5CL	-0.491503	6.8431	-1.94483	0.0550144	0.104945	-5.12824
HLA-DRB6	-0.491457	4.77798	-5.90061	6.73951e-08	7.43475e-07	7.68578
RAB3IL1	-0.491191	6.76773	-5.53451	3.22625e-07	2.92754e-06	6.1634
ACY3	-0.491	5.43313	-4.63435	1.24422e-05	7.42453e-05	2.63499
SFRP5	-0.490812	5.70301	-2.7387	0.00747632	0.019691	-3.37758
FAM69A	-0.490728	5.75568	-3.72794	0.000342274	0.0013703	-0.521724
EP300-AS1	-0.490679	6.20819	-1.99259	0.0494295	0.0960772	-5.03797
ZBTB20	-0.490198	7.62761	-3.81001	0.000258048	0.00107256	-0.255263
BACH2	-0.490168	4.47877	-5.01822	2.72302e-06	1.92577e-05	4.09817
GABRB3	-0.489977	3.28623	-4.01058	0.000127392	0.000577196	0.413063
ALAD	-0.489744	7.50828	-3.35603	0.00117227	0.00397769	-1.67519
PLIN5	-0.489465	5.38092	-6.48784	5.06864e-09	7.74058e-08	10.2098
LACTB2	-0.489155	7.85223	-2.75227	0.00719748	0.0190726	-3.34321
PCCB	-0.488512	6.12747	-6.03041	3.83247e-08	4.50555e-07	8.23561
PIK3CD	-0.487442	5.16841	-5.72072	1.46215e-07	1.46587e-06	6.93225
CBFA2T3	-0.487313	3.68728	-4.82136	5.98102e-06	3.83419e-05	3.33945
SLC17A1	-0.486962	3.70005	-4.96722	3.34378e-06	2.30604e-05	3.89997
CLEC2B	-0.486798	4.90276	-3.60306	0.000522205	0.00197147	-0.919067
KCNK1	-0.486583	5.10626	-3.09412	0.00265191	0.00809451	-2.43131
IGFLR1	-0.485923	6.28887	-4.37856	3.30406e-05	0.000175323	1.69898
SLC39A11	-0.485669	7.12441	-3.58027	0.000563506	0.00210682	-0.990501
LIMS2	-0.485425	6.8547	-3.91037	0.000181759	0.000788932	0.0761468
LGMN	-0.485128	8.22512	-3.80281	0.000264564	0.00109543	-0.278808
MLKL	-0.484993	5.38371	-3.99799	0.000133249	0.000601147	0.370411
NPW	-0.484936	3.97916	-1.3481	0.181112	0.276352	-6.08279
PDGFC	-0.484349	6.10999	-3.17625	0.00206258	0.00651523	-2.1994
HMGN5	-0.484287	3.92008	-4.61665	1.33248e-05	7.89121e-05	2.56918
NMRAL1	-0.484008	7.34285	-2.4856	0.0148387	0.0350263	-3.99208
TMBIM6	-0.483896	10.4402	-6.72834	1.71771e-09	3.01661e-08	11.2678
GRASP	-0.483884	6.54943	-5.83307	9.02402e-08	9.59328e-07	7.40166
ISOC2	-0.483305	7.04189	-4.37124	3.39614e-05	0.000179593	1.67269
DDX19B	-0.483215	4.90844	-5.51089	3.56413e-07	3.19045e-06	6.06673
SEC62	-0.483007	7.69359	-5.17771	1.42352e-06	1.08162e-05	4.72496
RASSF5	-0.482972	5.41194	-5.03996	2.49408e-06	1.77779e-05	4.18297
SASH3	-0.482815	5.19974	-4.09683	9.34224e-05	0.000438557	0.707705
KCNK5	-0.482809	5.07659	-2.99641	0.00355583	0.0104239	-2.70084
SAMD4A	-0.482421	4.81901	-7.48859	5.26412e-11	1.42676e-09	14.6825
RPS27L	-0.482312	7.57707	-3.74122	0.000327062	0.00131768	-0.478879
SYTL2	-0.482219	4.9745	-4.50591	2.03944e-05	0.000114741	2.16088
SORBS1	-0.482104	6.19387	-6.44767	6.06591e-09	9.03831e-08	10.0343
LRRC25	-0.482056	5.15505	-4.27388	4.88389e-05	0.000246759	1.32564
IL7	-0.482033	4.59117	-2.17657	0.0322126	0.0674953	-4.67175
ITGB2	-0.481987	5.50827	-3.98776	0.000138198	0.000620371	0.335816
AGMAT	-0.481725	6.54541	-4.19343	6.57068e-05	0.000321408	1.04271
CREB3L3	-0.481718	5.21195	-2.2669	0.025867	0.0561047	-4.48133
FUCA1	-0.481633	6.07107	-7.28653	1.34008e-10	3.20658e-09	13.7661
CFDP1	-0.481497	6.69195	-4.79117	6.73854e-06	4.26551e-05	3.22463
ESPN	-0.480804	6.05081	-4.47651	2.28121e-05	0.000126958	2.05354
RAC2	-0.48054	5.5329	-4.59061	1.47348e-05	8.61218e-05	2.47263
RAB4B	-0.479864	5.7608	-5.39886	5.7022e-07	4.83509e-06	5.6109
ABI3	-0.479683	5.96899	-7.22517	1.77798e-10	4.07862e-09	13.4889
2021-03-01	-0.4796	8.02297	-3.15085	0.00223032	0.00697741	-2.27164
SETD7	-0.479588	6.01728	-5.7185	1.4761e-07	1.4778e-06	6.92302
ANKS1A	-0.479414	6.80217	-4.12144	8.54469e-05	0.000405536	0.792586
IFNAR1	-0.478907	5.48461	-6.13099	2.46713e-08	3.08641e-07	8.66496
KLF10	-0.478583	8.77944	-3.00452	0.0034711	0.010217	-2.67873
DERA	-0.47827	8.50811	-4.06787	0.000103718	0.000480638	0.608319
TMEM173	-0.477978	5.3118	-4.15641	7.52353e-05	0.00036242	0.913724
ARSD	-0.477675	6.32671	-4.2379	5.57901e-05	0.0002785	1.19868
RASGEF1B	-0.477387	3.51474	-5.31621	8.04277e-07	6.53287e-06	5.27762
TMEM261	-0.477132	5.79405	-4.80566	6.36397e-06	4.05567e-05	3.27969
ACTR3C	-0.477031	5.9132	-3.40275	0.00100887	0.00350508	-1.53531
MSMO1	-0.477008	10.4514	-2.34896	0.0210835	0.0473369	-4.3024
TUBB6	-0.477001	6.22685	-2.32848	0.0221973	0.0493413	-4.34757
MZB1	-0.476779	4.31946	-4.22492	5.85249e-05	0.000290878	1.15304
TRAPPC8	-0.476761	9.07255	-4.0051	0.00012991	0.0005878	0.394487
IFIT3	-0.476485	6.89316	-2.67467	0.00892962	0.0228787	-3.53782
MYO10	-0.476397	3.92704	-5.51321	3.52945e-07	3.16612e-06	6.07622
ARHGEF10L	-0.47581	7.03677	-3.45601	0.000848792	0.00301767	-1.37403
NEU4	-0.47549	6.36259	-4.89146	4.52774e-06	3.01061e-05	3.60764
LOC101928230	-0.475234	5.62395	-5.89239	6.98377e-08	7.68073e-07	7.65112
AKAP7	-0.47502	6.53496	-4.79994	6.50929e-06	4.13005e-05	3.25795
GLUD2	-0.474986	5.24951	-2.33978	0.0215764	0.0482134	-4.32268
TBC1D9	-0.47497	6.03626	-3.72981	0.000340088	0.00136407	-0.515686
SPIDR	-0.474895	5.3677	-6.75135	1.54786e-09	2.76331e-08	11.3696
SUSD3	-0.474754	4.8915	-5.60482	2.39596e-07	2.25683e-06	6.45231
CA14	-0.474281	5.23358	-2.99972	0.00352094	0.010337	-2.6918
ATOH8	-0.473754	5.07283	-4.59302	1.45984e-05	8.54633e-05	2.48155
KIAA1551	-0.47351	6.8289	-2.96551	0.00389632	0.0112861	-2.78461
F10	-0.473352	8.52751	-2.79429	0.00639319	0.0172732	-3.23587
PPP1R3C	-0.472804	5.78361	-2.84845	0.00547792	0.0151075	-3.09553
TMEM205	-0.472698	9.34842	-4.1996	6.42354e-05	0.000315209	1.06429
KCNK17	-0.472679	4.31739	-6.15063	2.26304e-08	2.86083e-07	8.74917
PLEK2	-0.472501	6.53459	-2.61539	0.0104994	0.026143	-3.68333
HCAR3	-0.47246	4.36208	-2.07466	0.0409623	0.0822169	-4.87822
MMRN1	-0.472161	2.82397	-4.51017	2.00649e-05	0.000113152	2.17649
F7	-0.472132	7.58113	-3.11204	0.00251135	0.00771723	-2.38113
IGFBP2	-0.472021	8.82659	-1.35457	0.179049	0.273802	-6.07421
FSTL1	-0.471988	5.75305	-4.11798	8.65268e-05	0.000409739	0.780637
GPX2	-0.47195	6.47824	-1.81399	0.0731151	0.132772	-5.36519
NXN	-0.471359	6.05482	-2.71279	0.00803618	0.0209314	-3.4428
TST	-0.471088	10.7388	-3.3391	0.0012374	0.00417185	-1.72551
2021-03-01	-0.470731	3.75642	-4.86759	4.9789e-06	3.27019e-05	3.5161
CD33	-0.470342	4.83349	-5.56952	2.78253e-07	2.56954e-06	6.30705
HLA-DMA	-0.470332	7.27378	-2.17294	0.0324933	0.0679848	-4.67925
ETFA	-0.470086	9.74637	-3.69028	0.000389136	0.00153158	-0.642569
LOC100505570	-0.469838	5.01913	-2.15211	0.0341488	0.0707309	-4.72212
AKIRIN1	-0.469556	6.26989	-3.08526	0.00272405	0.00828268	-2.45602
THOP1	-0.469536	6.21838	-3.96212	0.000151383	0.000671487	0.249398
SS18L1	-0.469517	8.01876	-3.20605	0.00188084	0.00601529	-2.11408
ST6GALNAC3	-0.469159	3.54467	-4.25959	5.14931e-05	0.00025878	1.27513
CD1C	-0.468887	5.36852	-5.1031	1.93044e-06	1.4142e-05	4.43045
CLDN1	-0.468504	8.81738	-2.6283	0.0101377	0.0254354	-3.65188
IPCEF1	-0.468331	4.31777	-6.09228	2.92382e-08	3.56304e-07	8.49937
SERINC1	-0.468053	9.29892	-3.28706	0.00145951	0.0048172	-1.87896
PPFIBP1	-0.467481	4.7213	-4.38633	3.20885e-05	0.000170815	1.72694
UBALD1	-0.467468	5.49124	-4.34013	3.81605e-05	0.00019922	1.56126
LAMTOR3	-0.467126	6.45085	-4.34858	3.69731e-05	0.000193675	1.59147
SARDH	-0.466842	4.82677	-5.59298	2.51926e-07	2.34846e-06	6.40357
TMEM57	-0.466477	6.67221	-4.68615	1.01725e-05	6.1913e-05	2.82849
MRPL54	-0.466456	7.9776	-3.51199	0.000706568	0.00257328	-1.20252
ENPP1	-0.465768	6.03839	-4.53905	1.79653e-05	0.000102568	2.28246
PAFAH2	-0.465698	4.97176	-5.63809	2.0801e-07	1.99577e-06	6.58964
CROCCP2	-0.465538	6.81087	-5.27645	9.48184e-07	7.55999e-06	5.1182
CD247	-0.465385	5.13933	-4.8922	4.51425e-06	3.00427e-05	3.61052
C16orf46	-0.46533	4.31047	-6.32874	1.03016e-08	1.43645e-07	9.5171
USP10	-0.465292	5.84337	-5.58165	2.64325e-07	2.45032e-06	6.35691
SLC5A3	-0.465232	5.44444	-5.72091	1.46094e-07	1.46534e-06	6.93305
SAR1B	-0.4651	7.22493	-3.74479	0.000323087	0.00130336	-0.467349
WWC1	-0.464909	5.34699	-3.9711	0.000146632	0.000653162	0.279634
ENC1	-0.464791	6.58773	-2.5748	0.011714	0.0286596	-3.78134
ECI1	-0.464733	8.1277	-3.40638	0.000997091	0.0034686	-1.52436
BTN3A3	-0.464561	5.48415	-2.94961	0.00408297	0.011745	-2.82743
C17orf97	-0.464248	5.05842	-5.11264	1.85691e-06	1.36634e-05	4.46798
PLEKHA2	-0.464088	5.00179	-5.32452	7.77019e-07	6.33284e-06	5.31102
CMC4	-0.463883	7.54945	-3.24083	0.00168764	0.00546521	-2.01369
ESR1	-0.463631	4.0289	-8.80517	1.09644e-13	6.88215e-12	20.7479
IL15RA	-0.463219	6.80131	-3.18295	0.00202034	0.00640374	-2.18027
PLK3	-0.463151	4.88452	-5.90956	6.48323e-08	7.17396e-07	7.72353
CLK1	-0.462847	7.69603	-2.84474	0.00553651	0.0152555	-3.10521
SEC24D	-0.462664	4.3285	-5.73024	1.40375e-07	1.41387e-06	6.97188
PITPNA	-0.462645	6.53879	-5.36447	6.5812e-07	5.48772e-06	5.47194
PKD2	-0.462028	5.7241	-2.55486	0.0123558	0.0299892	-3.829
FAM198A	-0.461765	3.56895	-3.73264	0.000336818	0.00135246	-0.506581
CIPC	-0.461647	5.72349	-2.97426	0.00379695	0.0110277	-2.76096
RHOH	-0.461538	4.28676	-5.27712	9.45573e-07	7.54195e-06	5.12087
CDH5	-0.461472	5.53544	-2.94305	0.00416245	0.011934	-2.84506
UBL3	-0.461152	7.61467	-3.80216	0.000265162	0.00109749	-0.280941
MSRB1	-0.460973	9.32964	-3.84966	0.000224831	0.000951666	-0.125062
NXF3	-0.460853	3.62515	-9.20719	1.64177e-14	1.30546e-12	22.6156
AQP11	-0.460782	6.38633	-2.61819	0.0104198	0.0259745	-3.6765
EGR3	-0.460245	3.59128	-4.71206	9.19386e-06	5.64643e-05	2.92573
LATS2	-0.459853	5.90216	-5.59766	2.46979e-07	2.3133e-06	6.42283
PNRC1	-0.459758	8.65089	-3.59045	0.000544677	0.00204313	-0.958613
SNX9	-0.459721	8.00687	-3.85727	0.000218937	0.00092999	-0.0999458
RASAL3	-0.459592	5.75062	-4.38908	3.1758e-05	0.000169306	1.73684
LOC286087	-0.459222	2.71672	-3.28324	0.00147721	0.00486894	-1.89015
LOC100289058	-0.459062	4.62429	-3.99525	0.000134557	0.000606289	0.361145
SPI1	-0.458915	4.68735	-4.58326	1.51583e-05	8.82876e-05	2.44543
MAF	-0.458778	4.68587	-6.59761	3.09754e-09	5.06626e-08	10.6912
ZBED1	-0.458358	6.62724	-4.7713	7.28747e-06	4.57927e-05	3.14926
RAB43	-0.458322	5.45376	-4.53506	1.82427e-05	0.000103877	2.26777
GNG12	-0.458319	6.03276	-4.29552	4.5068e-05	0.000230176	1.40234
HEBP1	-0.458205	8.71028	-3.50381	0.000725846	0.00263198	-1.22771
PYROXD2	-0.457949	5.01219	-4.09374	9.44712e-05	0.000442808	0.69709
GATA6-AS1	-0.457736	5.94673	-3.1757	0.00206611	0.00652209	-2.20098
KLF2	-0.457608	5.52907	-5.30429	8.45007e-07	6.8253e-06	5.22977
HLA-DQB1	-0.457537	4.52639	-2.6827	0.0087342	0.0224524	-3.51789
MRC2	-0.456353	6.37684	-5.30183	8.53657e-07	6.88489e-06	5.2199
KDM7A	-0.456055	5.50809	-4.2956	4.50543e-05	0.000230161	1.40263
CD300A	-0.455909	4.39547	-6.43545	6.40602e-09	9.48853e-08	9.98103
RPS16P5	-0.455209	7.40625	-2.82207	0.00590756	0.0161301	-3.16417
TXLNGY	-0.455151	5.00141	-2.13483	0.035577	0.0732409	-4.75739
CNRIP1	-0.454974	5.18343	-3.80621	0.000261468	0.00108427	-0.267694
PTP4A1	-0.454377	8.40994	-3.8009	0.000266318	0.00110165	-0.285048
GHITM	-0.454316	9.0341	-3.788	0.000278458	0.00114314	-0.327129
OLFM1	-0.453013	4.88324	-4.78576	6.88381e-06	4.3473e-05	3.2041
PLK2	-0.452911	7.22086	-2.47319	0.0153283	0.036025	-4.02091
IRF1	-0.452867	6.77712	-2.88923	0.00486981	0.0136389	-2.98836
TSPAN6	-0.452806	9.02367	-3.20437	0.00189066	0.00604225	-2.1189
PELI2	-0.452298	4.29587	-8.32029	1.07813e-12	4.93348e-11	18.5007
ARSF	-0.45214	4.92154	-5.60651	2.37882e-07	2.24557e-06	6.45928
RNF128	-0.451993	9.67852	-3.13889	0.00231364	0.00719957	-2.30549
NFAM1	-0.451857	5.25838	-8.42378	6.62412e-13	3.21626e-11	18.9795
SDHD	-0.451816	6.2964	-5.49921	3.74381e-07	3.32809e-06	6.019
PCAT19	-0.451546	4.50822	-5.27848	9.4027e-07	7.50517e-06	5.12632
DDX3Y	-0.451524	4.46302	-2.83344	0.00571866	0.0156836	-3.13464
SPATA13	-0.450739	5.42464	-4.26708	5.00854e-05	0.000252408	1.30159
TMEM254	-0.450046	5.8809	-4.12716	8.36917e-05	0.000398055	0.812334
PF4	-0.449695	4.90407	-6.64506	2.50169e-09	4.21916e-08	10.9
FMOD	-0.449622	6.1634	-2.50283	0.0141823	0.0337103	-3.95187
ZEB2	-0.449498	3.64778	-5.60922	2.35158e-07	2.22276e-06	6.47047
GAS6-AS1	-0.449055	4.86242	-5.06002	2.29951e-06	1.65051e-05	4.26142
USP53	-0.448948	3.91799	-5.62092	2.23764e-07	2.12789e-06	6.51871
KANK4	-0.448918	4.73077	-1.73982	0.0854154	0.150527	-5.49272
PLCB2	-0.448514	4.94724	-8.3572	9.06247e-13	4.23861e-11	18.6714
C16orf45	-0.448063	6.02054	-5.00343	2.89043e-06	2.02958e-05	4.04057
DNAJA2	-0.447951	7.77516	-4.25926	5.15558e-05	0.000259035	1.27397
GSE1	-0.447885	6.64458	-5.3698	6.43692e-07	5.38607e-06	5.49342
ARHGAP25	-0.447664	4.63965	-6.59192	3.17786e-09	5.17417e-08	10.6661
RNMTL1	-0.447635	7.038	-4.28405	4.70295e-05	0.000238786	1.36167
CORO1A	-0.447086	5.55443	-2.64796	0.00960842	0.0243243	-3.60372
WAS	-0.447076	6.29533	-6.85073	9.86161e-10	1.84256e-08	11.8108
TMEM30A	-0.446381	6.95383	-4.13782	8.0509e-05	0.000384607	0.849231
PKLR	-0.446113	6.82187	-2.18168	0.0318197	0.0668208	-4.66115
LONRF3	-0.445517	5.31565	-3.19507	0.00194597	0.00619978	-2.14558
GLT8D2	-0.445024	3.92209	-4.33955	3.82441e-05	0.000199561	1.55917
MRPS31	-0.444517	6.43348	-4.97576	3.23099e-06	2.23823e-05	3.93307
ARHGAP30	-0.444406	5.03308	-6.70721	1.88988e-09	3.2819e-08	11.1743
HSD17B4	-0.444314	6.55234	-5.01668	2.74e-06	1.93461e-05	4.09217
IL18	-0.444301	3.53631	-3.15255	0.00221871	0.00694711	-2.26682
CALD1	-0.444201	6.43902	-5.5108	3.5655e-07	3.19045e-06	6.06636
PSMB10	-0.444101	6.61563	-2.62879	0.0101241	0.0254071	-3.65067
DPEP2	-0.443757	4.31963	-4.84596	5.42567e-06	3.52302e-05	3.43331
SH3BP5-AS1	-0.442176	5.34828	-4.27698	4.82798e-05	0.000244504	1.33663
USP2	-0.44215	4.66643	-4.92631	3.93957e-06	2.66765e-05	3.7418
LOC100506047	-0.442079	3.96754	-6.56388	3.60451e-09	5.76908e-08	10.543
AFF1	-0.44207	5.69219	-7.4117	7.5163e-11	1.93769e-09	14.3331
SRSF5	-0.442058	7.55429	-6.14533	2.31646e-08	2.91814e-07	8.72642
TNFSF11	-0.441828	3.1782	-5.21328	1.23016e-06	9.53781e-06	4.8662
REPS2	-0.441649	4.70713	-4.75682	7.71437e-06	4.81981e-05	3.09448
CD55	-0.44135	6.4579	-2.02792	0.0456169	0.0898031	-4.96992
IMP3	-0.440942	7.41156	-5.02294	2.67164e-06	1.89252e-05	4.11656
GSTP1	-0.440888	6.39349	-3.18501	0.0020075	0.00637144	-2.17437
IGSF9	-0.440384	4.87359	-2.57027	0.011857	0.0289376	-3.79219
STARD4	-0.439745	7.06444	-2.22403	0.0287268	0.061144	-4.57256
BMP5	-0.439438	3.44151	-8.33348	1.01326e-12	4.67848e-11	18.5617
MYRIP	-0.439384	5.13817	-2.74968	0.00724996	0.0191859	-3.34978
SH2D4A	-0.438535	6.05632	-4.40137	3.03214e-05	0.000162622	1.78113
DLL1	-0.438399	4.67816	-3.80443	0.000263083	0.00109014	-0.273511
C14orf182	-0.437912	3.72265	-6.00216	4.33508e-08	5.02732e-07	8.11553
SRSF4	-0.437478	5.27599	-4.25892	5.16212e-05	0.000259304	1.27276
SLC30A1	-0.436937	6.32885	-4.11671	8.69289e-05	0.000411374	0.776225
RP11-339B21.15	-0.436863	5.76549	-3.76817	0.00029816	0.00121503	-0.391636
TCF25	-0.436736	6.87494	-5.66282	1.87225e-07	1.82629e-06	6.69193
CRYZ	-0.436662	10.0313	-2.71328	0.00802518	0.0209078	-3.44156
B2M	-0.436126	10.289	-3.9668	0.00014889	0.00066165	0.265139
BTD	-0.435883	6.11369	-3.83249	0.000238679	0.00100283	-0.181554
FRMD4B	-0.435524	4.26401	-7.68898	2.07411e-11	6.26901e-10	15.5964
STX11	-0.43548	3.60616	-4.55308	1.70245e-05	9.79272e-05	2.33404
HOTS	-0.434929	4.92864	-2.14715	0.0345537	0.0714739	-4.73227
HVCN1	-0.434905	5.82148	-5.89	7.0565e-08	7.74498e-07	7.64104
NLRC3	-0.434795	4.03503	-3.64176	0.000458563	0.00176255	-0.796984
SLC3A1	-0.434405	4.35693	-2.27193	0.0255483	0.055497	-4.47053
LARP4	-0.434238	6.60553	-4.18303	6.826e-05	0.000332397	1.00639
COQ6	-0.433992	5.80271	-4.7503	7.9145e-06	4.92939e-05	3.06984
ID4	-0.433245	3.74251	-4.34881	3.69407e-05	0.000193593	1.59231
PHYKPL	-0.431942	6.12487	-3.76555	0.000300858	0.00122372	-0.40013
TMEM176B	-0.431897	7.49186	-4.21215	6.1341e-05	0.000302652	1.10824
ITK	-0.4318	4.29045	-2.95414	0.00402902	0.0116192	-2.81526
LARP7	-0.431718	5.49512	-6.83205	1.07352e-09	1.98523e-08	11.7277
S1PR1	-0.431032	5.97882	-3.79763	0.00026935	0.00111185	-0.295739
REL	-0.430857	5.29529	-4.05874	0.000107184	0.000495214	0.577086
RUNX3	-0.430852	4.80065	-5.05774	2.32083e-06	1.66416e-05	4.2525
GNPNAT1	-0.430818	8.6889	-3.37498	0.0011032	0.00378064	-1.61863
PEPD	-0.430701	8.2283	-3.15305	0.0022153	0.00694045	-2.2654
CHP1	-0.430675	7.66751	-3.4928	0.000752578	0.00271709	-1.26155
KRT16	-0.430642	3.75571	-5.5972	2.47461e-07	2.31581e-06	6.42094
PRKCB	-0.430636	3.75127	-6.13085	2.46859e-08	3.08645e-07	8.66439
PRICKLE2	-0.430407	4.64956	-3.33144	0.00126795	0.00426027	-1.7482
MED11	-0.43032	6.52219	-4.95852	3.46266e-06	2.37742e-05	3.86626
CYS1	-0.430228	3.11289	-5.16791	1.48176e-06	1.12155e-05	4.68618
LNP1	-0.430039	5.90327	-3.75539	0.000311552	0.001262	-0.433074
NFKBIA	-0.429887	7.35763	-4.97417	3.25165e-06	2.2511e-05	3.92692
CMPK2	-0.429286	6.03988	-1.96617	0.0524565	0.100883	-5.08816
SEPSECS	-0.42814	5.4249	-3.75203	0.000315164	0.0012752	-0.443943
FKBP5	-0.427852	7.54825	-2.31208	0.0231265	0.0509985	-4.3835
EPB41L3	-0.427078	3.77202	-2.30124	0.0237599	0.0521404	-4.40714
ENDOG	-0.42697	7.24955	-2.63215	0.010032	0.0252081	-3.64247
SLC6A16	-0.426871	5.11236	-3.31334	0.00134302	0.00448052	-1.80168
TM7SF3	-0.426509	6.67828	-2.64898	0.00958157	0.0242677	-3.6012
CCDC69	-0.426432	5.18151	-2.54542	0.0126706	0.030623	-3.85146
MAMDC4	-0.426406	6.26024	-1.95413	0.053887	0.103204	-5.11082
RAB14	-0.426359	6.80087	-4.06587	0.000104471	0.000483711	0.601449
AKAP11	-0.426343	6.30765	-4.33233	3.92894e-05	0.000204375	1.5334
PEX11A	-0.425992	6.38879	-3.71677	0.000355579	0.00141675	-0.557652
GGTA1P	-0.425794	6.30011	-2.74639	0.00731706	0.0193398	-3.35811
FAHD1	-0.425748	7.03219	-3.39595	0.00103122	0.00356839	-1.55574
ORMDL3	-0.425733	6.2952	-4.89797	4.4116e-06	2.94946e-05	3.63269
CYP11B2	-0.424957	5.34156	-3.63989	0.000461464	0.00177275	-0.802911
NRIP1	-0.424328	8.74911	-2.94044	0.00419441	0.0120145	-2.85205
CNEP1R1	-0.42432	6.52055	-3.36605	0.00113523	0.00387874	-1.64529
MMP19	-0.424306	5.58661	-3.70782	0.000366599	0.00145344	-0.586399
OXSM	-0.42418	7.1308	-4.61177	1.35788e-05	8.0166e-05	2.55105
GATM	-0.423628	5.45274	-5.00262	2.89992e-06	2.03558e-05	4.03741
INTS6	-0.423328	4.92398	-5.31593	8.0522e-07	6.53562e-06	5.27648
LINC-PINT	-0.423285	4.84665	-3.71237	0.000360957	0.00143528	-0.571792
CD72	-0.422497	4.70424	-3.63533	0.000468601	0.00179603	-0.817335
RALGDS	-0.422008	6.93363	-2.33499	0.0218377	0.048727	-4.33325
SPRY4	-0.421424	6.28584	-3.55067	0.00062179	0.00229815	-1.0828
KLRD1	-0.421154	4.13783	-6.38526	8.01254e-09	1.15137e-07	9.76247
L3HYPDH	-0.420923	5.51637	-3.85993	0.000216917	0.000922676	-0.0911805
TAGLN	-0.420721	7.01462	-2.57324	0.0117629	0.0287598	-3.78506
RELT	-0.420593	5.48154	-6.85408	9.71233e-10	1.81938e-08	11.8257
FCN1	-0.420456	4.45224	-4.03943	0.000114888	0.000527432	0.511153
ZCCHC14	-0.420166	5.42823	-6.54556	3.91359e-09	6.20415e-08	10.4626
CNBP	-0.41953	8.15383	-5.84388	8.61267e-08	9.22847e-07	7.44707
APOC2	-0.418837	6.66713	-2.31789	0.0227936	0.05047	-4.3708
WNT11	-0.418796	5.13712	-4.3389	3.83372e-05	0.000199854	1.55685
SMIM1	-0.418782	5.36026	-3.30612	0.00137412	0.00456951	-1.82296
PHLDB2	-0.418495	4.25831	-7.65393	2.44181e-11	7.17468e-10	15.4362
FOXA3	-0.418438	7.93113	-1.79461	0.0761775	0.137194	-5.39899
CENPC	-0.418207	5.12383	-3.62673	0.000482358	0.00184223	-0.844522
PLAUR	-0.418164	5.063	-3.22793	0.00175703	0.00566704	-2.05103
FAM107A	-0.417618	5.84763	-3.38517	0.00106765	0.00367859	-1.58811
ZYG11B	-0.416705	7.22059	-3.41616	0.000966085	0.00337483	-1.49489
CLUH	-0.416613	8.06581	-3.31567	0.00133313	0.00445301	-1.79481
TAB2	-0.41647	6.63638	-3.53797	0.0006485	0.00238507	-1.12221
MAD1L1	-0.416373	5.82606	-2.52694	0.0133079	0.0319421	-3.89522
UGT2A3	-0.416314	5.56519	-1.52749	0.130255	0.212032	-5.83017
LRRC32	-0.415763	6.40574	-3.3592	0.00116044	0.0039468	-1.66574
DMD	-0.415396	4.48938	-4.8328	5.71613e-06	3.68182e-05	3.38307
OAS2	-0.415263	4.75401	-3.34963	0.00119651	0.00404914	-1.69424
AP000253.1	-0.415098	3.37253	-3.50928	0.000712894	0.00259414	-1.21086
RPS6KA1	-0.414903	5.52564	-3.71289	0.000360319	0.00143353	-0.570124
TRAC	-0.414881	5.60689	-3.86015	0.000216752	0.000922155	-0.0904599
SLFNL1	-0.41483	4.30026	-5.30318	8.48907e-07	6.85169e-06	5.22531
LRCH1	-0.414605	4.81625	-6.12526	2.52995e-08	3.15044e-07	8.64045
IRF2	-0.413567	5.55886	-2.77919	0.00667209	0.0178853	-3.27458
C17orf96	-0.413309	5.9762	-3.80348	0.000263949	0.00109352	-0.276612
PLA2G5	-0.413242	4.17634	-4.90412	4.30472e-06	2.88603e-05	3.65633
LOC100506990	-0.413218	6.20156	-3.24861	0.00164706	0.00534578	-1.99113
TMEM140	-0.413127	7.78331	-2.51191	0.0138472	0.0330317	-3.9306
CYLD	-0.412963	5.13729	-6.28563	1.24717e-08	1.7061e-07	9.33049
EPHA3	-0.412626	3.22623	-5.62083	2.23844e-07	2.12789e-06	6.51837
GYPC	-0.412569	6.184	-2.69131	0.00852904	0.0220401	-3.49648
SELPLG	-0.412561	5.65788	-4.97003	3.30615e-06	2.28227e-05	3.91088
FAM83F	-0.412501	3.98602	-4.45427	2.4824e-05	0.000136889	1.97259
CUTC	-0.412446	7.04252	-3.52846	0.000669202	0.00244997	-1.15164
PEAR1	-0.41234	5.51508	-4.4818	2.23574e-05	0.000124749	2.07283
CIB1	-0.411903	8.44351	-3.76187	0.000304687	0.00123697	-0.412061
OCEL1	-0.411503	7.77427	-3.6727	0.000413048	0.00161105	-0.698687
CYP2D6	-0.411449	5.37525	-5.89476	6.91254e-08	7.61012e-07	7.66111
ZFP36L1	-0.411436	6.00987	-5.77553	1.15593e-07	1.19028e-06	7.16078
TPMT	-0.411303	5.15923	-4.83435	5.68107e-06	3.66141e-05	3.389
IFT43	-0.4113	5.76423	-6.36353	8.82597e-09	1.25014e-07	9.66805
KIAA1217	-0.411261	5.16784	-5.87437	7.5499e-08	8.22814e-07	7.57525
SAT2	-0.411256	9.71688	-2.69151	0.00852448	0.0220336	-3.49599
RGS18	-0.411069	3.53958	-3.96261	0.000151117	0.000670442	0.251068
CLDN14	-0.410948	6.38659	-2.05638	0.0427319	0.0850905	-4.91432
SH2B3	-0.41086	6.45784	-3.67538	0.000409313	0.00159965	-0.69014
FAM223B	-0.410682	4.94429	-3.12449	0.00241775	0.00747173	-2.3461
ASCL1	-0.410572	3.61222	-2.07145	0.0412678	0.0826921	-4.88457
PRO2852	-0.410488	6.50471	-2.04404	0.0439632	0.0871486	-4.93852
PDSS2	-0.41035	6.32512	-4.42995	2.72193e-05	0.00014795	1.8844
SLC16A1	-0.410297	6.26928	-2.15967	0.0335398	0.0697097	-4.70661
LILRA2	-0.410195	4.25818	-10.0497	3.08613e-16	4.07501e-14	26.5256
RAX	-0.410178	5.75103	-5.68814	1.68055e-07	1.66023e-06	6.79692
PRB1	-0.409977	5.91204	-6.24923	1.4652e-08	1.96335e-07	9.17325
ECE1	-0.409862	6.34313	-6.77696	1.37832e-09	2.48938e-08	11.4832
CCS	-0.408993	7.53429	-2.74912	0.00726126	0.0192085	-3.35119
COL3A1	-0.408984	7.46398	-1.48369	0.141492	0.226745	-5.89461
SRPR	-0.408836	7.42905	-4.15674	7.5146e-05	0.000362102	0.914856
CARKD	-0.408713	8.40819	-2.63929	0.00983865	0.0248144	-3.62499
BSDC1	-0.408543	6.51713	-4.28619	4.66576e-05	0.000237399	1.36925
LCK	-0.407964	4.88397	-3.87995	0.000202245	0.000866735	-0.0249348
AF007147	-0.407845	4.3889	-6.7206	1.77885e-09	3.11155e-08	11.2336
SPRED3	-0.407639	6.71857	-4.11654	8.69809e-05	0.000411529	0.775657
SEC23A	-0.407635	7.08707	-3.68252	0.000399525	0.00156819	-0.667364
IGSF6	-0.407439	4.02038	-3.51818	0.000692288	0.00252637	-1.1834
OSMR	-0.407349	4.90075	-2.26847	0.0257669	0.0559212	-4.47796
MYLK	-0.407258	5.52353	-5.3749	6.30155e-07	5.29736e-06	5.51402
FYTTD1	-0.40718	7.11983	-3.80041	0.000266769	0.00110288	-0.286646
CD2	-0.406978	5.27885	-2.17255	0.0325241	0.0680295	-4.68007
PPA2	-0.406775	5.39392	-6.52284	4.33338e-09	6.75298e-08	10.363
CYBB	-0.406696	3.69457	-5.48904	3.90747e-07	3.45373e-06	5.97748
EIF4E3	-0.406537	4.22072	-3.92324	0.000173698	0.00075759	0.119101
MYH10	-0.406433	7.10857	-2.3873	0.0191304	0.0435401	-4.21687
SYNE1	-0.406309	3.70435	-7.39777	8.01671e-11	2.05446e-09	14.2699
NR4A3	-0.406209	4.06114	-5.1634	1.50939e-06	1.14087e-05	4.66831
ALDH7A1	-0.405991	7.40862	-3.28598	0.00146449	0.00483071	-1.88212
C8orf46	-0.405275	3.70643	-4.04183	0.0001139	0.000523454	0.51935
C1orf200	-0.405137	6.32094	-6.10845	2.72361e-08	3.36067e-07	8.56853
PPM1A	-0.405083	6.1719	-4.96542	3.36806e-06	2.31909e-05	3.89298
TNFSF10	-0.404714	8.4833	-1.76564	0.0809517	0.144162	-5.44887
TMED5	-0.404641	5.86688	-4.98103	3.16316e-06	2.19545e-05	3.95355
TGFBR2	-0.404571	6.18303	-3.74413	0.000323823	0.00130585	-0.469497
CR1	-0.404192	3.72293	-6.60119	3.04805e-09	4.99286e-08	10.7069
ITGAD	-0.403754	4.73142	-6.41362	7.06125e-09	1.02971e-07	9.88591
UBXN10	-0.403664	5.07366	-2.85634	0.00535502	0.0148101	-3.07488
DOK2	-0.403498	5.29072	-4.80122	6.47648e-06	4.11542e-05	3.26282
VWCE	-0.403435	6.46832	-2.08641	0.0398587	0.0803519	-4.85488
[truncated: 19,656 more rows]

## Sheet: GSE84402 DEGs
Gene	logFC	AveExpr	t	P.Value	adj.P.Val	B
MT1M	-4.67023	6.68241	-7.13217	7.54599e-08	1.32852e-05	8.1269
NAT2	-4.57874	5.87939	-6.74061	2.13604e-07	2.67568e-05	7.12077
FOSB	-4.55538	4.98814	-7.93117	9.54081e-09	3.08368e-06	10.1213
CFP	-4.52507	4.49401	-8.33071	3.49536e-09	1.51384e-06	11.0864
SLC22A1	-4.49237	7.99225	-6.97086	1.15612e-07	1.78827e-05	7.71453
TTC36	-4.44439	5.7998	-8.65668	1.56445e-09	8.91531e-07	11.857
MARCO	-4.28592	5.80941	-8.04793	7.09949e-09	2.52108e-06	10.4056
CRHBP	-4.27694	5.94113	-7.07331	8.81399e-08	1.45793e-05	7.9768
CLEC4M	-4.20872	5.54425	-11.4452	2.83648e-12	1.5356e-08	17.824
CXCL14	-4.18689	5.04508	-7.64997	1.958e-08	5.04766e-06	9.42895
CLEC4G	-4.08006	5.54857	-10.5661	1.86541e-11	6.88828e-08	16.062
FCN3	-3.88858	7.85746	-9.61319	1.60303e-10	2.47955e-07	14.0294
LINC00844	-3.88856	6.6173	-5.95704	1.79226e-06	0.000112497	5.06126
CNDP1	-3.83883	5.45108	-6.51603	3.9078e-07	3.95437e-05	6.53619
LCAT	-3.7899	5.29	-8.08273	6.50289e-09	2.38678e-06	10.49
APOF	-3.78623	7.4234	-9.1602	4.64516e-10	5.02954e-07	13.0171
CLEC1B	-3.73928	5.85928	-8.78255	1.15126e-09	7.63535e-07	12.1504
VIPR1	-3.69084	4.57962	-9.042	6.15876e-10	5.557e-07	12.7481
OIT3	-3.6862	6.63745	-11.5424	2.31656e-12	1.5356e-08	18.0123
CDA	-3.68378	4.62124	-6.08381	1.26603e-06	9.01841e-05	5.3979
GYS2	-3.65633	7.21599	-6.91919	1.32621e-07	1.94048e-05	7.58182
BMPER	-3.63541	2.5882	-6.61341	3.00557e-07	3.29793e-05	6.79028
SHBG	-3.56192	4.43058	-6.48699	4.22673e-07	4.14162e-05	6.46024
KCNN2	-3.55715	4.92268	-8.2328	4.46196e-09	1.75679e-06	10.852
CYP1A2	-3.53574	8.33183	-7.36825	4.06321e-08	8.79888e-06	8.72476
SDS	-3.46599	7.40738	-5.97168	1.72164e-06	0.000110641	5.10019
GLS2	-3.43704	5.71334	-8.91746	8.30658e-10	6.33963e-07	12.4624
GLYAT	-3.42918	6.60478	-7.81864	1.27063e-08	3.87543e-06	9.84554
CYP2A6	-3.4233	8.36728	-7.25925	5.40313e-08	1.07344e-05	8.44959
ABCA8	-3.39774	5.74077	-11.9223	1.06098e-12	1.14877e-08	18.7363
GBA3	-3.361	7.06795	-8.56726	1.94776e-09	9.809e-07	11.6471
THRSP	-3.35926	6.69037	-5.25939	1.2336e-05	0.000458997	3.19416
HGFAC	-3.34756	5.97455	-5.8237	2.58644e-06	0.000147393	4.70603
HSD11B1	-3.34153	9.24929	-6.77832	1.931e-07	2.51902e-05	7.21841
NPW	-3.33379	2.96637	-3.98387	0.000417983	0.00610346	-0.194059
FLJ22763	-3.2855	4.5213	-5.77255	2.97806e-06	0.000162154	4.56951
CYP2A7	-3.26292	7.09846	-6.28066	7.39729e-07	6.18488e-05	5.91831
HAO2	-3.25523	6.92196	-6.75081	2.07852e-07	2.63219e-05	7.14718
C5orf27	-3.2475	5.71058	-9.34749	2.98227e-10	3.79888e-07	13.4393
ANGPTL6	-3.24373	4.71198	-7.18572	6.55363e-08	1.2108e-05	8.26313
C3P1	-3.22797	8.12885	-6.99931	1.07209e-07	1.67682e-05	7.78748
TIMD4	-3.20918	4.82718	-5.73819	3.27419e-06	0.000174208	4.47771
BCO2	-3.20401	5.59112	-7.48374	3.00877e-08	7.08206e-06	9.01468
HAMP	-3.19238	10.0292	-6.69415	2.41937e-07	2.84736e-05	7.00025
INMT	-3.17099	5.51731	-6.77605	1.94273e-07	2.51915e-05	7.21255
MT1F	-3.15077	9.46233	-7.73585	1.57039e-08	4.35984e-06	9.64153
C7	-3.12884	7.3984	-6.52677	3.79611e-07	3.85938e-05	6.56426
FCN2	-3.0945	5.47414	-12.0336	8.46799e-13	1.14877e-08	18.9448
MT1G	-3.05132	8.93659	-9.06919	5.77092e-10	5.46813e-07	12.8102
IGJ	-3.04655	7.15193	-4.27998	0.000186183	0.00338237	0.579288
ANXA10	-3.03878	7.3121	-8.04703	7.11554e-09	2.52108e-06	10.4035
FAM65C	-3.03241	4.26354	-9.79971	1.04253e-10	2.05237e-07	14.4375
FOS	-3.0162	8.31618	-8.59271	1.82978e-09	9.43424e-07	11.7069
NPY1R	-2.99184	4.70903	-6.55796	3.48979e-07	3.62071e-05	6.6457
BBOX1	-2.98594	5.3924	-6.07357	1.302e-06	9.21398e-05	5.37077
ZG16	-2.97755	4.98692	-5.39236	8.52784e-06	0.000348058	3.5512
MFAP4	-2.97731	4.42833	-4.96209	2.81861e-05	0.000838421	2.39588
CYP26A1	-2.96829	4.41613	-5.0813	2.02359e-05	0.000656983	2.71585
CETP	-2.94805	5.94957	-5.71614	3.47966e-06	0.000182893	4.41878
LINC01093	-2.9375	5.77722	-6.61385	3.00197e-07	3.29793e-05	6.79144
CYP2B6	-2.93433	6.6431	-7.34004	4.37364e-08	9.19526e-06	8.65369
CFHR4	-2.91753	9.65094	-5.01459	2.43589e-05	0.00075572	2.53676
PPBP	-2.90805	2.54424	-4.35416	0.000151827	0.0028942	0.774906
SRD5A2	-2.88162	5.23931	-6.94018	1.25426e-07	1.86443e-05	7.63575
C9	-2.88103	9.44445	-5.88855	2.16356e-06	0.000129069	4.87892
IYD	-2.86867	3.48732	-3.67665	0.000955137	0.01115	-0.979872
CYP8B1	-2.85628	9.15899	-5.51241	6.11334e-06	0.000271279	3.87327
CFHR3	-2.84586	7.34898	-4.11399	0.000293329	0.00472508	0.144139
PGLYRP2	-2.84085	8.04137	-5.28208	1.15826e-05	0.000435454	3.25509
ACADL	-2.83882	4.99388	-4.90713	3.28381e-05	0.000938239	2.24847
PLAC8	-2.83057	6.91738	-7.67501	1.83583e-08	4.84816e-06	9.49104
AKR1D1	-2.828	8.39671	-6.95239	1.21423e-07	1.82599e-05	7.66711
MT1HL1	-2.82792	10.58	-7.74987	1.51496e-08	4.26059e-06	9.67614
TDO2	-2.82226	9.14684	-7.41039	3.64066e-08	8.21196e-06	8.83074
MOGAT2	-2.82173	5.40385	-8.89435	8.78268e-10	6.33963e-07	12.4092
ADH1C	-2.82012	9.77829	-5.32231	1.03583e-05	0.000395605	3.36312
DNASE1L3	-2.8168	7.47629	-10.0526	5.85977e-11	1.26893e-07	14.9829
SMIM24	-2.8017	5.80365	-4.18957	0.000238571	0.00406472	0.341803
CYP39A1	-2.79912	6.0457	-8.39515	2.97847e-09	1.3163e-06	11.2399
RDH16	-2.79625	8.10722	-4.94407	2.9634e-05	0.000870726	2.34754
LYVE1	-2.7913	6.03084	-6.72424	2.23181e-07	2.72764e-05	7.07834
SRPX	-2.78652	6.39765	-6.80999	1.77425e-07	2.38641e-05	7.30031
MFSD2A	-2.77536	5.6517	-6.06766	1.32325e-06	9.27347e-05	5.35508
KMO	-2.77486	6.90526	-7.81142	1.29427e-08	3.8927e-06	9.82779
CYP3A4	-2.77183	9.16798	-4.80692	4.33777e-05	0.00115399	1.98001
MT1H	-2.76681	10.0604	-7.89242	1.05283e-08	3.35279e-06	10.0266
RSPO3	-2.76153	5.09613	-5.51822	6.01586e-06	0.000268605	3.88883
GNMT	-2.76071	7.61836	-5.79496	2.79962e-06	0.000154919	4.62934
FAM150B	-2.75077	3.86572	-5.46198	7.03055e-06	0.000303859	3.738
GREM2	-2.74909	4.40324	-6.66428	2.62133e-07	3.01902e-05	6.92267
BCHE	-2.74422	8.22891	-5.53631	5.72179e-06	0.000260305	3.93733
HHIP	-2.7429	3.96529	-7.33529	4.42822e-08	9.2205e-06	8.64172
TMEM27	-2.74252	5.67818	-8.02692	7.48623e-09	2.53303e-06	10.3546
NR1I2	-2.7175	5.88391	-8.94784	7.72052e-10	6.32362e-07	12.5323
MYOT	-2.70052	1.95457	-5.08438	2.00636e-05	0.000652656	2.72411
C8A	-2.69204	8.71093	-7.22034	5.98372e-08	1.1467e-05	8.35101
TSLP	-2.69043	4.26578	-6.33754	6.33732e-07	5.53365e-05	6.06808
FOLH1B	-2.68444	5.46746	-6.02787	1.47567e-06	0.000100175	5.2495
ANGPTL1	-2.6805	3.9837	-8.60296	1.78435e-09	9.4244e-07	11.731
CYP2C8	-2.66852	9.2866	-5.90527	2.06627e-06	0.000126043	4.92347
SLC25A47	-2.66658	6.62179	-6.25772	7.87406e-07	6.45882e-05	5.85782
IDO2	-2.66364	4.58831	-4.67552	6.24615e-05	0.00149684	1.62871
FETUB	-2.66345	6.64158	-5.73429	3.30964e-06	0.000175233	4.46729
CPED1	-2.66123	6.31595	-9.26631	3.61173e-10	4.11642e-07	13.2569
CYP1A1	-2.65693	4.71914	-4.56388	8.50956e-05	0.00189303	1.33111
AFM	-2.64708	8.43663	-5.13936	1.722e-05	0.000579037	2.87176
CXCL2	-2.64134	7.87586	-4.9963	2.56293e-05	0.000781695	2.48768
MT1E	-2.63644	10.2797	-7.47812	3.05298e-08	7.10433e-06	9.00061
MT1X	-2.63274	10.4524	-8.44702	2.61953e-09	1.20693e-06	11.3631
DCN	-2.62874	8.05019	-5.16911	1.58536e-05	0.000545802	2.95166
STAB2	-2.62204	4.65082	-10.2027	4.17896e-11	1.00551e-07	15.3022
F9	-2.62167	10.0173	-7.0645	9.02157e-08	1.45793e-05	7.95431
SLC10A1	-2.61983	9.21352	-4.97486	2.72032e-05	0.000817511	2.43015
ABCB11	-2.61635	4.98959	-4.69833	5.86339e-05	0.00142986	1.68961
CTH	-2.6151	7.90678	-6.35922	5.97489e-07	5.3075e-05	6.1251
SLC1A1	-2.61078	6.65346	-4.71801	5.55182e-05	0.0013807	1.7422
MME	-2.61039	3.84557	-6.60061	3.11089e-07	3.36831e-05	6.75695
PAMR1	-2.60583	5.1587	-6.35634	6.02182e-07	5.31492e-05	6.11752
SLCO1B3	-2.60098	7.65848	-5.01262	2.44927e-05	0.0007577	2.53147
GSTZ1	-2.59383	6.44415	-8.62005	1.71118e-09	9.26388e-07	11.7711
PVALB	-2.58785	2.15515	-7.0854	8.5369e-08	1.45793e-05	8.00767
NAPSB	-2.58684	4.20576	-6.63627	2.82627e-07	3.20419e-05	6.84982
RTP3	-2.55394	6.28185	-5.11399	1.84783e-05	0.000614362	2.80362
CTB-167B5.2	-2.55009	4.48123	-8.29973	3.77562e-09	1.57233e-06	11.0123
PHYHD1	-2.54356	5.36342	-5.96175	1.76924e-06	0.000111724	5.07378
LOC157273	-2.54347	3.74962	-4.94816	2.92995e-05	0.000864415	2.35849
ETNPPL	-2.54314	7.56049	-6.46723	4.45873e-07	4.31044e-05	6.4085
LPA	-2.52557	6.1872	-5.33623	9.96563e-06	0.000386057	3.4005
FMO3	-2.51414	9.17608	-3.82692	0.000638756	0.00837811	-0.597951
TMEM45A	-2.51119	7.64562	-7.07092	8.86996e-08	1.45793e-05	7.97069
ASPG	-2.5089	4.50064	-6.49858	4.09645e-07	4.08796e-05	6.49055
KLKB1	-2.49824	8.09371	-8.77817	1.16355e-09	7.63535e-07	12.1403
SLC16A4	-2.49397	4.09781	-6.59011	3.20008e-07	3.43058e-05	6.72959
PON1	-2.48664	8.86834	-5.77842	2.93029e-06	0.000160241	4.58516
CRYAA	-2.48475	4.1392	-3.21524	0.00319166	0.0261801	-2.11575
HPGD	-2.48048	7.16538	-3.99344	0.000407262	0.00600359	-0.169272
DIRAS3	-2.48046	3.58805	-4.71132	5.65584e-05	0.00139541	1.72432
LIFR	-2.47901	5.82962	-8.50492	2.27063e-09	1.09268e-06	11.5001
CCL21	-2.46953	5.95115	-3.92414	0.000491395	0.00688748	-0.348311
OGDHL	-2.46952	6.64797	-5.34909	9.61601e-06	0.000375875	3.43504
ECHDC3	-2.46678	7.39693	-3.71961	0.000851698	0.0102692	-0.8712
NR2F2-AS1	-2.45203	3.80189	-6.12456	1.13247e-06	8.48567e-05	5.50587
HAND2-AS1	-2.44964	3.21124	-4.18508	0.00024152	0.00409604	0.330045
PTGER2	-2.44574	2.97582	-6.41386	5.1519e-07	4.74742e-05	6.2686
KCND3	-2.4208	4.56717	-9.11973	5.11499e-10	5.27452e-07	12.9253
GHR	-2.40776	8.29082	-6.12178	1.1411e-06	8.52087e-05	5.49852
HPD	-2.40691	10.3838	-4.41814	0.000127285	0.00251722	0.944135
PDGFRA	-2.39459	5.75812	-6.01642	1.52273e-06	0.000102226	5.2191
GGT5	-2.39297	3.39355	-4.07429	0.000326867	0.00508499	0.0406744
SLC51A	-2.39186	7.23416	-3.27877	0.00271139	0.0232904	-1.96318
NGFR	-2.3913	4.15759	-5.42656	7.75603e-06	0.000327031	3.64298
GPD1	-2.3911	4.31672	-6.18591	9.57702e-07	7.54147e-05	5.66821
PRG4	-2.38978	4.86955	-3.87601	0.000559624	0.00760395	-0.472127
RBP5	-2.3887	7.45538	-6.02896	1.4713e-06	0.000100175	5.25237
PZP	-2.38775	6.08843	-5.31478	1.05771e-05	0.000402543	3.34291
GCGR	-2.38612	5.3885	-6.69875	2.38968e-07	2.82779e-05	7.0122
AADAT	-2.38021	5.59956	-6.82394	1.7094e-07	2.32811e-05	7.33633
PDE2A	-2.38009	4.77446	-6.10509	1.19439e-06	8.70856e-05	5.45432
LECT2	-2.37733	9.72413	-3.92186	0.000494441	0.00690782	-0.354199
DNM3OS	-2.37158	3.49548	-5.38977	8.58935e-06	0.000349629	3.54425
CDHR5	-2.36855	5.89416	-3.54682	0.00134762	0.0142703	-1.30554
ALDH8A1	-2.36251	9.27167	-7.37621	3.97975e-08	8.70519e-06	8.74479
MOGAT1	-2.36251	4.78691	-6.74034	2.13758e-07	2.67568e-05	7.12007
GAS1	-2.35827	4.00452	-4.58184	8.09707e-05	0.00182268	1.37891
STEAP4	-2.35125	5.93019	-8.48217	2.40169e-09	1.13062e-06	11.4463
GRAMD1C	-2.35087	5.78946	-3.99938	0.000400749	0.00591966	-0.15389
LOC149703	-2.34421	7.11172	-5.67334	3.91644e-06	0.000196776	4.3043
ACSM5	-2.3427	7.46855	-5.46129	7.04398e-06	0.000303859	3.73615
ITLN1	-2.33834	4.88518	-3.42491	0.00185591	0.0178859	-1.60726
CD5L	-2.33769	7.31071	-6.44689	4.71101e-07	4.47443e-05	6.35522
NR3C2	-2.33742	4.80127	-5.27242	1.18978e-05	0.000444217	3.22913
DPT	-2.33689	5.44957	-6.26287	7.76445e-07	6.41753e-05	5.8714
AGXT2	-2.32897	6.90169	-5.55443	5.44169e-06	0.000252792	3.98591
FAM134B	-2.32135	4.80644	-8.10337	6.17355e-09	2.30497e-06	10.54
CFHR5	-2.31406	7.95419	-3.1177	0.00409099	0.0308677	-2.34729
ACSM3	-2.31393	6.0363	-4.96629	2.78589e-05	0.000832117	2.40715
WFDC1	-2.31277	4.23914	-4.16571	0.00025467	0.00426848	0.279309
APOA5	-2.30872	7.55518	-5.16542	1.6017e-05	0.00054968	2.94175
SPRY4-IT1	-2.29639	3.30617	-5.17275	1.56937e-05	0.000542022	2.96145
CYP4A11	-2.29634	8.18675	-6.55746	3.49447e-07	3.62071e-05	6.6444
ASPA	-2.28944	3.96099	-5.39547	8.45473e-06	0.000346999	3.55953
ACMSD	-2.28724	7.65274	-7.15251	7.15225e-08	1.27448e-05	8.17868
C6	-2.28398	10.1145	-5.25533	1.24762e-05	0.00046117	3.18323
TMEM100	-2.28201	4.4254	-6.25446	7.94443e-07	6.49195e-05	5.84921
MT2A	-2.27966	11.1419	-7.19518	6.39272e-08	1.20378e-05	8.28714
ADRA1B	-2.27916	2.42169	-4.28443	0.000183922	0.0033582	0.590999
CD1D	-2.27552	5.5375	-5.93358	1.91159e-06	0.000118273	4.99883
ADIRF	-2.27528	6.05777	-3.04277	0.00494114	0.0353837	-2.5228
KBTBD11	-2.2616	4.42321	-5.19946	1.45711e-05	0.000515582	3.03319
ABCA6	-2.25641	6.69811	-4.69561	5.90773e-05	0.00143587	1.68235
SLC27A5	-2.24971	7.79897	-6.15464	1.04308e-06	8.0071e-05	5.58551
XDH	-2.24327	7.17444	-5.40951	8.13166e-06	0.0003371	3.59722
IL33	-2.24291	5.10871	-5.40587	8.21426e-06	0.000338818	3.58745
EPHX2	-2.24277	7.6065	-4.55133	8.81022e-05	0.00193223	1.29771
HPR	-2.24268	8.77105	-4.94224	2.9785e-05	0.000873975	2.34263
SLC46A3	-2.23648	6.95624	-6.50685	4.00593e-07	4.03481e-05	6.51218
ART4	-2.23612	5.79936	-6.35889	5.98028e-07	5.3075e-05	6.12423
C2orf40	-2.23582	3.2704	-4.11226	0.000294713	0.00474147	0.139638
CNTN3	-2.23107	4.46376	-4.20131	0.000231022	0.00397537	0.372584
CLRN3	-2.2235	6.65388	-4.82631	4.11037e-05	0.00110839	2.03193
TNFRSF17	-2.22315	1.97574	-3.01663	0.0052755	0.0371878	-2.58353
BHMT	-2.22228	9.46252	-4.10388	0.000301532	0.00481539	0.117773
[truncated: 21,453 more rows]

## Sheet: Venn
Differentially expressed genes in four datasets
[truncated: 356 more rows]

[truncated: 1 more sheets: Volcano]
