# Supplementary material for: Identification of CFHR4 associated with poor prognosis of hepatocellular carcinoma
Source: Front Oncol. 2022 Oct 20;12:812663. doi: 10.3389/fonc.2022.812663 (PMC9632743; doi:10.3389/fonc.2022.812663)
Supplement: Supplementary file 1 [file DataSheet_1.zip › Table 4.xlsx]

## Sheet: 17 Cases
No.	Case no.	Age	Gender	Liver Cirrhosis	Fatty Liver	HBV-DNA	HCC Nb Primary Tumor	Size of Primary Tumor	Cumulative Tumor diameter（cm）	Preoperative AFP	Macrovascular Invasion	Portal Vein Tumor Thrombus	Intrahepatic Metastasis	TNM Staging	Neoplasm Staging
1	347105	51	M	None	None	1.29*10+3IU/ML	1	2.4*2.4CM-		40	postcava	Yes	None	T4N1M1	IV
2	349761	32	F	None	None	Negative	6	2.6*2.4CM5CM		140.3	None	None	Yes	T4N0M0	II
3	350802	53	M	Mild	None	1.83*10+4IU/ml	1	14*10cm		303.2	None	Portal vein right	None	T4N1M1	IV
4	349375	66	M	Severe	None	Negative	3	2.6*2.3CM	8.6 CM	179	None	None	None	T4N0M0	II+III
5	350294	56	M	Mild	None	3.51*10+3IU/ML	1	18*11CM		>200000ng/ml	None	None	None	T4N0M0	III
6	348315	45	F	Mild	None	1.0*10+2IU/ML	1	10*10cm		62027ng/ml	Yes	Yes	Yes	T4N1M1	IV
7	343293	53	M	Mild	None	2.0*10+3IU/ML	1	1*1cm		300	None	None	None	T1N0M0	I
8	343734	43	M	None	None	1.0*10+3IU/ML	1	10*10cm		300	None	None	None	T4N0M0	III
9	342281	57	M	None	None	Negative	1	3.5*3cm		200	None	None	None	T3N0M0	II
10	337624	36	M	Severe	None	1.6*10+2IU/ML	2	8.4*8.4CM	10 CM	None	None	Portal vein right	None	T4N0M0	II+III
11	338104	68	M	Severe	None	2.3*10+4IU/ML	1	8.7*13.1cm		>1000ng/ml	None	Portal vein right	None	T4N1M1	IV
12	337070	39	M	Severe	None	Negative	2	0.5*0.5	1.1 CM	29.4	None	None	None	T1N0M0	I
13	334753	49	M	Severe	None	Negative	1	7.9*8.9CM		Negative	None	Portal vein left & right	Yes	T4N0M0	II+III
14	334873	63	M	Severe	None	Negative	1	2.0*2.CM-		37.6	None	None	None	T2N0M0	I
15	333021	73	M	Severe	None	Negative	1	11*9.5CM		Negative	None	None	None	T4N0M0	III
16	315452	51	F	Severe	None	3.62*10+4IU/ML	1	2.15*1.85.CM-		3025ng/ml	None	None	None	T2N0M0	I
17	310815	61	M	None	None	Negative	1	11*9.5CM		4.4ng/ml	None	None	None	T4N0M0	III
